# Supplementary material for: Virtual finger boosts three-dimensional imaging and microsurgery as well as terabyte volume image visualization and analysis
Source: Nat Commun. 2014 Jul 11;5:4342. doi: 10.1038/ncomms5342 (PMC4104457; doi:10.1038/ncomms5342)
Supplement: Supplementary Data 1 — 3D projectome and reconstructed neurite tracts of a Drosophila brain. [file ncomms5342-s2.zip]

Archive with 9,205 entries (9,202 files):
- sdata1_projectome9198/
- sdata1_projectome9198/.DS_Store
- __MACOSX/
- __MACOSX/sdata1_projectome9198/
- __MACOSX/sdata1_projectome9198/._.DS_Store
- sdata1_projectome9198/projectome9198.ano
- sdata1_projectome9198/readme_howtoload_projectome9198.txt
- sdata1_projectome9198/tracts_1.swc
- sdata1_projectome9198/tracts_10.swc
- sdata1_projectome9198/tracts_10003.swc
- sdata1_projectome9198/tracts_10004.swc
- sdata1_projectome9198/tracts_10005.swc
- sdata1_projectome9198/tracts_10008.swc
- sdata1_projectome9198/tracts_1001.swc
- sdata1_projectome9198/tracts_10013.swc
- sdata1_projectome9198/tracts_10017.swc
- sdata1_projectome9198/tracts_10018.swc
- sdata1_projectome9198/tracts_10019.swc
- sdata1_projectome9198/tracts_1002.swc
- sdata1_projectome9198/tracts_10022.swc
- sdata1_projectome9198/tracts_10024.swc
- sdata1_projectome9198/tracts_10025.swc
- sdata1_projectome9198/tracts_10026.swc
- sdata1_projectome9198/tracts_10029.swc
- sdata1_projectome9198/tracts_1003.swc
- sdata1_projectome9198/tracts_10030.swc
- sdata1_projectome9198/tracts_10031.swc
- sdata1_projectome9198/tracts_10032.swc
- sdata1_projectome9198/tracts_10034.swc
- sdata1_projectome9198/tracts_10035.swc
- sdata1_projectome9198/tracts_10038.swc
- sdata1_projectome9198/tracts_10039.swc
- sdata1_projectome9198/tracts_1004.swc
- sdata1_projectome9198/tracts_10048.swc
- sdata1_projectome9198/tracts_10049.swc
- sdata1_projectome9198/tracts_1005.swc
- sdata1_projectome9198/tracts_10050.swc
- sdata1_projectome9198/tracts_10051.swc
- sdata1_projectome9198/tracts_10054.swc
- sdata1_projectome9198/tracts_10055.swc
- sdata1_projectome9198/tracts_10056.swc
- sdata1_projectome9198/tracts_10057.swc
- sdata1_projectome9198/tracts_10058.swc
- sdata1_projectome9198/tracts_10059.swc
- sdata1_projectome9198/tracts_1006.swc
- sdata1_projectome9198/tracts_10060.swc
- sdata1_projectome9198/tracts_10061.swc
- sdata1_projectome9198/tracts_10064.swc
- sdata1_projectome9198/tracts_10066.swc
- sdata1_projectome9198/tracts_10067.swc
- sdata1_projectome9198/tracts_10068.swc
- sdata1_projectome9198/tracts_10069.swc
- sdata1_projectome9198/tracts_1007.swc
- sdata1_projectome9198/tracts_10070.swc
- sdata1_projectome9198/tracts_10074.swc
- sdata1_projectome9198/tracts_10076.swc
- sdata1_projectome9198/tracts_10077.swc
- sdata1_projectome9198/tracts_10081.swc
- sdata1_projectome9198/tracts_10082.swc
- sdata1_projectome9198/tracts_10084.swc
- sdata1_projectome9198/tracts_10087.swc
- sdata1_projectome9198/tracts_10088.swc
- sdata1_projectome9198/tracts_10089.swc
- sdata1_projectome9198/tracts_10090.swc
- sdata1_projectome9198/tracts_10091.swc
- sdata1_projectome9198/tracts_10092.swc
- sdata1_projectome9198/tracts_10093.swc
- sdata1_projectome9198/tracts_10094.swc
- sdata1_projectome9198/tracts_10095.swc
- sdata1_projectome9198/tracts_10096.swc
- sdata1_projectome9198/tracts_10097.swc
- sdata1_projectome9198/tracts_10098.swc
- sdata1_projectome9198/tracts_10099.swc
- sdata1_projectome9198/tracts_1010.swc
- sdata1_projectome9198/tracts_10100.swc
- sdata1_projectome9198/tracts_10102.swc
- sdata1_projectome9198/tracts_10103.swc
- sdata1_projectome9198/tracts_10104.swc
- sdata1_projectome9198/tracts_10105.swc
- sdata1_projectome9198/tracts_10106.swc
- sdata1_projectome9198/tracts_10109.swc
- sdata1_projectome9198/tracts_1011.swc
- sdata1_projectome9198/tracts_10110.swc
- sdata1_projectome9198/tracts_10111.swc
- sdata1_projectome9198/tracts_10112.swc
- sdata1_projectome9198/tracts_10113.swc
- sdata1_projectome9198/tracts_10115.swc
- sdata1_projectome9198/tracts_10116.swc
- sdata1_projectome9198/tracts_10117.swc
- sdata1_projectome9198/tracts_10118.swc
- sdata1_projectome9198/tracts_10119.swc
- sdata1_projectome9198/tracts_1012.swc
- sdata1_projectome9198/tracts_10120.swc
- sdata1_projectome9198/tracts_10121.swc
- sdata1_projectome9198/tracts_10122.swc
- sdata1_projectome9198/tracts_10125.swc
- sdata1_projectome9198/tracts_10126.swc
- sdata1_projectome9198/tracts_10127.swc
- sdata1_projectome9198/tracts_1013.swc
- sdata1_projectome9198/tracts_10130.swc
- sdata1_projectome9198/tracts_10131.swc
- sdata1_projectome9198/tracts_10138.swc
- sdata1_projectome9198/tracts_10139.swc
- sdata1_projectome9198/tracts_10141.swc
- sdata1_projectome9198/tracts_10142.swc
- sdata1_projectome9198/tracts_10144.swc
- sdata1_projectome9198/tracts_10145.swc
- sdata1_projectome9198/tracts_10146.swc
- sdata1_projectome9198/tracts_10147.swc
- sdata1_projectome9198/tracts_10148.swc
- sdata1_projectome9198/tracts_1015.swc
- sdata1_projectome9198/tracts_10153.swc
- sdata1_projectome9198/tracts_10154.swc
- sdata1_projectome9198/tracts_10155.swc
- sdata1_projectome9198/tracts_10156.swc
- sdata1_projectome9198/tracts_10157.swc
- sdata1_projectome9198/tracts_10158.swc
- sdata1_projectome9198/tracts_10159.swc
- sdata1_projectome9198/tracts_1016.swc
- sdata1_projectome9198/tracts_10160.swc
- sdata1_projectome9198/tracts_10163.swc
- sdata1_projectome9198/tracts_10166.swc
- sdata1_projectome9198/tracts_10168.swc
- sdata1_projectome9198/tracts_10171.swc
- sdata1_projectome9198/tracts_10176.swc
- sdata1_projectome9198/tracts_10177.swc
- sdata1_projectome9198/tracts_10178.swc
- sdata1_projectome9198/tracts_10179.swc
- sdata1_projectome9198/tracts_10180.swc
- sdata1_projectome9198/tracts_10181.swc
- sdata1_projectome9198/tracts_10182.swc
- sdata1_projectome9198/tracts_10183.swc
- sdata1_projectome9198/tracts_10184.swc
- sdata1_projectome9198/tracts_10185.swc
- sdata1_projectome9198/tracts_10186.swc
- sdata1_projectome9198/tracts_10187.swc
- sdata1_projectome9198/tracts_10188.swc
- sdata1_projectome9198/tracts_10189.swc
- sdata1_projectome9198/tracts_1019.swc
- sdata1_projectome9198/tracts_10201.swc
- sdata1_projectome9198/tracts_10203.swc
- sdata1_projectome9198/tracts_10204.swc
- sdata1_projectome9198/tracts_10206.swc
- sdata1_projectome9198/tracts_10207.swc
- sdata1_projectome9198/tracts_10208.swc
- sdata1_projectome9198/tracts_1021.swc
- sdata1_projectome9198/tracts_10210.swc
- sdata1_projectome9198/tracts_10215.swc
- sdata1_projectome9198/tracts_10217.swc
- sdata1_projectome9198/tracts_10218.swc
- sdata1_projectome9198/tracts_10219.swc
- sdata1_projectome9198/tracts_10220.swc
- sdata1_projectome9198/tracts_10226.swc
- sdata1_projectome9198/tracts_10227.swc
- sdata1_projectome9198/tracts_10228.swc
- sdata1_projectome9198/tracts_10231.swc
- sdata1_projectome9198/tracts_10234.swc
- sdata1_projectome9198/tracts_10235.swc
- sdata1_projectome9198/tracts_10240.swc
- sdata1_projectome9198/tracts_10242.swc
- sdata1_projectome9198/tracts_10247.swc
- sdata1_projectome9198/tracts_10248.swc
- sdata1_projectome9198/tracts_10249.swc
- sdata1_projectome9198/tracts_10250.swc
- sdata1_projectome9198/tracts_10253.swc
- sdata1_projectome9198/tracts_10257.swc
- sdata1_projectome9198/tracts_10258.swc
- sdata1_projectome9198/tracts_10259.swc
- sdata1_projectome9198/tracts_10262.swc
- sdata1_projectome9198/tracts_10263.swc
- sdata1_projectome9198/tracts_1027.swc
- sdata1_projectome9198/tracts_10270.swc
- sdata1_projectome9198/tracts_10271.swc
- sdata1_projectome9198/tracts_10272.swc
- sdata1_projectome9198/tracts_10273.swc
- sdata1_projectome9198/tracts_10275.swc
- sdata1_projectome9198/tracts_10276.swc
- sdata1_projectome9198/tracts_10279.swc
- sdata1_projectome9198/tracts_1028.swc
- sdata1_projectome9198/tracts_10280.swc
- sdata1_projectome9198/tracts_10281.swc
- sdata1_projectome9198/tracts_10282.swc
- sdata1_projectome9198/tracts_10284.swc
- sdata1_projectome9198/tracts_10285.swc
- sdata1_projectome9198/tracts_10286.swc
- sdata1_projectome9198/tracts_10287.swc
- sdata1_projectome9198/tracts_10288.swc
- sdata1_projectome9198/tracts_10289.swc
- sdata1_projectome9198/tracts_1029.swc
- sdata1_projectome9198/tracts_10290.swc
- sdata1_projectome9198/tracts_10291.swc
- sdata1_projectome9198/tracts_10293.swc
- sdata1_projectome9198/tracts_10294.swc
- sdata1_projectome9198/tracts_10297.swc
- sdata1_projectome9198/tracts_10298.swc
- sdata1_projectome9198/tracts_10299.swc
- sdata1_projectome9198/tracts_103.swc
- sdata1_projectome9198/tracts_10303.swc
- sdata1_projectome9198/tracts_10304.swc
- sdata1_projectome9198/tracts_10305.swc
- sdata1_projectome9198/tracts_10306.swc
- sdata1_projectome9198/tracts_10310.swc
- sdata1_projectome9198/tracts_10311.swc
- sdata1_projectome9198/tracts_10312.swc
- sdata1_projectome9198/tracts_10318.swc
- sdata1_projectome9198/tracts_10319.swc
- sdata1_projectome9198/tracts_1032.swc
- sdata1_projectome9198/tracts_10326.swc
- sdata1_projectome9198/tracts_10328.swc
- sdata1_projectome9198/tracts_1033.swc
- sdata1_projectome9198/tracts_10333.swc
- sdata1_projectome9198/tracts_10334.swc
- sdata1_projectome9198/tracts_10335.swc
- sdata1_projectome9198/tracts_10340.swc
- sdata1_projectome9198/tracts_10341.swc
- sdata1_projectome9198/tracts_10342.swc
- sdata1_projectome9198/tracts_10343.swc
- sdata1_projectome9198/tracts_10344.swc
- sdata1_projectome9198/tracts_10345.swc
- sdata1_projectome9198/tracts_10347.swc
- sdata1_projectome9198/tracts_10348.swc
- sdata1_projectome9198/tracts_10349.swc
- sdata1_projectome9198/tracts_10350.swc
- sdata1_projectome9198/tracts_10354.swc
- sdata1_projectome9198/tracts_10355.swc
- sdata1_projectome9198/tracts_10356.swc
- sdata1_projectome9198/tracts_10359.swc
- sdata1_projectome9198/tracts_10365.swc
- sdata1_projectome9198/tracts_10366.swc
- sdata1_projectome9198/tracts_10368.swc
- sdata1_projectome9198/tracts_10370.swc
- sdata1_projectome9198/tracts_10374.swc
- sdata1_projectome9198/tracts_10375.swc
- sdata1_projectome9198/tracts_10376.swc
- sdata1_projectome9198/tracts_10377.swc
- sdata1_projectome9198/tracts_10378.swc
- sdata1_projectome9198/tracts_10379.swc
- sdata1_projectome9198/tracts_10380.swc
- sdata1_projectome9198/tracts_10381.swc
- sdata1_projectome9198/tracts_10382.swc
- sdata1_projectome9198/tracts_10385.swc
- sdata1_projectome9198/tracts_10391.swc
- sdata1_projectome9198/tracts_10392.swc
- sdata1_projectome9198/tracts_10393.swc
- sdata1_projectome9198/tracts_10394.swc
- sdata1_projectome9198/tracts_10398.swc
- sdata1_projectome9198/tracts_10399.swc
- sdata1_projectome9198/tracts_10400.swc
- sdata1_projectome9198/tracts_10408.swc
- sdata1_projectome9198/tracts_10409.swc
- sdata1_projectome9198/tracts_10410.swc
- sdata1_projectome9198/tracts_10411.swc
- sdata1_projectome9198/tracts_10413.swc
- sdata1_projectome9198/tracts_10414.swc
- sdata1_projectome9198/tracts_10416.swc
- sdata1_projectome9198/tracts_10417.swc
- sdata1_projectome9198/tracts_10418.swc
- sdata1_projectome9198/tracts_1042.swc
- sdata1_projectome9198/tracts_10420.swc
- sdata1_projectome9198/tracts_10423.swc
- sdata1_projectome9198/tracts_10424.swc
- sdata1_projectome9198/tracts_10425.swc
- sdata1_projectome9198/tracts_10426.swc
- sdata1_projectome9198/tracts_10428.swc
- sdata1_projectome9198/tracts_10429.swc
- sdata1_projectome9198/tracts_10430.swc
- sdata1_projectome9198/tracts_10432.swc
- sdata1_projectome9198/tracts_10433.swc
- sdata1_projectome9198/tracts_10435.swc
- sdata1_projectome9198/tracts_10436.swc
- sdata1_projectome9198/tracts_10439.swc
- sdata1_projectome9198/tracts_1044.swc
- sdata1_projectome9198/tracts_10440.swc
- sdata1_projectome9198/tracts_10441.swc
- sdata1_projectome9198/tracts_10442.swc
- sdata1_projectome9198/tracts_10443.swc
- sdata1_projectome9198/tracts_10444.swc
- sdata1_projectome9198/tracts_10449.swc
- sdata1_projectome9198/tracts_10455.swc
- sdata1_projectome9198/tracts_10456.swc
- sdata1_projectome9198/tracts_10457.swc
- sdata1_projectome9198/tracts_10458.swc
- sdata1_projectome9198/tracts_10459.swc
- sdata1_projectome9198/tracts_1046.swc
- sdata1_projectome9198/tracts_10463.swc
- sdata1_projectome9198/tracts_10464.swc
- sdata1_projectome9198/tracts_10465.swc
- sdata1_projectome9198/tracts_10466.swc
- sdata1_projectome9198/tracts_10468.swc
- sdata1_projectome9198/tracts_1047.swc
- sdata1_projectome9198/tracts_10476.swc
- sdata1_projectome9198/tracts_10479.swc
- sdata1_projectome9198/tracts_1048.swc
- sdata1_projectome9198/tracts_10480.swc
- sdata1_projectome9198/tracts_10481.swc
- sdata1_projectome9198/tracts_10483.swc
- sdata1_projectome9198/tracts_10484.swc
- sdata1_projectome9198/tracts_10485.swc
- sdata1_projectome9198/tracts_10486.swc
- sdata1_projectome9198/tracts_10487.swc
[truncated: 8,905 more entries]
