# Supplementary material for: Virtual finger boosts three-dimensional imaging and microsurgery as well as terabyte volume image visualization and analysis
Source: Nat Commun. 2014 Jul 11;5:4342. doi: 10.1038/ncomms5342 (PMC4104457; doi:10.1038/ncomms5342)
Supplement: Supplementary Data 1 — 3D projectome and reconstructed neurite tracts of a Drosophila brain. [file ncomms5342-s2.zip › sdata1_projectome9198/projectome9198.ano]

SWCFILE=tracts_1.swc
SWCFILE=tracts_10.swc
SWCFILE=tracts_10003.swc
SWCFILE=tracts_10004.swc
SWCFILE=tracts_10005.swc
SWCFILE=tracts_10008.swc
SWCFILE=tracts_1001.swc
SWCFILE=tracts_10013.swc
SWCFILE=tracts_10017.swc
SWCFILE=tracts_10018.swc
SWCFILE=tracts_10019.swc
SWCFILE=tracts_1002.swc
SWCFILE=tracts_10022.swc
SWCFILE=tracts_10024.swc
SWCFILE=tracts_10025.swc
SWCFILE=tracts_10026.swc
SWCFILE=tracts_10029.swc
SWCFILE=tracts_1003.swc
SWCFILE=tracts_10030.swc
SWCFILE=tracts_10031.swc
SWCFILE=tracts_10032.swc
SWCFILE=tracts_10034.swc
SWCFILE=tracts_10035.swc
SWCFILE=tracts_10038.swc
SWCFILE=tracts_10039.swc
SWCFILE=tracts_1004.swc
SWCFILE=tracts_10048.swc
SWCFILE=tracts_10049.swc
SWCFILE=tracts_1005.swc
SWCFILE=tracts_10050.swc
SWCFILE=tracts_10051.swc
SWCFILE=tracts_10054.swc
SWCFILE=tracts_10055.swc
SWCFILE=tracts_10056.swc
SWCFILE=tracts_10057.swc
SWCFILE=tracts_10058.swc
SWCFILE=tracts_10059.swc
SWCFILE=tracts_1006.swc
SWCFILE=tracts_10060.swc
SWCFILE=tracts_10061.swc
SWCFILE=tracts_10064.swc
SWCFILE=tracts_10066.swc
SWCFILE=tracts_10067.swc
SWCFILE=tracts_10068.swc
SWCFILE=tracts_10069.swc
SWCFILE=tracts_1007.swc
SWCFILE=tracts_10070.swc
SWCFILE=tracts_10074.swc
SWCFILE=tracts_10076.swc
SWCFILE=tracts_10077.swc
SWCFILE=tracts_10081.swc
SWCFILE=tracts_10082.swc
SWCFILE=tracts_10084.swc
SWCFILE=tracts_10087.swc
SWCFILE=tracts_10088.swc
SWCFILE=tracts_10089.swc
SWCFILE=tracts_10090.swc
SWCFILE=tracts_10091.swc
SWCFILE=tracts_10092.swc
SWCFILE=tracts_10093.swc
SWCFILE=tracts_10094.swc
SWCFILE=tracts_10095.swc
SWCFILE=tracts_10096.swc
SWCFILE=tracts_10097.swc
SWCFILE=tracts_10098.swc
SWCFILE=tracts_10099.swc
SWCFILE=tracts_1010.swc
SWCFILE=tracts_10100.swc
SWCFILE=tracts_10102.swc
SWCFILE=tracts_10103.swc
SWCFILE=tracts_10104.swc
SWCFILE=tracts_10105.swc
SWCFILE=tracts_10106.swc
SWCFILE=tracts_10109.swc
SWCFILE=tracts_1011.swc
SWCFILE=tracts_10110.swc
SWCFILE=tracts_10111.swc
SWCFILE=tracts_10112.swc
SWCFILE=tracts_10113.swc
SWCFILE=tracts_10115.swc
SWCFILE=tracts_10116.swc
SWCFILE=tracts_10117.swc
SWCFILE=tracts_10118.swc
SWCFILE=tracts_10119.swc
SWCFILE=tracts_1012.swc
SWCFILE=tracts_10120.swc
SWCFILE=tracts_10121.swc
SWCFILE=tracts_10122.swc
SWCFILE=tracts_10125.swc
SWCFILE=tracts_10126.swc
SWCFILE=tracts_10127.swc
SWCFILE=tracts_1013.swc
SWCFILE=tracts_10130.swc
SWCFILE=tracts_10131.swc
SWCFILE=tracts_10138.swc
SWCFILE=tracts_10139.swc
SWCFILE=tracts_10141.swc
SWCFILE=tracts_10142.swc
SWCFILE=tracts_10144.swc
SWCFILE=tracts_10145.swc
SWCFILE=tracts_10146.swc
SWCFILE=tracts_10147.swc
SWCFILE=tracts_10148.swc
SWCFILE=tracts_1015.swc
SWCFILE=tracts_10153.swc
SWCFILE=tracts_10154.swc
SWCFILE=tracts_10155.swc
SWCFILE=tracts_10156.swc
SWCFILE=tracts_10157.swc
SWCFILE=tracts_10158.swc
SWCFILE=tracts_10159.swc
SWCFILE=tracts_1016.swc
SWCFILE=tracts_10160.swc
SWCFILE=tracts_10163.swc
SWCFILE=tracts_10166.swc
SWCFILE=tracts_10168.swc
SWCFILE=tracts_10171.swc
SWCFILE=tracts_10176.swc
SWCFILE=tracts_10177.swc
SWCFILE=tracts_10178.swc
SWCFILE=tracts_10179.swc
SWCFILE=tracts_10180.swc
SWCFILE=tracts_10181.swc
SWCFILE=tracts_10182.swc
SWCFILE=tracts_10183.swc
SWCFILE=tracts_10184.swc
SWCFILE=tracts_10185.swc
SWCFILE=tracts_10186.swc
SWCFILE=tracts_10187.swc
SWCFILE=tracts_10188.swc
SWCFILE=tracts_10189.swc
SWCFILE=tracts_1019.swc
SWCFILE=tracts_10201.swc
SWCFILE=tracts_10203.swc
SWCFILE=tracts_10204.swc
SWCFILE=tracts_10206.swc
SWCFILE=tracts_10207.swc
SWCFILE=tracts_10208.swc
SWCFILE=tracts_1021.swc
SWCFILE=tracts_10210.swc
SWCFILE=tracts_10215.swc
SWCFILE=tracts_10217.swc
SWCFILE=tracts_10218.swc
SWCFILE=tracts_10219.swc
SWCFILE=tracts_10220.swc
SWCFILE=tracts_10226.swc
SWCFILE=tracts_10227.swc
SWCFILE=tracts_10228.swc
SWCFILE=tracts_10231.swc
SWCFILE=tracts_10234.swc
SWCFILE=tracts_10235.swc
SWCFILE=tracts_10240.swc
SWCFILE=tracts_10242.swc
SWCFILE=tracts_10247.swc
SWCFILE=tracts_10248.swc
SWCFILE=tracts_10249.swc
SWCFILE=tracts_10250.swc
SWCFILE=tracts_10253.swc
SWCFILE=tracts_10257.swc
SWCFILE=tracts_10258.swc
SWCFILE=tracts_10259.swc
SWCFILE=tracts_10262.swc
SWCFILE=tracts_10263.swc
SWCFILE=tracts_1027.swc
SWCFILE=tracts_10270.swc
SWCFILE=tracts_10271.swc
SWCFILE=tracts_10272.swc
SWCFILE=tracts_10273.swc
SWCFILE=tracts_10275.swc
SWCFILE=tracts_10276.swc
SWCFILE=tracts_10279.swc
SWCFILE=tracts_1028.swc
SWCFILE=tracts_10280.swc
SWCFILE=tracts_10281.swc
SWCFILE=tracts_10282.swc
SWCFILE=tracts_10284.swc
SWCFILE=tracts_10285.swc
SWCFILE=tracts_10286.swc
SWCFILE=tracts_10287.swc
SWCFILE=tracts_10288.swc
SWCFILE=tracts_10289.swc
SWCFILE=tracts_1029.swc
SWCFILE=tracts_10290.swc
SWCFILE=tracts_10291.swc
SWCFILE=tracts_10293.swc
SWCFILE=tracts_10294.swc
SWCFILE=tracts_10297.swc
SWCFILE=tracts_10298.swc
SWCFILE=tracts_10299.swc
SWCFILE=tracts_103.swc
SWCFILE=tracts_10303.swc
SWCFILE=tracts_10304.swc
SWCFILE=tracts_10305.swc
SWCFILE=tracts_10306.swc
SWCFILE=tracts_10310.swc
SWCFILE=tracts_10311.swc
SWCFILE=tracts_10312.swc
SWCFILE=tracts_10318.swc
SWCFILE=tracts_10319.swc
SWCFILE=tracts_1032.swc
SWCFILE=tracts_10326.swc
SWCFILE=tracts_10328.swc
SWCFILE=tracts_1033.swc
SWCFILE=tracts_10333.swc
SWCFILE=tracts_10334.swc
SWCFILE=tracts_10335.swc
SWCFILE=tracts_10340.swc
SWCFILE=tracts_10341.swc
SWCFILE=tracts_10342.swc
SWCFILE=tracts_10343.swc
SWCFILE=tracts_10344.swc
SWCFILE=tracts_10345.swc
SWCFILE=tracts_10347.swc
SWCFILE=tracts_10348.swc
SWCFILE=tracts_10349.swc
SWCFILE=tracts_10350.swc
SWCFILE=tracts_10354.swc
SWCFILE=tracts_10355.swc
SWCFILE=tracts_10356.swc
SWCFILE=tracts_10359.swc
SWCFILE=tracts_10365.swc
SWCFILE=tracts_10366.swc
SWCFILE=tracts_10368.swc
SWCFILE=tracts_10370.swc
SWCFILE=tracts_10374.swc
SWCFILE=tracts_10375.swc
SWCFILE=tracts_10376.swc
SWCFILE=tracts_10377.swc
SWCFILE=tracts_10378.swc
SWCFILE=tracts_10379.swc
SWCFILE=tracts_10380.swc
SWCFILE=tracts_10381.swc
SWCFILE=tracts_10382.swc
SWCFILE=tracts_10385.swc
SWCFILE=tracts_10391.swc
SWCFILE=tracts_10392.swc
SWCFILE=tracts_10393.swc
SWCFILE=tracts_10394.swc
SWCFILE=tracts_10398.swc
SWCFILE=tracts_10399.swc
SWCFILE=tracts_10400.swc
SWCFILE=tracts_10408.swc
SWCFILE=tracts_10409.swc
SWCFILE=tracts_10410.swc
SWCFILE=tracts_10411.swc
SWCFILE=tracts_10413.swc
SWCFILE=tracts_10414.swc
SWCFILE=tracts_10416.swc
SWCFILE=tracts_10417.swc
SWCFILE=tracts_10418.swc
SWCFILE=tracts_1042.swc
SWCFILE=tracts_10420.swc
SWCFILE=tracts_10423.swc
SWCFILE=tracts_10424.swc
SWCFILE=tracts_10425.swc
SWCFILE=tracts_10426.swc
SWCFILE=tracts_10428.swc
SWCFILE=tracts_10429.swc
SWCFILE=tracts_10430.swc
SWCFILE=tracts_10432.swc
SWCFILE=tracts_10433.swc
SWCFILE=tracts_10435.swc
SWCFILE=tracts_10436.swc
SWCFILE=tracts_10439.swc
SWCFILE=tracts_1044.swc
SWCFILE=tracts_10440.swc
SWCFILE=tracts_10441.swc
SWCFILE=tracts_10442.swc
SWCFILE=tracts_10443.swc
SWCFILE=tracts_10444.swc
SWCFILE=tracts_10449.swc
SWCFILE=tracts_10455.swc
SWCFILE=tracts_10456.swc
SWCFILE=tracts_10457.swc
SWCFILE=tracts_10458.swc
SWCFILE=tracts_10459.swc
SWCFILE=tracts_1046.swc
SWCFILE=tracts_10463.swc
SWCFILE=tracts_10464.swc
SWCFILE=tracts_10465.swc
SWCFILE=tracts_10466.swc
SWCFILE=tracts_10468.swc
SWCFILE=tracts_1047.swc
SWCFILE=tracts_10476.swc
SWCFILE=tracts_10479.swc
SWCFILE=tracts_1048.swc
SWCFILE=tracts_10480.swc
SWCFILE=tracts_10481.swc
SWCFILE=tracts_10483.swc
SWCFILE=tracts_10484.swc
SWCFILE=tracts_10485.swc
SWCFILE=tracts_10486.swc
SWCFILE=tracts_10487.swc
SWCFILE=tracts_10488.swc
SWCFILE=tracts_1049.swc
SWCFILE=tracts_10494.swc
SWCFILE=tracts_10495.swc
SWCFILE=tracts_10496.swc
SWCFILE=tracts_10497.swc
SWCFILE=tracts_10498.swc
SWCFILE=tracts_10499.swc
SWCFILE=tracts_1050.swc
SWCFILE=tracts_10500.swc
SWCFILE=tracts_10504.swc
SWCFILE=tracts_10505.swc
SWCFILE=tracts_10506.swc
SWCFILE=tracts_10508.swc
SWCFILE=tracts_10509.swc
SWCFILE=tracts_1051.swc
SWCFILE=tracts_10510.swc
SWCFILE=tracts_10513.swc
SWCFILE=tracts_10514.swc
SWCFILE=tracts_10515.swc
SWCFILE=tracts_10516.swc
SWCFILE=tracts_10519.swc
SWCFILE=tracts_10520.swc
SWCFILE=tracts_10521.swc
SWCFILE=tracts_10525.swc
SWCFILE=tracts_10528.swc
SWCFILE=tracts_10529.swc
SWCFILE=tracts_10531.swc
SWCFILE=tracts_10532.swc
SWCFILE=tracts_10533.swc
SWCFILE=tracts_10534.swc
SWCFILE=tracts_10535.swc
SWCFILE=tracts_10538.swc
SWCFILE=tracts_1054.swc
SWCFILE=tracts_10542.swc
SWCFILE=tracts_10545.swc
SWCFILE=tracts_1055.swc
SWCFILE=tracts_10552.swc
SWCFILE=tracts_10553.swc
SWCFILE=tracts_10554.swc
SWCFILE=tracts_10556.swc
SWCFILE=tracts_10557.swc
SWCFILE=tracts_10558.swc
SWCFILE=tracts_1056.swc
SWCFILE=tracts_10561.swc
SWCFILE=tracts_10562.swc
SWCFILE=tracts_10574.swc
SWCFILE=tracts_10577.swc
SWCFILE=tracts_10578.swc
SWCFILE=tracts_10579.swc
SWCFILE=tracts_1058.swc
SWCFILE=tracts_10584.swc
SWCFILE=tracts_10588.swc
SWCFILE=tracts_10589.swc
SWCFILE=tracts_1059.swc
SWCFILE=tracts_10591.swc
SWCFILE=tracts_10596.swc
SWCFILE=tracts_10597.swc
SWCFILE=tracts_10598.swc
SWCFILE=tracts_10599.swc
SWCFILE=tracts_106.swc
SWCFILE=tracts_1060.swc
SWCFILE=tracts_10600.swc
SWCFILE=tracts_10604.swc
SWCFILE=tracts_10605.swc
SWCFILE=tracts_10607.swc
SWCFILE=tracts_1061.swc
SWCFILE=tracts_10611.swc
SWCFILE=tracts_10612.swc
SWCFILE=tracts_10614.swc
SWCFILE=tracts_10615.swc
SWCFILE=tracts_10616.swc
SWCFILE=tracts_10617.swc
SWCFILE=tracts_10618.swc
SWCFILE=tracts_10620.swc
SWCFILE=tracts_10621.swc
SWCFILE=tracts_10622.swc
SWCFILE=tracts_10623.swc
SWCFILE=tracts_10625.swc
SWCFILE=tracts_10629.swc
SWCFILE=tracts_10630.swc
SWCFILE=tracts_10631.swc
SWCFILE=tracts_10633.swc
SWCFILE=tracts_10634.swc
SWCFILE=tracts_10635.swc
SWCFILE=tracts_10636.swc
SWCFILE=tracts_10637.swc
SWCFILE=tracts_10638.swc
SWCFILE=tracts_10639.swc
SWCFILE=tracts_10640.swc
SWCFILE=tracts_10641.swc
SWCFILE=tracts_10642.swc
SWCFILE=tracts_10643.swc
SWCFILE=tracts_10644.swc
SWCFILE=tracts_10645.swc
SWCFILE=tracts_10646.swc
SWCFILE=tracts_10647.swc
SWCFILE=tracts_10649.swc
SWCFILE=tracts_1065.swc
SWCFILE=tracts_10650.swc
SWCFILE=tracts_10651.swc
SWCFILE=tracts_10655.swc
SWCFILE=tracts_10656.swc
SWCFILE=tracts_10657.swc
SWCFILE=tracts_10658.swc
SWCFILE=tracts_10659.swc
SWCFILE=tracts_10660.swc
SWCFILE=tracts_10662.swc
SWCFILE=tracts_10663.swc
SWCFILE=tracts_10668.swc
SWCFILE=tracts_10669.swc
SWCFILE=tracts_10671.swc
SWCFILE=tracts_10672.swc
SWCFILE=tracts_10673.swc
SWCFILE=tracts_10674.swc
SWCFILE=tracts_10676.swc
SWCFILE=tracts_10678.swc
SWCFILE=tracts_10679.swc
SWCFILE=tracts_1068.swc
SWCFILE=tracts_10680.swc
SWCFILE=tracts_10683.swc
SWCFILE=tracts_10684.swc
SWCFILE=tracts_10686.swc
SWCFILE=tracts_10687.swc
SWCFILE=tracts_10690.swc
SWCFILE=tracts_10691.swc
SWCFILE=tracts_10695.swc
SWCFILE=tracts_1070.swc
SWCFILE=tracts_10700.swc
SWCFILE=tracts_10703.swc
SWCFILE=tracts_10704.swc
SWCFILE=tracts_10707.swc
SWCFILE=tracts_10708.swc
SWCFILE=tracts_10712.swc
SWCFILE=tracts_10713.swc
SWCFILE=tracts_10714.swc
SWCFILE=tracts_10715.swc
SWCFILE=tracts_10716.swc
SWCFILE=tracts_10717.swc
SWCFILE=tracts_10718.swc
SWCFILE=tracts_10719.swc
SWCFILE=tracts_1072.swc
SWCFILE=tracts_10723.swc
SWCFILE=tracts_10724.swc
SWCFILE=tracts_10726.swc
SWCFILE=tracts_10727.swc
SWCFILE=tracts_10728.swc
SWCFILE=tracts_1073.swc
SWCFILE=tracts_10730.swc
SWCFILE=tracts_10731.swc
SWCFILE=tracts_10732.swc
SWCFILE=tracts_10733.swc
SWCFILE=tracts_10734.swc
SWCFILE=tracts_10735.swc
SWCFILE=tracts_10736.swc
SWCFILE=tracts_10737.swc
SWCFILE=tracts_10738.swc
SWCFILE=tracts_1074.swc
SWCFILE=tracts_10740.swc
SWCFILE=tracts_10741.swc
SWCFILE=tracts_10742.swc
SWCFILE=tracts_10743.swc
SWCFILE=tracts_10744.swc
SWCFILE=tracts_10746.swc
SWCFILE=tracts_10748.swc
SWCFILE=tracts_10749.swc
SWCFILE=tracts_1075.swc
SWCFILE=tracts_10752.swc
SWCFILE=tracts_10753.swc
SWCFILE=tracts_10758.swc
SWCFILE=tracts_10759.swc
SWCFILE=tracts_1076.swc
SWCFILE=tracts_10760.swc
SWCFILE=tracts_10761.swc
SWCFILE=tracts_10762.swc
SWCFILE=tracts_10763.swc
SWCFILE=tracts_10764.swc
SWCFILE=tracts_10765.swc
SWCFILE=tracts_10766.swc
SWCFILE=tracts_10767.swc
SWCFILE=tracts_10768.swc
SWCFILE=tracts_10769.swc
SWCFILE=tracts_10771.swc
SWCFILE=tracts_10773.swc
SWCFILE=tracts_10776.swc
SWCFILE=tracts_10777.swc
SWCFILE=tracts_10778.swc
SWCFILE=tracts_10779.swc
SWCFILE=tracts_10781.swc
SWCFILE=tracts_10788.swc
SWCFILE=tracts_1079.swc
SWCFILE=tracts_10790.swc
SWCFILE=tracts_10794.swc
SWCFILE=tracts_10795.swc
SWCFILE=tracts_10797.swc
SWCFILE=tracts_10799.swc
SWCFILE=tracts_10800.swc
SWCFILE=tracts_10804.swc
SWCFILE=tracts_10808.swc
SWCFILE=tracts_10809.swc
SWCFILE=tracts_1081.swc
SWCFILE=tracts_10810.swc
SWCFILE=tracts_10811.swc
SWCFILE=tracts_10812.swc
SWCFILE=tracts_1082.swc
SWCFILE=tracts_10820.swc
SWCFILE=tracts_10823.swc
SWCFILE=tracts_10825.swc
SWCFILE=tracts_10826.swc
SWCFILE=tracts_10827.swc
SWCFILE=tracts_1083.swc
SWCFILE=tracts_10830.swc
SWCFILE=tracts_10831.swc
SWCFILE=tracts_10832.swc
SWCFILE=tracts_10836.swc
SWCFILE=tracts_10837.swc
SWCFILE=tracts_1084.swc
SWCFILE=tracts_10842.swc
SWCFILE=tracts_10843.swc
SWCFILE=tracts_10844.swc
SWCFILE=tracts_10848.swc
SWCFILE=tracts_1085.swc
SWCFILE=tracts_10850.swc
SWCFILE=tracts_10851.swc
SWCFILE=tracts_10853.swc
SWCFILE=tracts_10855.swc
SWCFILE=tracts_10858.swc
SWCFILE=tracts_1086.swc
SWCFILE=tracts_10864.swc
SWCFILE=tracts_10867.swc
SWCFILE=tracts_10868.swc
SWCFILE=tracts_10869.swc
SWCFILE=tracts_10870.swc
SWCFILE=tracts_10871.swc
SWCFILE=tracts_10873.swc
SWCFILE=tracts_10875.swc
SWCFILE=tracts_10876.swc
SWCFILE=tracts_10877.swc
SWCFILE=tracts_10878.swc
SWCFILE=tracts_10879.swc
SWCFILE=tracts_10881.swc
SWCFILE=tracts_10882.swc
SWCFILE=tracts_10885.swc
SWCFILE=tracts_10894.swc
SWCFILE=tracts_10897.swc
SWCFILE=tracts_109.swc
SWCFILE=tracts_1090.swc
SWCFILE=tracts_10900.swc
SWCFILE=tracts_10901.swc
SWCFILE=tracts_10902.swc
SWCFILE=tracts_10903.swc
SWCFILE=tracts_10905.swc
SWCFILE=tracts_10906.swc
SWCFILE=tracts_10908.swc
SWCFILE=tracts_10911.swc
SWCFILE=tracts_10913.swc
SWCFILE=tracts_10917.swc
SWCFILE=tracts_10918.swc
SWCFILE=tracts_10919.swc
SWCFILE=tracts_1092.swc
SWCFILE=tracts_10921.swc
SWCFILE=tracts_10922.swc
SWCFILE=tracts_10926.swc
SWCFILE=tracts_10928.swc
SWCFILE=tracts_1093.swc
SWCFILE=tracts_10930.swc
SWCFILE=tracts_10931.swc
SWCFILE=tracts_10932.swc
SWCFILE=tracts_10933.swc
SWCFILE=tracts_10934.swc
SWCFILE=tracts_10935.swc
SWCFILE=tracts_10936.swc
SWCFILE=tracts_10937.swc
SWCFILE=tracts_1094.swc
SWCFILE=tracts_10944.swc
SWCFILE=tracts_1095.swc
SWCFILE=tracts_10953.swc
SWCFILE=tracts_10955.swc
SWCFILE=tracts_10958.swc
SWCFILE=tracts_10962.swc
SWCFILE=tracts_10963.swc
SWCFILE=tracts_10964.swc
SWCFILE=tracts_10968.swc
SWCFILE=tracts_1097.swc
SWCFILE=tracts_10979.swc
SWCFILE=tracts_1098.swc
SWCFILE=tracts_10980.swc
SWCFILE=tracts_10987.swc
SWCFILE=tracts_10988.swc
SWCFILE=tracts_10989.swc
SWCFILE=tracts_10990.swc
SWCFILE=tracts_10992.swc
SWCFILE=tracts_10994.swc
SWCFILE=tracts_10995.swc
SWCFILE=tracts_110.swc
SWCFILE=tracts_11002.swc
SWCFILE=tracts_11003.swc
SWCFILE=tracts_11004.swc
SWCFILE=tracts_11005.swc
SWCFILE=tracts_11006.swc
SWCFILE=tracts_11012.swc
SWCFILE=tracts_11020.swc
SWCFILE=tracts_11021.swc
SWCFILE=tracts_11025.swc
SWCFILE=tracts_11027.swc
SWCFILE=tracts_11028.swc
SWCFILE=tracts_1103.swc
SWCFILE=tracts_11030.swc
SWCFILE=tracts_11031.swc
SWCFILE=tracts_11032.swc
SWCFILE=tracts_11033.swc
SWCFILE=tracts_11035.swc
SWCFILE=tracts_11037.swc
SWCFILE=tracts_11038.swc
SWCFILE=tracts_11040.swc
SWCFILE=tracts_11042.swc
SWCFILE=tracts_11043.swc
SWCFILE=tracts_11044.swc
SWCFILE=tracts_11045.swc
SWCFILE=tracts_11046.swc
SWCFILE=tracts_11047.swc
SWCFILE=tracts_11048.swc
SWCFILE=tracts_11049.swc
SWCFILE=tracts_11050.swc
SWCFILE=tracts_11051.swc
SWCFILE=tracts_11053.swc
SWCFILE=tracts_11057.swc
SWCFILE=tracts_11058.swc
SWCFILE=tracts_11059.swc
SWCFILE=tracts_11060.swc
SWCFILE=tracts_11063.swc
SWCFILE=tracts_11064.swc
SWCFILE=tracts_11065.swc
SWCFILE=tracts_11066.swc
SWCFILE=tracts_11070.swc
SWCFILE=tracts_11072.swc
SWCFILE=tracts_11073.swc
SWCFILE=tracts_11074.swc
SWCFILE=tracts_11075.swc
SWCFILE=tracts_11076.swc
SWCFILE=tracts_11078.swc
SWCFILE=tracts_11080.swc
SWCFILE=tracts_11085.swc
SWCFILE=tracts_11091.swc
SWCFILE=tracts_11094.swc
SWCFILE=tracts_11097.swc
SWCFILE=tracts_11098.swc
SWCFILE=tracts_11099.swc
SWCFILE=tracts_111.swc
SWCFILE=tracts_11100.swc
SWCFILE=tracts_11101.swc
SWCFILE=tracts_11102.swc
SWCFILE=tracts_11105.swc
SWCFILE=tracts_11106.swc
SWCFILE=tracts_11107.swc
SWCFILE=tracts_11108.swc
SWCFILE=tracts_11109.swc
SWCFILE=tracts_11116.swc
SWCFILE=tracts_11119.swc
SWCFILE=tracts_1112.swc
SWCFILE=tracts_11120.swc
SWCFILE=tracts_11122.swc
SWCFILE=tracts_11123.swc
SWCFILE=tracts_11125.swc
SWCFILE=tracts_11126.swc
SWCFILE=tracts_11128.swc
SWCFILE=tracts_11134.swc
SWCFILE=tracts_11135.swc
SWCFILE=tracts_11136.swc
SWCFILE=tracts_11137.swc
SWCFILE=tracts_11138.swc
SWCFILE=tracts_11139.swc
SWCFILE=tracts_1114.swc
SWCFILE=tracts_11142.swc
SWCFILE=tracts_11144.swc
SWCFILE=tracts_1115.swc
SWCFILE=tracts_11150.swc
SWCFILE=tracts_11151.swc
SWCFILE=tracts_11152.swc
SWCFILE=tracts_11154.swc
SWCFILE=tracts_11155.swc
SWCFILE=tracts_11156.swc
SWCFILE=tracts_11157.swc
SWCFILE=tracts_1116.swc
SWCFILE=tracts_11161.swc
SWCFILE=tracts_11165.swc
SWCFILE=tracts_11168.swc
SWCFILE=tracts_11169.swc
SWCFILE=tracts_1117.swc
SWCFILE=tracts_11170.swc
SWCFILE=tracts_11171.swc
SWCFILE=tracts_11172.swc
SWCFILE=tracts_11173.swc
SWCFILE=tracts_11174.swc
SWCFILE=tracts_11175.swc
SWCFILE=tracts_11176.swc
SWCFILE=tracts_11179.swc
SWCFILE=tracts_1118.swc
SWCFILE=tracts_11180.swc
SWCFILE=tracts_11182.swc
SWCFILE=tracts_11186.swc
SWCFILE=tracts_11188.swc
SWCFILE=tracts_1119.swc
SWCFILE=tracts_11192.swc
SWCFILE=tracts_11196.swc
SWCFILE=tracts_11197.swc
SWCFILE=tracts_1120.swc
SWCFILE=tracts_11204.swc
SWCFILE=tracts_11205.swc
SWCFILE=tracts_11206.swc
SWCFILE=tracts_11208.swc
SWCFILE=tracts_11210.swc
SWCFILE=tracts_11211.swc
SWCFILE=tracts_11216.swc
SWCFILE=tracts_11219.swc
SWCFILE=tracts_1122.swc
SWCFILE=tracts_11220.swc
SWCFILE=tracts_11221.swc
SWCFILE=tracts_11222.swc
SWCFILE=tracts_11225.swc
SWCFILE=tracts_11227.swc
SWCFILE=tracts_1123.swc
SWCFILE=tracts_11230.swc
SWCFILE=tracts_11233.swc
SWCFILE=tracts_11234.swc
SWCFILE=tracts_11240.swc
SWCFILE=tracts_11241.swc
SWCFILE=tracts_11243.swc
SWCFILE=tracts_11248.swc
SWCFILE=tracts_11250.swc
SWCFILE=tracts_11251.swc
SWCFILE=tracts_11252.swc
SWCFILE=tracts_11253.swc
SWCFILE=tracts_11254.swc
SWCFILE=tracts_11255.swc
SWCFILE=tracts_11256.swc
SWCFILE=tracts_11258.swc
SWCFILE=tracts_11259.swc
SWCFILE=tracts_1126.swc
SWCFILE=tracts_11260.swc
SWCFILE=tracts_11261.swc
SWCFILE=tracts_11262.swc
SWCFILE=tracts_11263.swc
SWCFILE=tracts_11264.swc
SWCFILE=tracts_11265.swc
SWCFILE=tracts_11266.swc
SWCFILE=tracts_11270.swc
SWCFILE=tracts_11271.swc
SWCFILE=tracts_11272.swc
SWCFILE=tracts_11273.swc
SWCFILE=tracts_11274.swc
SWCFILE=tracts_11275.swc
SWCFILE=tracts_11281.swc
SWCFILE=tracts_11282.swc
SWCFILE=tracts_11283.swc
SWCFILE=tracts_11288.swc
SWCFILE=tracts_11289.swc
SWCFILE=tracts_11290.swc
SWCFILE=tracts_11291.swc
SWCFILE=tracts_11292.swc
SWCFILE=tracts_11293.swc
SWCFILE=tracts_11294.swc
SWCFILE=tracts_11295.swc
SWCFILE=tracts_11296.swc
SWCFILE=tracts_11299.swc
SWCFILE=tracts_113.swc
SWCFILE=tracts_1130.swc
SWCFILE=tracts_11301.swc
SWCFILE=tracts_11302.swc
SWCFILE=tracts_11303.swc
SWCFILE=tracts_11304.swc
SWCFILE=tracts_11305.swc
SWCFILE=tracts_11306.swc
SWCFILE=tracts_11307.swc
SWCFILE=tracts_11311.swc
SWCFILE=tracts_11312.swc
SWCFILE=tracts_11313.swc
SWCFILE=tracts_11314.swc
SWCFILE=tracts_11315.swc
SWCFILE=tracts_11316.swc
SWCFILE=tracts_11317.swc
SWCFILE=tracts_11318.swc
SWCFILE=tracts_11319.swc
SWCFILE=tracts_11320.swc
SWCFILE=tracts_11323.swc
SWCFILE=tracts_11325.swc
SWCFILE=tracts_11326.swc
SWCFILE=tracts_11327.swc
SWCFILE=tracts_11328.swc
SWCFILE=tracts_11329.swc
SWCFILE=tracts_1133.swc
SWCFILE=tracts_11330.swc
SWCFILE=tracts_11333.swc
SWCFILE=tracts_11334.swc
SWCFILE=tracts_11338.swc
SWCFILE=tracts_11340.swc
SWCFILE=tracts_11341.swc
SWCFILE=tracts_11342.swc
SWCFILE=tracts_11348.swc
SWCFILE=tracts_11349.swc
SWCFILE=tracts_11350.swc
SWCFILE=tracts_11351.swc
SWCFILE=tracts_11352.swc
SWCFILE=tracts_11354.swc
SWCFILE=tracts_11356.swc
SWCFILE=tracts_11357.swc
SWCFILE=tracts_11358.swc
SWCFILE=tracts_11359.swc
SWCFILE=tracts_11361.swc
SWCFILE=tracts_11363.swc
SWCFILE=tracts_11365.swc
SWCFILE=tracts_11369.swc
SWCFILE=tracts_1137.swc
SWCFILE=tracts_11370.swc
SWCFILE=tracts_11377.swc
SWCFILE=tracts_11378.swc
SWCFILE=tracts_11379.swc
SWCFILE=tracts_1138.swc
SWCFILE=tracts_11380.swc
SWCFILE=tracts_11383.swc
SWCFILE=tracts_11384.swc
SWCFILE=tracts_11385.swc
SWCFILE=tracts_11386.swc
SWCFILE=tracts_11387.swc
SWCFILE=tracts_11388.swc
SWCFILE=tracts_1139.swc
SWCFILE=tracts_11390.swc
SWCFILE=tracts_11391.swc
SWCFILE=tracts_11393.swc
SWCFILE=tracts_11394.swc
SWCFILE=tracts_11395.swc
SWCFILE=tracts_11396.swc
SWCFILE=tracts_11397.swc
SWCFILE=tracts_114.swc
SWCFILE=tracts_11405.swc
SWCFILE=tracts_11407.swc
SWCFILE=tracts_11408.swc
SWCFILE=tracts_11417.swc
SWCFILE=tracts_11419.swc
SWCFILE=tracts_1142.swc
SWCFILE=tracts_11423.swc
SWCFILE=tracts_11425.swc
SWCFILE=tracts_11426.swc
SWCFILE=tracts_11435.swc
SWCFILE=tracts_11436.swc
SWCFILE=tracts_11437.swc
SWCFILE=tracts_11438.swc
SWCFILE=tracts_11439.swc
SWCFILE=tracts_11440.swc
SWCFILE=tracts_11441.swc
SWCFILE=tracts_11442.swc
SWCFILE=tracts_11443.swc
SWCFILE=tracts_11447.swc
SWCFILE=tracts_11448.swc
SWCFILE=tracts_11449.swc
SWCFILE=tracts_11450.swc
SWCFILE=tracts_11451.swc
SWCFILE=tracts_11452.swc
SWCFILE=tracts_11455.swc
SWCFILE=tracts_11456.swc
SWCFILE=tracts_11458.swc
SWCFILE=tracts_11460.swc
SWCFILE=tracts_11462.swc
SWCFILE=tracts_11464.swc
SWCFILE=tracts_11465.swc
SWCFILE=tracts_11466.swc
SWCFILE=tracts_11467.swc
SWCFILE=tracts_11468.swc
SWCFILE=tracts_1147.swc
SWCFILE=tracts_11473.swc
SWCFILE=tracts_11474.swc
SWCFILE=tracts_11475.swc
SWCFILE=tracts_11477.swc
SWCFILE=tracts_11478.swc
SWCFILE=tracts_11479.swc
SWCFILE=tracts_1148.swc
SWCFILE=tracts_11480.swc
SWCFILE=tracts_11482.swc
SWCFILE=tracts_11485.swc
SWCFILE=tracts_11488.swc
SWCFILE=tracts_11489.swc
SWCFILE=tracts_1149.swc
SWCFILE=tracts_11490.swc
SWCFILE=tracts_11492.swc
SWCFILE=tracts_11493.swc
SWCFILE=tracts_11494.swc
SWCFILE=tracts_11495.swc
SWCFILE=tracts_11496.swc
SWCFILE=tracts_11497.swc
SWCFILE=tracts_115.swc
SWCFILE=tracts_11503.swc
SWCFILE=tracts_11504.swc
SWCFILE=tracts_11506.swc
SWCFILE=tracts_11507.swc
SWCFILE=tracts_11508.swc
SWCFILE=tracts_11509.swc
SWCFILE=tracts_1151.swc
SWCFILE=tracts_11511.swc
SWCFILE=tracts_11512.swc
SWCFILE=tracts_11513.swc
SWCFILE=tracts_11514.swc
SWCFILE=tracts_11517.swc
SWCFILE=tracts_1152.swc
SWCFILE=tracts_11521.swc
SWCFILE=tracts_11525.swc
SWCFILE=tracts_11526.swc
SWCFILE=tracts_11527.swc
SWCFILE=tracts_11528.swc
SWCFILE=tracts_11529.swc
SWCFILE=tracts_1153.swc
SWCFILE=tracts_11534.swc
SWCFILE=tracts_11535.swc
SWCFILE=tracts_11536.swc
SWCFILE=tracts_11537.swc
SWCFILE=tracts_11545.swc
SWCFILE=tracts_11546.swc
SWCFILE=tracts_11547.swc
SWCFILE=tracts_11550.swc
SWCFILE=tracts_11552.swc
SWCFILE=tracts_11553.swc
SWCFILE=tracts_11556.swc
SWCFILE=tracts_11559.swc
SWCFILE=tracts_11560.swc
SWCFILE=tracts_11561.swc
SWCFILE=tracts_11563.swc
SWCFILE=tracts_11565.swc
SWCFILE=tracts_11566.swc
SWCFILE=tracts_1157.swc
SWCFILE=tracts_11570.swc
SWCFILE=tracts_11571.swc
SWCFILE=tracts_11572.swc
SWCFILE=tracts_11573.swc
SWCFILE=tracts_11574.swc
SWCFILE=tracts_11579.swc
SWCFILE=tracts_1158.swc
SWCFILE=tracts_11580.swc
SWCFILE=tracts_11581.swc
SWCFILE=tracts_11582.swc
SWCFILE=tracts_11583.swc
SWCFILE=tracts_11584.swc
SWCFILE=tracts_11585.swc
SWCFILE=tracts_11587.swc
SWCFILE=tracts_11588.swc
SWCFILE=tracts_11598.swc
SWCFILE=tracts_116.swc
SWCFILE=tracts_11600.swc
SWCFILE=tracts_11601.swc
SWCFILE=tracts_11605.swc
SWCFILE=tracts_11607.swc
SWCFILE=tracts_11609.swc
SWCFILE=tracts_11615.swc
SWCFILE=tracts_11616.swc
SWCFILE=tracts_11617.swc
SWCFILE=tracts_11619.swc
SWCFILE=tracts_11620.swc
SWCFILE=tracts_11624.swc
SWCFILE=tracts_11625.swc
SWCFILE=tracts_11626.swc
SWCFILE=tracts_11629.swc
SWCFILE=tracts_1163.swc
SWCFILE=tracts_11630.swc
SWCFILE=tracts_11631.swc
SWCFILE=tracts_11632.swc
SWCFILE=tracts_11633.swc
SWCFILE=tracts_11637.swc
SWCFILE=tracts_1164.swc
SWCFILE=tracts_11645.swc
SWCFILE=tracts_11646.swc
SWCFILE=tracts_11647.swc
SWCFILE=tracts_11648.swc
SWCFILE=tracts_11649.swc
SWCFILE=tracts_1165.swc
SWCFILE=tracts_11650.swc
SWCFILE=tracts_11651.swc
SWCFILE=tracts_11652.swc
SWCFILE=tracts_11653.swc
SWCFILE=tracts_11656.swc
SWCFILE=tracts_11657.swc
SWCFILE=tracts_11658.swc
SWCFILE=tracts_1166.swc
SWCFILE=tracts_11660.swc
SWCFILE=tracts_11661.swc
SWCFILE=tracts_11662.swc
SWCFILE=tracts_11664.swc
SWCFILE=tracts_11665.swc
SWCFILE=tracts_11669.swc
SWCFILE=tracts_1167.swc
SWCFILE=tracts_11670.swc
SWCFILE=tracts_11671.swc
SWCFILE=tracts_11672.swc
SWCFILE=tracts_11679.swc
SWCFILE=tracts_1168.swc
SWCFILE=tracts_11682.swc
SWCFILE=tracts_11685.swc
SWCFILE=tracts_11686.swc
SWCFILE=tracts_11688.swc
SWCFILE=tracts_1169.swc
SWCFILE=tracts_11692.swc
SWCFILE=tracts_11697.swc
SWCFILE=tracts_117.swc
SWCFILE=tracts_11700.swc
SWCFILE=tracts_11701.swc
SWCFILE=tracts_11702.swc
SWCFILE=tracts_11703.swc
SWCFILE=tracts_11704.swc
SWCFILE=tracts_11705.swc
SWCFILE=tracts_11713.swc
SWCFILE=tracts_11714.swc
SWCFILE=tracts_11715.swc
SWCFILE=tracts_1172.swc
SWCFILE=tracts_11721.swc
SWCFILE=tracts_11725.swc
SWCFILE=tracts_11726.swc
SWCFILE=tracts_11727.swc
SWCFILE=tracts_1173.swc
SWCFILE=tracts_11730.swc
SWCFILE=tracts_11732.swc
SWCFILE=tracts_11733.swc
SWCFILE=tracts_11734.swc
SWCFILE=tracts_11735.swc
SWCFILE=tracts_1174.swc
SWCFILE=tracts_11740.swc
SWCFILE=tracts_11741.swc
SWCFILE=tracts_11742.swc
SWCFILE=tracts_11746.swc
SWCFILE=tracts_11748.swc
SWCFILE=tracts_1175.swc
SWCFILE=tracts_11750.swc
SWCFILE=tracts_11753.swc
SWCFILE=tracts_11754.swc
SWCFILE=tracts_11755.swc
SWCFILE=tracts_11756.swc
SWCFILE=tracts_11757.swc
SWCFILE=tracts_11759.swc
SWCFILE=tracts_1176.swc
SWCFILE=tracts_11762.swc
SWCFILE=tracts_11763.swc
SWCFILE=tracts_11764.swc
SWCFILE=tracts_11768.swc
SWCFILE=tracts_11769.swc
SWCFILE=tracts_1177.swc
SWCFILE=tracts_11770.swc
SWCFILE=tracts_11775.swc
SWCFILE=tracts_11776.swc
SWCFILE=tracts_11777.swc
SWCFILE=tracts_1178.swc
SWCFILE=tracts_11781.swc
SWCFILE=tracts_11782.swc
SWCFILE=tracts_11784.swc
SWCFILE=tracts_11785.swc
SWCFILE=tracts_11786.swc
SWCFILE=tracts_11787.swc
SWCFILE=tracts_1179.swc
SWCFILE=tracts_11793.swc
SWCFILE=tracts_11796.swc
SWCFILE=tracts_11798.swc
SWCFILE=tracts_1180.swc
SWCFILE=tracts_11801.swc
SWCFILE=tracts_11802.swc
SWCFILE=tracts_11806.swc
SWCFILE=tracts_11807.swc
SWCFILE=tracts_11808.swc
SWCFILE=tracts_11809.swc
SWCFILE=tracts_1181.swc
SWCFILE=tracts_11812.swc
SWCFILE=tracts_11813.swc
SWCFILE=tracts_11814.swc
SWCFILE=tracts_11815.swc
SWCFILE=tracts_11816.swc
SWCFILE=tracts_11819.swc
SWCFILE=tracts_11820.swc
SWCFILE=tracts_11821.swc
SWCFILE=tracts_11822.swc
SWCFILE=tracts_11824.swc
SWCFILE=tracts_11825.swc
SWCFILE=tracts_11838.swc
SWCFILE=tracts_11839.swc
SWCFILE=tracts_1184.swc
SWCFILE=tracts_11844.swc
SWCFILE=tracts_11847.swc
SWCFILE=tracts_11848.swc
SWCFILE=tracts_11849.swc
SWCFILE=tracts_1185.swc
SWCFILE=tracts_11850.swc
SWCFILE=tracts_11851.swc
SWCFILE=tracts_11852.swc
SWCFILE=tracts_11853.swc
SWCFILE=tracts_11855.swc
SWCFILE=tracts_11861.swc
SWCFILE=tracts_11862.swc
SWCFILE=tracts_11864.swc
SWCFILE=tracts_11865.swc
SWCFILE=tracts_11866.swc
SWCFILE=tracts_1187.swc
SWCFILE=tracts_11870.swc
SWCFILE=tracts_11871.swc
SWCFILE=tracts_11874.swc
SWCFILE=tracts_11880.swc
SWCFILE=tracts_11886.swc
SWCFILE=tracts_11888.swc
SWCFILE=tracts_11890.swc
SWCFILE=tracts_11891.swc
SWCFILE=tracts_11892.swc
SWCFILE=tracts_11893.swc
SWCFILE=tracts_11895.swc
SWCFILE=tracts_11896.swc
SWCFILE=tracts_11897.swc
SWCFILE=tracts_11899.swc
SWCFILE=tracts_119.swc
SWCFILE=tracts_1190.swc
SWCFILE=tracts_11901.swc
SWCFILE=tracts_11902.swc
SWCFILE=tracts_11903.swc
SWCFILE=tracts_11904.swc
SWCFILE=tracts_11905.swc
SWCFILE=tracts_11907.swc
SWCFILE=tracts_1191.swc
SWCFILE=tracts_11910.swc
SWCFILE=tracts_11911.swc
SWCFILE=tracts_11913.swc
SWCFILE=tracts_1192.swc
SWCFILE=tracts_11923.swc
SWCFILE=tracts_1193.swc
SWCFILE=tracts_11930.swc
SWCFILE=tracts_11931.swc
SWCFILE=tracts_11933.swc
SWCFILE=tracts_11935.swc
SWCFILE=tracts_11936.swc
SWCFILE=tracts_11937.swc
SWCFILE=tracts_11938.swc
SWCFILE=tracts_1194.swc
SWCFILE=tracts_11940.swc
SWCFILE=tracts_11943.swc
SWCFILE=tracts_11944.swc
SWCFILE=tracts_11948.swc
SWCFILE=tracts_11949.swc
SWCFILE=tracts_11951.swc
SWCFILE=tracts_11953.swc
SWCFILE=tracts_11954.swc
SWCFILE=tracts_11956.swc
SWCFILE=tracts_11957.swc
SWCFILE=tracts_11958.swc
SWCFILE=tracts_11959.swc
SWCFILE=tracts_11960.swc
SWCFILE=tracts_11961.swc
SWCFILE=tracts_11962.swc
SWCFILE=tracts_11963.swc
SWCFILE=tracts_11966.swc
SWCFILE=tracts_11967.swc
SWCFILE=tracts_11968.swc
SWCFILE=tracts_11971.swc
SWCFILE=tracts_11973.swc
SWCFILE=tracts_11974.swc
SWCFILE=tracts_11978.swc
SWCFILE=tracts_11979.swc
SWCFILE=tracts_11980.swc
SWCFILE=tracts_11981.swc
SWCFILE=tracts_11990.swc
SWCFILE=tracts_11998.swc
SWCFILE=tracts_11999.swc
SWCFILE=tracts_120.swc
SWCFILE=tracts_1200.swc
SWCFILE=tracts_12000.swc
SWCFILE=tracts_12002.swc
SWCFILE=tracts_12003.swc
SWCFILE=tracts_12004.swc
SWCFILE=tracts_12006.swc
SWCFILE=tracts_12007.swc
SWCFILE=tracts_12010.swc
SWCFILE=tracts_12011.swc
SWCFILE=tracts_12014.swc
SWCFILE=tracts_12016.swc
SWCFILE=tracts_12020.swc
SWCFILE=tracts_12022.swc
SWCFILE=tracts_12023.swc
SWCFILE=tracts_12024.swc
SWCFILE=tracts_12025.swc
SWCFILE=tracts_12029.swc
SWCFILE=tracts_1203.swc
SWCFILE=tracts_12030.swc
SWCFILE=tracts_12032.swc
SWCFILE=tracts_12035.swc
SWCFILE=tracts_12037.swc
SWCFILE=tracts_12038.swc
SWCFILE=tracts_12040.swc
SWCFILE=tracts_12041.swc
SWCFILE=tracts_12042.swc
SWCFILE=tracts_12044.swc
SWCFILE=tracts_12046.swc
SWCFILE=tracts_12049.swc
SWCFILE=tracts_12052.swc
SWCFILE=tracts_12054.swc
SWCFILE=tracts_12055.swc
SWCFILE=tracts_12056.swc
SWCFILE=tracts_12057.swc
SWCFILE=tracts_12058.swc
SWCFILE=tracts_12059.swc
SWCFILE=tracts_12064.swc
SWCFILE=tracts_12066.swc
SWCFILE=tracts_12067.swc
SWCFILE=tracts_12068.swc
SWCFILE=tracts_12070.swc
SWCFILE=tracts_12071.swc
SWCFILE=tracts_12074.swc
SWCFILE=tracts_12075.swc
SWCFILE=tracts_1208.swc
SWCFILE=tracts_12084.swc
SWCFILE=tracts_12088.swc
SWCFILE=tracts_12089.swc
SWCFILE=tracts_12090.swc
SWCFILE=tracts_12092.swc
SWCFILE=tracts_12093.swc
SWCFILE=tracts_12097.swc
SWCFILE=tracts_12099.swc
SWCFILE=tracts_1210.swc
SWCFILE=tracts_12101.swc
SWCFILE=tracts_12102.swc
SWCFILE=tracts_12105.swc
SWCFILE=tracts_12107.swc
SWCFILE=tracts_12108.swc
SWCFILE=tracts_1211.swc
SWCFILE=tracts_12111.swc
SWCFILE=tracts_12117.swc
SWCFILE=tracts_1212.swc
SWCFILE=tracts_12121.swc
SWCFILE=tracts_12122.swc
SWCFILE=tracts_12124.swc
SWCFILE=tracts_12125.swc
SWCFILE=tracts_12126.swc
SWCFILE=tracts_12127.swc
SWCFILE=tracts_12129.swc
SWCFILE=tracts_1213.swc
SWCFILE=tracts_12131.swc
SWCFILE=tracts_12132.swc
SWCFILE=tracts_12133.swc
SWCFILE=tracts_12134.swc
SWCFILE=tracts_12135.swc
SWCFILE=tracts_12136.swc
SWCFILE=tracts_12137.swc
SWCFILE=tracts_12138.swc
SWCFILE=tracts_1214.swc
SWCFILE=tracts_12140.swc
SWCFILE=tracts_12141.swc
SWCFILE=tracts_12143.swc
SWCFILE=tracts_12145.swc
SWCFILE=tracts_12146.swc
SWCFILE=tracts_12148.swc
SWCFILE=tracts_12149.swc
SWCFILE=tracts_1215.swc
SWCFILE=tracts_12151.swc
SWCFILE=tracts_12153.swc
SWCFILE=tracts_12154.swc
SWCFILE=tracts_12156.swc
SWCFILE=tracts_1216.swc
SWCFILE=tracts_12160.swc
SWCFILE=tracts_12161.swc
SWCFILE=tracts_12162.swc
SWCFILE=tracts_12164.swc
SWCFILE=tracts_12165.swc
SWCFILE=tracts_12166.swc
SWCFILE=tracts_12168.swc
SWCFILE=tracts_12170.swc
SWCFILE=tracts_12171.swc
SWCFILE=tracts_12172.swc
SWCFILE=tracts_12173.swc
SWCFILE=tracts_12174.swc
SWCFILE=tracts_1218.swc
SWCFILE=tracts_12180.swc
SWCFILE=tracts_12181.swc
SWCFILE=tracts_12182.swc
SWCFILE=tracts_12183.swc
SWCFILE=tracts_12184.swc
SWCFILE=tracts_12185.swc
SWCFILE=tracts_12187.swc
SWCFILE=tracts_12189.swc
SWCFILE=tracts_12190.swc
SWCFILE=tracts_12191.swc
SWCFILE=tracts_12197.swc
SWCFILE=tracts_12198.swc
SWCFILE=tracts_12199.swc
SWCFILE=tracts_122.swc
SWCFILE=tracts_12203.swc
SWCFILE=tracts_12206.swc
SWCFILE=tracts_12212.swc
SWCFILE=tracts_12213.swc
SWCFILE=tracts_12214.swc
SWCFILE=tracts_12215.swc
SWCFILE=tracts_12216.swc
SWCFILE=tracts_12218.swc
SWCFILE=tracts_12219.swc
SWCFILE=tracts_12220.swc
SWCFILE=tracts_12221.swc
SWCFILE=tracts_12224.swc
SWCFILE=tracts_12225.swc
SWCFILE=tracts_1223.swc
SWCFILE=tracts_12230.swc
SWCFILE=tracts_12231.swc
SWCFILE=tracts_12232.swc
SWCFILE=tracts_12233.swc
SWCFILE=tracts_12234.swc
SWCFILE=tracts_12235.swc
SWCFILE=tracts_12236.swc
SWCFILE=tracts_12237.swc
SWCFILE=tracts_12238.swc
SWCFILE=tracts_12239.swc
SWCFILE=tracts_1224.swc
SWCFILE=tracts_12240.swc
SWCFILE=tracts_12241.swc
SWCFILE=tracts_12242.swc
SWCFILE=tracts_12243.swc
SWCFILE=tracts_12244.swc
SWCFILE=tracts_12245.swc
SWCFILE=tracts_12247.swc
SWCFILE=tracts_12248.swc
SWCFILE=tracts_12249.swc
SWCFILE=tracts_1225.swc
SWCFILE=tracts_12250.swc
SWCFILE=tracts_12251.swc
SWCFILE=tracts_12252.swc
SWCFILE=tracts_12253.swc
SWCFILE=tracts_12254.swc
SWCFILE=tracts_12255.swc
SWCFILE=tracts_1226.swc
SWCFILE=tracts_12260.swc
SWCFILE=tracts_12261.swc
SWCFILE=tracts_12262.swc
SWCFILE=tracts_12269.swc
SWCFILE=tracts_12270.swc
SWCFILE=tracts_12271.swc
SWCFILE=tracts_12272.swc
SWCFILE=tracts_12274.swc
SWCFILE=tracts_12275.swc
SWCFILE=tracts_12276.swc
SWCFILE=tracts_12277.swc
SWCFILE=tracts_12278.swc
SWCFILE=tracts_12279.swc
SWCFILE=tracts_1228.swc
SWCFILE=tracts_12280.swc
SWCFILE=tracts_12281.swc
SWCFILE=tracts_12282.swc
SWCFILE=tracts_12285.swc
SWCFILE=tracts_1229.swc
SWCFILE=tracts_12291.swc
SWCFILE=tracts_12292.swc
SWCFILE=tracts_12297.swc
SWCFILE=tracts_123.swc
SWCFILE=tracts_1230.swc
SWCFILE=tracts_12300.swc
SWCFILE=tracts_12302.swc
SWCFILE=tracts_12303.swc
SWCFILE=tracts_12304.swc
SWCFILE=tracts_12306.swc
SWCFILE=tracts_12307.swc
SWCFILE=tracts_12309.swc
SWCFILE=tracts_12310.swc
SWCFILE=tracts_12317.swc
SWCFILE=tracts_12318.swc
SWCFILE=tracts_1232.swc
SWCFILE=tracts_12329.swc
SWCFILE=tracts_12330.swc
SWCFILE=tracts_12331.swc
SWCFILE=tracts_12337.swc
SWCFILE=tracts_12339.swc
SWCFILE=tracts_12341.swc
SWCFILE=tracts_12342.swc
SWCFILE=tracts_12343.swc
SWCFILE=tracts_12344.swc
SWCFILE=tracts_12345.swc
SWCFILE=tracts_12346.swc
SWCFILE=tracts_12348.swc
SWCFILE=tracts_1235.swc
SWCFILE=tracts_12354.swc
SWCFILE=tracts_12358.swc
SWCFILE=tracts_1236.swc
SWCFILE=tracts_12363.swc
SWCFILE=tracts_12366.swc
SWCFILE=tracts_12367.swc
SWCFILE=tracts_12369.swc
SWCFILE=tracts_12371.swc
SWCFILE=tracts_12373.swc
SWCFILE=tracts_12374.swc
SWCFILE=tracts_12375.swc
SWCFILE=tracts_12376.swc
SWCFILE=tracts_12377.swc
SWCFILE=tracts_12379.swc
SWCFILE=tracts_1238.swc
SWCFILE=tracts_12384.swc
SWCFILE=tracts_12385.swc
SWCFILE=tracts_12388.swc
SWCFILE=tracts_1239.swc
SWCFILE=tracts_12395.swc
SWCFILE=tracts_12397.swc
SWCFILE=tracts_124.swc
SWCFILE=tracts_12400.swc
SWCFILE=tracts_12401.swc
SWCFILE=tracts_12403.swc
SWCFILE=tracts_12404.swc
SWCFILE=tracts_12405.swc
SWCFILE=tracts_12406.swc
SWCFILE=tracts_12408.swc
SWCFILE=tracts_1241.swc
SWCFILE=tracts_12411.swc
SWCFILE=tracts_12412.swc
SWCFILE=tracts_12414.swc
SWCFILE=tracts_1242.swc
SWCFILE=tracts_12420.swc
SWCFILE=tracts_12421.swc
SWCFILE=tracts_12423.swc
SWCFILE=tracts_12424.swc
SWCFILE=tracts_12425.swc
SWCFILE=tracts_12426.swc
SWCFILE=tracts_12427.swc
SWCFILE=tracts_12428.swc
SWCFILE=tracts_12429.swc
SWCFILE=tracts_1243.swc
SWCFILE=tracts_12430.swc
SWCFILE=tracts_12431.swc
SWCFILE=tracts_12433.swc
SWCFILE=tracts_12434.swc
SWCFILE=tracts_12436.swc
SWCFILE=tracts_12437.swc
SWCFILE=tracts_1244.swc
SWCFILE=tracts_12441.swc
SWCFILE=tracts_12442.swc
SWCFILE=tracts_12443.swc
SWCFILE=tracts_12444.swc
SWCFILE=tracts_12445.swc
SWCFILE=tracts_12446.swc
SWCFILE=tracts_12448.swc
SWCFILE=tracts_12450.swc
SWCFILE=tracts_12451.swc
SWCFILE=tracts_12452.swc
SWCFILE=tracts_12453.swc
SWCFILE=tracts_12454.swc
SWCFILE=tracts_12455.swc
SWCFILE=tracts_12456.swc
SWCFILE=tracts_12457.swc
SWCFILE=tracts_12458.swc
SWCFILE=tracts_12459.swc
SWCFILE=tracts_1246.swc
SWCFILE=tracts_12460.swc
SWCFILE=tracts_12461.swc
SWCFILE=tracts_12465.swc
SWCFILE=tracts_12467.swc
SWCFILE=tracts_12468.swc
SWCFILE=tracts_12469.swc
SWCFILE=tracts_1247.swc
SWCFILE=tracts_12470.swc
SWCFILE=tracts_12473.swc
SWCFILE=tracts_12474.swc
SWCFILE=tracts_12475.swc
SWCFILE=tracts_12476.swc
SWCFILE=tracts_12477.swc
SWCFILE=tracts_12478.swc
SWCFILE=tracts_12481.swc
SWCFILE=tracts_12482.swc
SWCFILE=tracts_12485.swc
SWCFILE=tracts_12488.swc
SWCFILE=tracts_12490.swc
SWCFILE=tracts_12492.swc
SWCFILE=tracts_12493.swc
SWCFILE=tracts_12494.swc
SWCFILE=tracts_12495.swc
SWCFILE=tracts_125.swc
SWCFILE=tracts_12503.swc
SWCFILE=tracts_12504.swc
SWCFILE=tracts_12505.swc
SWCFILE=tracts_12507.swc
SWCFILE=tracts_12508.swc
SWCFILE=tracts_12509.swc
SWCFILE=tracts_1251.swc
SWCFILE=tracts_12511.swc
SWCFILE=tracts_12512.swc
SWCFILE=tracts_12513.swc
SWCFILE=tracts_12516.swc
SWCFILE=tracts_12518.swc
SWCFILE=tracts_1252.swc
SWCFILE=tracts_12521.swc
SWCFILE=tracts_12524.swc
SWCFILE=tracts_12525.swc
SWCFILE=tracts_12526.swc
SWCFILE=tracts_12528.swc
SWCFILE=tracts_12529.swc
SWCFILE=tracts_1253.swc
SWCFILE=tracts_12531.swc
SWCFILE=tracts_12532.swc
SWCFILE=tracts_12536.swc
SWCFILE=tracts_1254.swc
SWCFILE=tracts_12540.swc
SWCFILE=tracts_12543.swc
SWCFILE=tracts_12544.swc
SWCFILE=tracts_12545.swc
SWCFILE=tracts_12547.swc
SWCFILE=tracts_12548.swc
SWCFILE=tracts_12549.swc
SWCFILE=tracts_1255.swc
SWCFILE=tracts_12550.swc
SWCFILE=tracts_12551.swc
SWCFILE=tracts_12552.swc
SWCFILE=tracts_12554.swc
SWCFILE=tracts_12555.swc
SWCFILE=tracts_12556.swc
SWCFILE=tracts_12560.swc
SWCFILE=tracts_12563.swc
SWCFILE=tracts_12564.swc
SWCFILE=tracts_12565.swc
SWCFILE=tracts_12566.swc
SWCFILE=tracts_12567.swc
SWCFILE=tracts_12568.swc
SWCFILE=tracts_12569.swc
SWCFILE=tracts_1257.swc
SWCFILE=tracts_12570.swc
SWCFILE=tracts_12571.swc
SWCFILE=tracts_12572.swc
SWCFILE=tracts_12573.swc
SWCFILE=tracts_12574.swc
SWCFILE=tracts_12575.swc
SWCFILE=tracts_12576.swc
SWCFILE=tracts_12577.swc
SWCFILE=tracts_12578.swc
SWCFILE=tracts_1258.swc
SWCFILE=tracts_12581.swc
SWCFILE=tracts_12585.swc
SWCFILE=tracts_12586.swc
SWCFILE=tracts_12587.swc
SWCFILE=tracts_12589.swc
SWCFILE=tracts_12592.swc
SWCFILE=tracts_12594.swc
SWCFILE=tracts_12595.swc
SWCFILE=tracts_12596.swc
SWCFILE=tracts_12597.swc
SWCFILE=tracts_126.swc
SWCFILE=tracts_12600.swc
SWCFILE=tracts_12601.swc
SWCFILE=tracts_12604.swc
SWCFILE=tracts_12605.swc
SWCFILE=tracts_12606.swc
SWCFILE=tracts_12608.swc
SWCFILE=tracts_12609.swc
SWCFILE=tracts_12610.swc
SWCFILE=tracts_12613.swc
SWCFILE=tracts_12614.swc
SWCFILE=tracts_12618.swc
SWCFILE=tracts_12622.swc
SWCFILE=tracts_12623.swc
SWCFILE=tracts_12624.swc
SWCFILE=tracts_12625.swc
SWCFILE=tracts_12627.swc
SWCFILE=tracts_12628.swc
SWCFILE=tracts_12630.swc
SWCFILE=tracts_12633.swc
SWCFILE=tracts_12634.swc
SWCFILE=tracts_12638.swc
SWCFILE=tracts_1264.swc
SWCFILE=tracts_12641.swc
SWCFILE=tracts_12643.swc
SWCFILE=tracts_12644.swc
SWCFILE=tracts_12646.swc
SWCFILE=tracts_12647.swc
SWCFILE=tracts_12648.swc
SWCFILE=tracts_1265.swc
SWCFILE=tracts_12651.swc
SWCFILE=tracts_12652.swc
SWCFILE=tracts_12653.swc
SWCFILE=tracts_12654.swc
SWCFILE=tracts_12655.swc
SWCFILE=tracts_12657.swc
SWCFILE=tracts_12659.swc
SWCFILE=tracts_1266.swc
SWCFILE=tracts_12660.swc
SWCFILE=tracts_12661.swc
SWCFILE=tracts_12662.swc
SWCFILE=tracts_12663.swc
SWCFILE=tracts_12665.swc
SWCFILE=tracts_12666.swc
SWCFILE=tracts_12667.swc
SWCFILE=tracts_12668.swc
SWCFILE=tracts_12669.swc
SWCFILE=tracts_12672.swc
SWCFILE=tracts_12673.swc
SWCFILE=tracts_12674.swc
SWCFILE=tracts_12675.swc
SWCFILE=tracts_12676.swc
SWCFILE=tracts_12677.swc
SWCFILE=tracts_12680.swc
SWCFILE=tracts_12681.swc
SWCFILE=tracts_12683.swc
SWCFILE=tracts_12687.swc
SWCFILE=tracts_12689.swc
SWCFILE=tracts_1269.swc
SWCFILE=tracts_12690.swc
SWCFILE=tracts_12693.swc
SWCFILE=tracts_12694.swc
SWCFILE=tracts_12695.swc
SWCFILE=tracts_12696.swc
SWCFILE=tracts_12697.swc
SWCFILE=tracts_12698.swc
SWCFILE=tracts_12699.swc
SWCFILE=tracts_127.swc
SWCFILE=tracts_12700.swc
SWCFILE=tracts_12707.swc
SWCFILE=tracts_12711.swc
SWCFILE=tracts_12715.swc
SWCFILE=tracts_12718.swc
SWCFILE=tracts_12720.swc
SWCFILE=tracts_12723.swc
SWCFILE=tracts_12727.swc
SWCFILE=tracts_12728.swc
SWCFILE=tracts_12729.swc
SWCFILE=tracts_12731.swc
SWCFILE=tracts_12732.swc
SWCFILE=tracts_12733.swc
SWCFILE=tracts_12734.swc
SWCFILE=tracts_12735.swc
SWCFILE=tracts_12736.swc
SWCFILE=tracts_12737.swc
SWCFILE=tracts_12738.swc
SWCFILE=tracts_12739.swc
SWCFILE=tracts_1274.swc
SWCFILE=tracts_12740.swc
SWCFILE=tracts_12741.swc
SWCFILE=tracts_12743.swc
SWCFILE=tracts_12744.swc
SWCFILE=tracts_12745.swc
SWCFILE=tracts_12747.swc
SWCFILE=tracts_12748.swc
SWCFILE=tracts_12750.swc
SWCFILE=tracts_12752.swc
SWCFILE=tracts_12754.swc
SWCFILE=tracts_12763.swc
SWCFILE=tracts_12764.swc
SWCFILE=tracts_12765.swc
SWCFILE=tracts_12766.swc
SWCFILE=tracts_12771.swc
SWCFILE=tracts_12772.swc
SWCFILE=tracts_12780.swc
SWCFILE=tracts_12781.swc
SWCFILE=tracts_12783.swc
SWCFILE=tracts_12784.swc
SWCFILE=tracts_12785.swc
SWCFILE=tracts_12786.swc
SWCFILE=tracts_12787.swc
SWCFILE=tracts_12789.swc
SWCFILE=tracts_12790.swc
SWCFILE=tracts_12793.swc
SWCFILE=tracts_12797.swc
SWCFILE=tracts_128.swc
SWCFILE=tracts_12801.swc
SWCFILE=tracts_12803.swc
SWCFILE=tracts_12804.swc
SWCFILE=tracts_12805.swc
SWCFILE=tracts_12808.swc
SWCFILE=tracts_1281.swc
SWCFILE=tracts_12810.swc
SWCFILE=tracts_12814.swc
SWCFILE=tracts_12815.swc
SWCFILE=tracts_12816.swc
SWCFILE=tracts_12817.swc
SWCFILE=tracts_12818.swc
SWCFILE=tracts_12819.swc
SWCFILE=tracts_12820.swc
SWCFILE=tracts_12821.swc
SWCFILE=tracts_12822.swc
SWCFILE=tracts_12825.swc
SWCFILE=tracts_12826.swc
SWCFILE=tracts_12827.swc
SWCFILE=tracts_12828.swc
SWCFILE=tracts_12830.swc
SWCFILE=tracts_12831.swc
SWCFILE=tracts_12832.swc
SWCFILE=tracts_12833.swc
SWCFILE=tracts_12836.swc
SWCFILE=tracts_12837.swc
SWCFILE=tracts_12841.swc
SWCFILE=tracts_12842.swc
SWCFILE=tracts_12843.swc
SWCFILE=tracts_12844.swc
SWCFILE=tracts_12846.swc
SWCFILE=tracts_12849.swc
SWCFILE=tracts_12850.swc
SWCFILE=tracts_12851.swc
SWCFILE=tracts_12852.swc
SWCFILE=tracts_12853.swc
SWCFILE=tracts_12854.swc
SWCFILE=tracts_12855.swc
SWCFILE=tracts_1286.swc
SWCFILE=tracts_12861.swc
SWCFILE=tracts_12870.swc
SWCFILE=tracts_12871.swc
SWCFILE=tracts_12874.swc
SWCFILE=tracts_12875.swc
SWCFILE=tracts_12878.swc
SWCFILE=tracts_12879.swc
SWCFILE=tracts_12880.swc
SWCFILE=tracts_12881.swc
SWCFILE=tracts_12885.swc
SWCFILE=tracts_12887.swc
SWCFILE=tracts_12889.swc
SWCFILE=tracts_12894.swc
SWCFILE=tracts_12897.swc
SWCFILE=tracts_12898.swc
SWCFILE=tracts_12901.swc
SWCFILE=tracts_12902.swc
SWCFILE=tracts_12904.swc
SWCFILE=tracts_12907.swc
SWCFILE=tracts_12911.swc
SWCFILE=tracts_12912.swc
SWCFILE=tracts_12913.swc
SWCFILE=tracts_12915.swc
SWCFILE=tracts_12916.swc
SWCFILE=tracts_12920.swc
SWCFILE=tracts_12924.swc
SWCFILE=tracts_12927.swc
SWCFILE=tracts_12928.swc
SWCFILE=tracts_1293.swc
SWCFILE=tracts_12933.swc
SWCFILE=tracts_12934.swc
SWCFILE=tracts_12935.swc
SWCFILE=tracts_12936.swc
SWCFILE=tracts_12937.swc
SWCFILE=tracts_12938.swc
SWCFILE=tracts_12939.swc
SWCFILE=tracts_1294.swc
SWCFILE=tracts_12940.swc
SWCFILE=tracts_12941.swc
SWCFILE=tracts_12942.swc
SWCFILE=tracts_12945.swc
SWCFILE=tracts_12946.swc
SWCFILE=tracts_12947.swc
SWCFILE=tracts_12948.swc
SWCFILE=tracts_12949.swc
SWCFILE=tracts_12953.swc
SWCFILE=tracts_12954.swc
SWCFILE=tracts_12955.swc
SWCFILE=tracts_12957.swc
SWCFILE=tracts_12958.swc
SWCFILE=tracts_1296.swc
SWCFILE=tracts_12960.swc
SWCFILE=tracts_12961.swc
SWCFILE=tracts_12962.swc
SWCFILE=tracts_12963.swc
SWCFILE=tracts_12965.swc
SWCFILE=tracts_12968.swc
SWCFILE=tracts_12969.swc
SWCFILE=tracts_1297.swc
SWCFILE=tracts_12970.swc
SWCFILE=tracts_12971.swc
SWCFILE=tracts_12975.swc
SWCFILE=tracts_12977.swc
SWCFILE=tracts_12978.swc
SWCFILE=tracts_12979.swc
SWCFILE=tracts_1298.swc
SWCFILE=tracts_12980.swc
SWCFILE=tracts_12981.swc
SWCFILE=tracts_12984.swc
SWCFILE=tracts_12986.swc
SWCFILE=tracts_12988.swc
SWCFILE=tracts_12989.swc
SWCFILE=tracts_12990.swc
SWCFILE=tracts_12991.swc
SWCFILE=tracts_12992.swc
SWCFILE=tracts_12993.swc
SWCFILE=tracts_12994.swc
SWCFILE=tracts_12995.swc
SWCFILE=tracts_12996.swc
SWCFILE=tracts_12997.swc
SWCFILE=tracts_12999.swc
SWCFILE=tracts_1300.swc
SWCFILE=tracts_13000.swc
SWCFILE=tracts_13002.swc
SWCFILE=tracts_13003.swc
SWCFILE=tracts_13004.swc
SWCFILE=tracts_13005.swc
SWCFILE=tracts_13006.swc
SWCFILE=tracts_13007.swc
SWCFILE=tracts_13008.swc
SWCFILE=tracts_13010.swc
SWCFILE=tracts_13011.swc
SWCFILE=tracts_13012.swc
SWCFILE=tracts_13013.swc
SWCFILE=tracts_13014.swc
SWCFILE=tracts_13015.swc
SWCFILE=tracts_13017.swc
SWCFILE=tracts_1302.swc
SWCFILE=tracts_13022.swc
SWCFILE=tracts_13024.swc
SWCFILE=tracts_13025.swc
SWCFILE=tracts_13026.swc
SWCFILE=tracts_13027.swc
SWCFILE=tracts_13028.swc
SWCFILE=tracts_13030.swc
SWCFILE=tracts_13031.swc
SWCFILE=tracts_13033.swc
SWCFILE=tracts_13036.swc
SWCFILE=tracts_13039.swc
SWCFILE=tracts_1304.swc
SWCFILE=tracts_13041.swc
SWCFILE=tracts_13042.swc
SWCFILE=tracts_13043.swc
SWCFILE=tracts_13044.swc
SWCFILE=tracts_13045.swc
SWCFILE=tracts_13046.swc
SWCFILE=tracts_13047.swc
SWCFILE=tracts_13048.swc
SWCFILE=tracts_13049.swc
SWCFILE=tracts_1305.swc
SWCFILE=tracts_13050.swc
SWCFILE=tracts_13051.swc
SWCFILE=tracts_13054.swc
SWCFILE=tracts_13055.swc
SWCFILE=tracts_13056.swc
SWCFILE=tracts_1306.swc
SWCFILE=tracts_13060.swc
SWCFILE=tracts_13061.swc
SWCFILE=tracts_13062.swc
SWCFILE=tracts_13064.swc
SWCFILE=tracts_13065.swc
SWCFILE=tracts_13066.swc
SWCFILE=tracts_13067.swc
SWCFILE=tracts_13068.swc
SWCFILE=tracts_1307.swc
SWCFILE=tracts_13071.swc
SWCFILE=tracts_13072.swc
SWCFILE=tracts_13073.swc
SWCFILE=tracts_13074.swc
SWCFILE=tracts_13076.swc
SWCFILE=tracts_13077.swc
SWCFILE=tracts_1308.swc
SWCFILE=tracts_13080.swc
SWCFILE=tracts_13082.swc
SWCFILE=tracts_13083.swc
SWCFILE=tracts_13084.swc
SWCFILE=tracts_13085.swc
SWCFILE=tracts_13086.swc
SWCFILE=tracts_13087.swc
SWCFILE=tracts_13088.swc
SWCFILE=tracts_13089.swc
SWCFILE=tracts_1309.swc
SWCFILE=tracts_13092.swc
SWCFILE=tracts_13094.swc
SWCFILE=tracts_13095.swc
SWCFILE=tracts_13096.swc
SWCFILE=tracts_13099.swc
SWCFILE=tracts_1310.swc
SWCFILE=tracts_13100.swc
SWCFILE=tracts_13101.swc
SWCFILE=tracts_13102.swc
SWCFILE=tracts_13103.swc
SWCFILE=tracts_13104.swc
SWCFILE=tracts_13105.swc
SWCFILE=tracts_13106.swc
SWCFILE=tracts_13107.swc
SWCFILE=tracts_1311.swc
SWCFILE=tracts_13110.swc
SWCFILE=tracts_13111.swc
SWCFILE=tracts_13112.swc
SWCFILE=tracts_13113.swc
SWCFILE=tracts_13114.swc
SWCFILE=tracts_1312.swc
SWCFILE=tracts_13121.swc
SWCFILE=tracts_13122.swc
SWCFILE=tracts_13124.swc
SWCFILE=tracts_13125.swc
SWCFILE=tracts_13126.swc
SWCFILE=tracts_1313.swc
SWCFILE=tracts_13139.swc
SWCFILE=tracts_13140.swc
SWCFILE=tracts_13144.swc
SWCFILE=tracts_13145.swc
SWCFILE=tracts_13146.swc
SWCFILE=tracts_13148.swc
SWCFILE=tracts_1315.swc
SWCFILE=tracts_13161.swc
SWCFILE=tracts_13163.swc
SWCFILE=tracts_13168.swc
SWCFILE=tracts_13169.swc
SWCFILE=tracts_1317.swc
SWCFILE=tracts_13170.swc
SWCFILE=tracts_13172.swc
SWCFILE=tracts_13175.swc
SWCFILE=tracts_13176.swc
SWCFILE=tracts_13179.swc
SWCFILE=tracts_1318.swc
SWCFILE=tracts_13180.swc
SWCFILE=tracts_13181.swc
SWCFILE=tracts_13182.swc
SWCFILE=tracts_13183.swc
SWCFILE=tracts_13184.swc
SWCFILE=tracts_13185.swc
SWCFILE=tracts_13190.swc
SWCFILE=tracts_13196.swc
SWCFILE=tracts_13198.swc
SWCFILE=tracts_1320.swc
SWCFILE=tracts_13202.swc
SWCFILE=tracts_13203.swc
SWCFILE=tracts_13209.swc
SWCFILE=tracts_1321.swc
SWCFILE=tracts_13210.swc
SWCFILE=tracts_13211.swc
SWCFILE=tracts_13214.swc
SWCFILE=tracts_13215.swc
SWCFILE=tracts_13216.swc
SWCFILE=tracts_13217.swc
SWCFILE=tracts_13218.swc
SWCFILE=tracts_1322.swc
SWCFILE=tracts_13231.swc
SWCFILE=tracts_13232.swc
SWCFILE=tracts_13235.swc
SWCFILE=tracts_13237.swc
SWCFILE=tracts_13238.swc
SWCFILE=tracts_13239.swc
SWCFILE=tracts_13240.swc
SWCFILE=tracts_13241.swc
SWCFILE=tracts_13243.swc
SWCFILE=tracts_13244.swc
SWCFILE=tracts_1325.swc
SWCFILE=tracts_13250.swc
SWCFILE=tracts_13257.swc
SWCFILE=tracts_13260.swc
SWCFILE=tracts_13261.swc
SWCFILE=tracts_13264.swc
SWCFILE=tracts_13265.swc
SWCFILE=tracts_13269.swc
SWCFILE=tracts_1327.swc
SWCFILE=tracts_13270.swc
SWCFILE=tracts_13271.swc
SWCFILE=tracts_13276.swc
SWCFILE=tracts_13277.swc
SWCFILE=tracts_13278.swc
SWCFILE=tracts_13279.swc
SWCFILE=tracts_1328.swc
SWCFILE=tracts_13282.swc
SWCFILE=tracts_13283.swc
SWCFILE=tracts_13284.swc
SWCFILE=tracts_13285.swc
SWCFILE=tracts_13286.swc
SWCFILE=tracts_13287.swc
SWCFILE=tracts_13289.swc
SWCFILE=tracts_1329.swc
SWCFILE=tracts_13290.swc
SWCFILE=tracts_13291.swc
SWCFILE=tracts_13292.swc
SWCFILE=tracts_13294.swc
SWCFILE=tracts_13295.swc
SWCFILE=tracts_13297.swc
SWCFILE=tracts_13298.swc
SWCFILE=tracts_1330.swc
SWCFILE=tracts_13301.swc
SWCFILE=tracts_13302.swc
SWCFILE=tracts_13303.swc
SWCFILE=tracts_13304.swc
SWCFILE=tracts_13305.swc
SWCFILE=tracts_13306.swc
SWCFILE=tracts_13307.swc
SWCFILE=tracts_1331.swc
SWCFILE=tracts_13310.swc
SWCFILE=tracts_13311.swc
SWCFILE=tracts_13312.swc
SWCFILE=tracts_13313.swc
SWCFILE=tracts_13314.swc
SWCFILE=tracts_13315.swc
SWCFILE=tracts_13316.swc
SWCFILE=tracts_13317.swc
SWCFILE=tracts_13318.swc
SWCFILE=tracts_1332.swc
SWCFILE=tracts_13322.swc
SWCFILE=tracts_13323.swc
SWCFILE=tracts_13324.swc
SWCFILE=tracts_13325.swc
SWCFILE=tracts_13326.swc
SWCFILE=tracts_13328.swc
SWCFILE=tracts_13331.swc
SWCFILE=tracts_13333.swc
SWCFILE=tracts_13336.swc
SWCFILE=tracts_13338.swc
SWCFILE=tracts_13340.swc
SWCFILE=tracts_13346.swc
SWCFILE=tracts_13347.swc
SWCFILE=tracts_1335.swc
SWCFILE=tracts_13351.swc
SWCFILE=tracts_13352.swc
SWCFILE=tracts_13357.swc
SWCFILE=tracts_13359.swc
SWCFILE=tracts_1336.swc
SWCFILE=tracts_13361.swc
SWCFILE=tracts_13367.swc
SWCFILE=tracts_1337.swc
SWCFILE=tracts_13371.swc
SWCFILE=tracts_13376.swc
SWCFILE=tracts_13377.swc
SWCFILE=tracts_13378.swc
SWCFILE=tracts_13382.swc
SWCFILE=tracts_13383.swc
SWCFILE=tracts_13384.swc
SWCFILE=tracts_13385.swc
SWCFILE=tracts_13388.swc
SWCFILE=tracts_1339.swc
SWCFILE=tracts_13391.swc
SWCFILE=tracts_13395.swc
SWCFILE=tracts_13396.swc
SWCFILE=tracts_13397.swc
SWCFILE=tracts_13399.swc
SWCFILE=tracts_1340.swc
SWCFILE=tracts_13402.swc
SWCFILE=tracts_13403.swc
SWCFILE=tracts_13404.swc
SWCFILE=tracts_13407.swc
SWCFILE=tracts_1341.swc
SWCFILE=tracts_13412.swc
SWCFILE=tracts_13414.swc
SWCFILE=tracts_13416.swc
SWCFILE=tracts_13418.swc
SWCFILE=tracts_1342.swc
SWCFILE=tracts_13427.swc
SWCFILE=tracts_13428.swc
SWCFILE=tracts_13429.swc
SWCFILE=tracts_1343.swc
SWCFILE=tracts_13431.swc
SWCFILE=tracts_13432.swc
SWCFILE=tracts_13433.swc
SWCFILE=tracts_13434.swc
SWCFILE=tracts_1344.swc
SWCFILE=tracts_13442.swc
SWCFILE=tracts_13444.swc
SWCFILE=tracts_13447.swc
SWCFILE=tracts_13448.swc
SWCFILE=tracts_13451.swc
SWCFILE=tracts_13453.swc
SWCFILE=tracts_13459.swc
SWCFILE=tracts_1346.swc
SWCFILE=tracts_13460.swc
SWCFILE=tracts_13463.swc
SWCFILE=tracts_13464.swc
SWCFILE=tracts_13465.swc
SWCFILE=tracts_13467.swc
SWCFILE=tracts_13469.swc
SWCFILE=tracts_1347.swc
SWCFILE=tracts_13470.swc
SWCFILE=tracts_13471.swc
SWCFILE=tracts_13474.swc
SWCFILE=tracts_13476.swc
SWCFILE=tracts_13477.swc
SWCFILE=tracts_13479.swc
SWCFILE=tracts_13483.swc
SWCFILE=tracts_13484.swc
SWCFILE=tracts_13485.swc
SWCFILE=tracts_13488.swc
SWCFILE=tracts_13492.swc
SWCFILE=tracts_13493.swc
SWCFILE=tracts_13495.swc
SWCFILE=tracts_13496.swc
SWCFILE=tracts_13497.swc
SWCFILE=tracts_13498.swc
SWCFILE=tracts_13501.swc
SWCFILE=tracts_13502.swc
SWCFILE=tracts_13504.swc
SWCFILE=tracts_13506.swc
SWCFILE=tracts_13508.swc
SWCFILE=tracts_13509.swc
SWCFILE=tracts_13510.swc
SWCFILE=tracts_13511.swc
SWCFILE=tracts_13512.swc
SWCFILE=tracts_13513.swc
SWCFILE=tracts_13514.swc
SWCFILE=tracts_13517.swc
SWCFILE=tracts_13518.swc
SWCFILE=tracts_13519.swc
SWCFILE=tracts_13526.swc
SWCFILE=tracts_13527.swc
SWCFILE=tracts_13528.swc
SWCFILE=tracts_1353.swc
SWCFILE=tracts_13531.swc
SWCFILE=tracts_13536.swc
SWCFILE=tracts_13537.swc
SWCFILE=tracts_13538.swc
SWCFILE=tracts_1354.swc
SWCFILE=tracts_13541.swc
SWCFILE=tracts_13542.swc
SWCFILE=tracts_13543.swc
SWCFILE=tracts_13544.swc
SWCFILE=tracts_1355.swc
SWCFILE=tracts_13552.swc
SWCFILE=tracts_13556.swc
SWCFILE=tracts_1356.swc
SWCFILE=tracts_13561.swc
SWCFILE=tracts_13562.swc
SWCFILE=tracts_13564.swc
SWCFILE=tracts_13565.swc
SWCFILE=tracts_13566.swc
SWCFILE=tracts_13567.swc
SWCFILE=tracts_13568.swc
SWCFILE=tracts_1357.swc
SWCFILE=tracts_13572.swc
SWCFILE=tracts_13573.swc
SWCFILE=tracts_13574.swc
SWCFILE=tracts_13575.swc
SWCFILE=tracts_13577.swc
SWCFILE=tracts_13578.swc
SWCFILE=tracts_13579.swc
SWCFILE=tracts_1358.swc
SWCFILE=tracts_13580.swc
SWCFILE=tracts_13581.swc
SWCFILE=tracts_13582.swc
SWCFILE=tracts_13587.swc
SWCFILE=tracts_13588.swc
SWCFILE=tracts_1359.swc
SWCFILE=tracts_13595.swc
SWCFILE=tracts_13596.swc
SWCFILE=tracts_13597.swc
SWCFILE=tracts_13598.swc
SWCFILE=tracts_13599.swc
SWCFILE=tracts_136.swc
SWCFILE=tracts_1360.swc
SWCFILE=tracts_13600.swc
SWCFILE=tracts_13601.swc
SWCFILE=tracts_13602.swc
SWCFILE=tracts_13603.swc
SWCFILE=tracts_13604.swc
SWCFILE=tracts_13605.swc
SWCFILE=tracts_13606.swc
SWCFILE=tracts_1361.swc
SWCFILE=tracts_13611.swc
SWCFILE=tracts_13612.swc
SWCFILE=tracts_13613.swc
SWCFILE=tracts_13614.swc
SWCFILE=tracts_13615.swc
SWCFILE=tracts_13616.swc
SWCFILE=tracts_13617.swc
SWCFILE=tracts_1362.swc
SWCFILE=tracts_13621.swc
SWCFILE=tracts_1363.swc
SWCFILE=tracts_13637.swc
SWCFILE=tracts_13638.swc
SWCFILE=tracts_13639.swc
SWCFILE=tracts_1364.swc
SWCFILE=tracts_13641.swc
SWCFILE=tracts_13642.swc
SWCFILE=tracts_13644.swc
SWCFILE=tracts_13645.swc
SWCFILE=tracts_13646.swc
SWCFILE=tracts_13648.swc
SWCFILE=tracts_13649.swc
SWCFILE=tracts_1365.swc
SWCFILE=tracts_13650.swc
SWCFILE=tracts_13651.swc
SWCFILE=tracts_13652.swc
SWCFILE=tracts_13653.swc
SWCFILE=tracts_13655.swc
SWCFILE=tracts_13656.swc
SWCFILE=tracts_13657.swc
SWCFILE=tracts_13658.swc
SWCFILE=tracts_1366.swc
SWCFILE=tracts_13662.swc
SWCFILE=tracts_13663.swc
SWCFILE=tracts_13667.swc
SWCFILE=tracts_13669.swc
SWCFILE=tracts_1367.swc
SWCFILE=tracts_13670.swc
SWCFILE=tracts_13672.swc
SWCFILE=tracts_13673.swc
SWCFILE=tracts_13676.swc
SWCFILE=tracts_13677.swc
SWCFILE=tracts_1368.swc
SWCFILE=tracts_13680.swc
SWCFILE=tracts_13681.swc
SWCFILE=tracts_13683.swc
SWCFILE=tracts_13684.swc
SWCFILE=tracts_13686.swc
SWCFILE=tracts_13687.swc
SWCFILE=tracts_13689.swc
SWCFILE=tracts_13690.swc
SWCFILE=tracts_13691.swc
SWCFILE=tracts_13693.swc
SWCFILE=tracts_13695.swc
SWCFILE=tracts_137.swc
SWCFILE=tracts_13700.swc
SWCFILE=tracts_13701.swc
SWCFILE=tracts_13702.swc
SWCFILE=tracts_13705.swc
SWCFILE=tracts_13706.swc
SWCFILE=tracts_13707.swc
SWCFILE=tracts_1371.swc
SWCFILE=tracts_13710.swc
SWCFILE=tracts_13711.swc
SWCFILE=tracts_13715.swc
SWCFILE=tracts_13717.swc
SWCFILE=tracts_1372.swc
SWCFILE=tracts_13721.swc
SWCFILE=tracts_13722.swc
SWCFILE=tracts_13725.swc
SWCFILE=tracts_13727.swc
SWCFILE=tracts_13728.swc
SWCFILE=tracts_1373.swc
SWCFILE=tracts_13732.swc
SWCFILE=tracts_13733.swc
SWCFILE=tracts_13734.swc
SWCFILE=tracts_13735.swc
SWCFILE=tracts_13736.swc
SWCFILE=tracts_13738.swc
SWCFILE=tracts_13739.swc
SWCFILE=tracts_13745.swc
SWCFILE=tracts_13747.swc
SWCFILE=tracts_13748.swc
SWCFILE=tracts_13749.swc
SWCFILE=tracts_13750.swc
SWCFILE=tracts_13751.swc
SWCFILE=tracts_13755.swc
SWCFILE=tracts_13756.swc
SWCFILE=tracts_13757.swc
SWCFILE=tracts_13765.swc
SWCFILE=tracts_13766.swc
SWCFILE=tracts_13767.swc
SWCFILE=tracts_13768.swc
SWCFILE=tracts_13769.swc
SWCFILE=tracts_13771.swc
SWCFILE=tracts_13772.swc
SWCFILE=tracts_13773.swc
SWCFILE=tracts_13774.swc
SWCFILE=tracts_13775.swc
SWCFILE=tracts_13777.swc
SWCFILE=tracts_13778.swc
SWCFILE=tracts_1378.swc
SWCFILE=tracts_13780.swc
SWCFILE=tracts_13784.swc
SWCFILE=tracts_13785.swc
SWCFILE=tracts_13787.swc
SWCFILE=tracts_13789.swc
SWCFILE=tracts_1379.swc
SWCFILE=tracts_13790.swc
SWCFILE=tracts_13791.swc
SWCFILE=tracts_13792.swc
SWCFILE=tracts_13793.swc
SWCFILE=tracts_13794.swc
SWCFILE=tracts_13795.swc
SWCFILE=tracts_13796.swc
SWCFILE=tracts_1380.swc
SWCFILE=tracts_13801.swc
SWCFILE=tracts_13802.swc
SWCFILE=tracts_13803.swc
SWCFILE=tracts_13804.swc
SWCFILE=tracts_13805.swc
SWCFILE=tracts_13809.swc
SWCFILE=tracts_1381.swc
SWCFILE=tracts_13810.swc
SWCFILE=tracts_13811.swc
SWCFILE=tracts_13813.swc
SWCFILE=tracts_13815.swc
SWCFILE=tracts_13816.swc
SWCFILE=tracts_1382.swc
SWCFILE=tracts_13821.swc
SWCFILE=tracts_13823.swc
SWCFILE=tracts_13826.swc
SWCFILE=tracts_13827.swc
SWCFILE=tracts_13829.swc
SWCFILE=tracts_1383.swc
SWCFILE=tracts_1384.swc
SWCFILE=tracts_13840.swc
SWCFILE=tracts_13841.swc
SWCFILE=tracts_13842.swc
SWCFILE=tracts_13843.swc
SWCFILE=tracts_13845.swc
SWCFILE=tracts_13846.swc
SWCFILE=tracts_13847.swc
SWCFILE=tracts_13848.swc
SWCFILE=tracts_13849.swc
SWCFILE=tracts_1385.swc
SWCFILE=tracts_13853.swc
SWCFILE=tracts_13854.swc
SWCFILE=tracts_13855.swc
SWCFILE=tracts_13856.swc
SWCFILE=tracts_13858.swc
SWCFILE=tracts_13859.swc
SWCFILE=tracts_1386.swc
SWCFILE=tracts_13861.swc
SWCFILE=tracts_13862.swc
SWCFILE=tracts_13863.swc
SWCFILE=tracts_13864.swc
SWCFILE=tracts_13865.swc
SWCFILE=tracts_13866.swc
SWCFILE=tracts_13872.swc
SWCFILE=tracts_13873.swc
SWCFILE=tracts_13875.swc
SWCFILE=tracts_13876.swc
SWCFILE=tracts_13879.swc
SWCFILE=tracts_13880.swc
SWCFILE=tracts_13882.swc
SWCFILE=tracts_13883.swc
SWCFILE=tracts_13884.swc
SWCFILE=tracts_13885.swc
SWCFILE=tracts_13886.swc
SWCFILE=tracts_13902.swc
SWCFILE=tracts_13905.swc
SWCFILE=tracts_13906.swc
SWCFILE=tracts_13908.swc
SWCFILE=tracts_13909.swc
SWCFILE=tracts_13910.swc
SWCFILE=tracts_13911.swc
SWCFILE=tracts_13912.swc
SWCFILE=tracts_13913.swc
SWCFILE=tracts_13914.swc
SWCFILE=tracts_13915.swc
SWCFILE=tracts_13926.swc
SWCFILE=tracts_13927.swc
SWCFILE=tracts_13928.swc
SWCFILE=tracts_13929.swc
SWCFILE=tracts_13930.swc
SWCFILE=tracts_13931.swc
SWCFILE=tracts_13932.swc
SWCFILE=tracts_13933.swc
SWCFILE=tracts_13934.swc
SWCFILE=tracts_13936.swc
SWCFILE=tracts_13937.swc
SWCFILE=tracts_13938.swc
SWCFILE=tracts_13940.swc
SWCFILE=tracts_13942.swc
SWCFILE=tracts_13943.swc
SWCFILE=tracts_13944.swc
SWCFILE=tracts_13945.swc
SWCFILE=tracts_13948.swc
SWCFILE=tracts_13950.swc
SWCFILE=tracts_13951.swc
SWCFILE=tracts_13952.swc
SWCFILE=tracts_13954.swc
SWCFILE=tracts_13955.swc
SWCFILE=tracts_13957.swc
SWCFILE=tracts_13958.swc
SWCFILE=tracts_13965.swc
SWCFILE=tracts_13966.swc
SWCFILE=tracts_13969.swc
SWCFILE=tracts_1397.swc
SWCFILE=tracts_13971.swc
SWCFILE=tracts_13972.swc
SWCFILE=tracts_13974.swc
SWCFILE=tracts_13975.swc
SWCFILE=tracts_13976.swc
SWCFILE=tracts_13979.swc
SWCFILE=tracts_1398.swc
SWCFILE=tracts_13982.swc
SWCFILE=tracts_13983.swc
SWCFILE=tracts_13986.swc
SWCFILE=tracts_13988.swc
SWCFILE=tracts_13989.swc
SWCFILE=tracts_1399.swc
SWCFILE=tracts_13990.swc
SWCFILE=tracts_13991.swc
SWCFILE=tracts_13992.swc
SWCFILE=tracts_13993.swc
SWCFILE=tracts_13994.swc
SWCFILE=tracts_13995.swc
SWCFILE=tracts_13997.swc
SWCFILE=tracts_13998.swc
SWCFILE=tracts_13999.swc
SWCFILE=tracts_14001.swc
SWCFILE=tracts_14002.swc
SWCFILE=tracts_14003.swc
SWCFILE=tracts_14005.swc
SWCFILE=tracts_14006.swc
SWCFILE=tracts_14007.swc
SWCFILE=tracts_14009.swc
SWCFILE=tracts_14010.swc
SWCFILE=tracts_14012.swc
SWCFILE=tracts_14013.swc
SWCFILE=tracts_14015.swc
SWCFILE=tracts_14016.swc
SWCFILE=tracts_14023.swc
SWCFILE=tracts_14024.swc
SWCFILE=tracts_14026.swc
SWCFILE=tracts_14027.swc
SWCFILE=tracts_14028.swc
SWCFILE=tracts_1403.swc
SWCFILE=tracts_14039.swc
SWCFILE=tracts_1404.swc
SWCFILE=tracts_14040.swc
SWCFILE=tracts_14045.swc
SWCFILE=tracts_14046.swc
SWCFILE=tracts_14047.swc
SWCFILE=tracts_14048.swc
SWCFILE=tracts_14049.swc
SWCFILE=tracts_1405.swc
SWCFILE=tracts_14056.swc
SWCFILE=tracts_14057.swc
SWCFILE=tracts_14058.swc
SWCFILE=tracts_1406.swc
SWCFILE=tracts_14061.swc
SWCFILE=tracts_14062.swc
SWCFILE=tracts_14064.swc
SWCFILE=tracts_14074.swc
SWCFILE=tracts_14075.swc
SWCFILE=tracts_14077.swc
SWCFILE=tracts_14079.swc
SWCFILE=tracts_14089.swc
SWCFILE=tracts_1409.swc
SWCFILE=tracts_14091.swc
SWCFILE=tracts_14094.swc
SWCFILE=tracts_14096.swc
SWCFILE=tracts_1410.swc
SWCFILE=tracts_14103.swc
SWCFILE=tracts_14104.swc
SWCFILE=tracts_14105.swc
SWCFILE=tracts_14106.swc
SWCFILE=tracts_14107.swc
SWCFILE=tracts_1411.swc
SWCFILE=tracts_14117.swc
SWCFILE=tracts_14119.swc
SWCFILE=tracts_1412.swc
SWCFILE=tracts_14120.swc
SWCFILE=tracts_14121.swc
SWCFILE=tracts_14123.swc
SWCFILE=tracts_14124.swc
SWCFILE=tracts_14126.swc
SWCFILE=tracts_14128.swc
SWCFILE=tracts_14129.swc
SWCFILE=tracts_14130.swc
SWCFILE=tracts_14133.swc
SWCFILE=tracts_14134.swc
SWCFILE=tracts_14136.swc
SWCFILE=tracts_14137.swc
SWCFILE=tracts_14139.swc
SWCFILE=tracts_1414.swc
SWCFILE=tracts_14140.swc
SWCFILE=tracts_14141.swc
SWCFILE=tracts_14142.swc
SWCFILE=tracts_14143.swc
SWCFILE=tracts_14144.swc
SWCFILE=tracts_14145.swc
SWCFILE=tracts_14147.swc
SWCFILE=tracts_1415.swc
SWCFILE=tracts_14150.swc
SWCFILE=tracts_14151.swc
SWCFILE=tracts_14152.swc
SWCFILE=tracts_14155.swc
SWCFILE=tracts_14156.swc
SWCFILE=tracts_1416.swc
SWCFILE=tracts_14167.swc
SWCFILE=tracts_1417.swc
SWCFILE=tracts_14170.swc
SWCFILE=tracts_14171.swc
SWCFILE=tracts_14174.swc
SWCFILE=tracts_14176.swc
SWCFILE=tracts_14177.swc
SWCFILE=tracts_14179.swc
SWCFILE=tracts_1418.swc
SWCFILE=tracts_14180.swc
SWCFILE=tracts_14182.swc
SWCFILE=tracts_14186.swc
SWCFILE=tracts_14187.swc
SWCFILE=tracts_14189.swc
SWCFILE=tracts_1419.swc
SWCFILE=tracts_14192.swc
SWCFILE=tracts_14193.swc
SWCFILE=tracts_14196.swc
SWCFILE=tracts_14197.swc
SWCFILE=tracts_14198.swc
SWCFILE=tracts_14199.swc
SWCFILE=tracts_1420.swc
SWCFILE=tracts_14200.swc
SWCFILE=tracts_14201.swc
SWCFILE=tracts_14202.swc
SWCFILE=tracts_14203.swc
SWCFILE=tracts_14204.swc
SWCFILE=tracts_14205.swc
SWCFILE=tracts_14206.swc
SWCFILE=tracts_14207.swc
SWCFILE=tracts_14208.swc
SWCFILE=tracts_14209.swc
SWCFILE=tracts_1421.swc
SWCFILE=tracts_14211.swc
SWCFILE=tracts_14213.swc
SWCFILE=tracts_14214.swc
SWCFILE=tracts_14216.swc
SWCFILE=tracts_1422.swc
SWCFILE=tracts_14221.swc
SWCFILE=tracts_14222.swc
SWCFILE=tracts_14225.swc
SWCFILE=tracts_14226.swc
SWCFILE=tracts_14227.swc
SWCFILE=tracts_14228.swc
SWCFILE=tracts_14229.swc
SWCFILE=tracts_14235.swc
SWCFILE=tracts_14238.swc
SWCFILE=tracts_14239.swc
SWCFILE=tracts_14240.swc
SWCFILE=tracts_14241.swc
SWCFILE=tracts_14242.swc
SWCFILE=tracts_14247.swc
SWCFILE=tracts_14253.swc
SWCFILE=tracts_14257.swc
SWCFILE=tracts_14258.swc
SWCFILE=tracts_14259.swc
SWCFILE=tracts_1426.swc
SWCFILE=tracts_14261.swc
SWCFILE=tracts_14263.swc
SWCFILE=tracts_14266.swc
SWCFILE=tracts_14268.swc
SWCFILE=tracts_14269.swc
SWCFILE=tracts_1427.swc
SWCFILE=tracts_14270.swc
SWCFILE=tracts_14273.swc
SWCFILE=tracts_14274.swc
SWCFILE=tracts_14276.swc
SWCFILE=tracts_14278.swc
SWCFILE=tracts_14279.swc
SWCFILE=tracts_14282.swc
SWCFILE=tracts_14287.swc
SWCFILE=tracts_14288.swc
SWCFILE=tracts_14289.swc
SWCFILE=tracts_14290.swc
SWCFILE=tracts_14295.swc
SWCFILE=tracts_14298.swc
SWCFILE=tracts_14299.swc
SWCFILE=tracts_1430.swc
SWCFILE=tracts_14302.swc
SWCFILE=tracts_14303.swc
SWCFILE=tracts_14305.swc
SWCFILE=tracts_14307.swc
SWCFILE=tracts_1431.swc
SWCFILE=tracts_14310.swc
SWCFILE=tracts_14312.swc
SWCFILE=tracts_14319.swc
SWCFILE=tracts_14320.swc
SWCFILE=tracts_14322.swc
SWCFILE=tracts_14323.swc
SWCFILE=tracts_14324.swc
SWCFILE=tracts_14325.swc
SWCFILE=tracts_14326.swc
SWCFILE=tracts_14327.swc
SWCFILE=tracts_14328.swc
SWCFILE=tracts_14329.swc
SWCFILE=tracts_14330.swc
SWCFILE=tracts_14331.swc
SWCFILE=tracts_14335.swc
SWCFILE=tracts_14336.swc
SWCFILE=tracts_14338.swc
SWCFILE=tracts_14339.swc
SWCFILE=tracts_1434.swc
SWCFILE=tracts_14346.swc
SWCFILE=tracts_14350.swc
SWCFILE=tracts_14351.swc
SWCFILE=tracts_14352.swc
SWCFILE=tracts_14366.swc
SWCFILE=tracts_14367.swc
SWCFILE=tracts_14368.swc
SWCFILE=tracts_14369.swc
SWCFILE=tracts_14370.swc
SWCFILE=tracts_14373.swc
SWCFILE=tracts_14375.swc
SWCFILE=tracts_14376.swc
SWCFILE=tracts_14377.swc
SWCFILE=tracts_14378.swc
SWCFILE=tracts_14379.swc
SWCFILE=tracts_14383.swc
SWCFILE=tracts_14384.swc
SWCFILE=tracts_14385.swc
SWCFILE=tracts_14386.swc
SWCFILE=tracts_14388.swc
SWCFILE=tracts_14392.swc
SWCFILE=tracts_14393.swc
SWCFILE=tracts_14395.swc
SWCFILE=tracts_1440.swc
SWCFILE=tracts_14401.swc
SWCFILE=tracts_14402.swc
SWCFILE=tracts_14404.swc
SWCFILE=tracts_14416.swc
SWCFILE=tracts_14418.swc
SWCFILE=tracts_14419.swc
SWCFILE=tracts_14420.swc
SWCFILE=tracts_14421.swc
SWCFILE=tracts_14427.swc
SWCFILE=tracts_1443.swc
SWCFILE=tracts_14431.swc
SWCFILE=tracts_14432.swc
SWCFILE=tracts_14437.swc
SWCFILE=tracts_1444.swc
SWCFILE=tracts_14440.swc
SWCFILE=tracts_14441.swc
SWCFILE=tracts_14442.swc
SWCFILE=tracts_14443.swc
SWCFILE=tracts_14444.swc
SWCFILE=tracts_14447.swc
SWCFILE=tracts_14448.swc
SWCFILE=tracts_14449.swc
SWCFILE=tracts_14456.swc
SWCFILE=tracts_14457.swc
SWCFILE=tracts_14458.swc
SWCFILE=tracts_1446.swc
SWCFILE=tracts_14465.swc
SWCFILE=tracts_14466.swc
SWCFILE=tracts_14468.swc
SWCFILE=tracts_1447.swc
SWCFILE=tracts_14471.swc
SWCFILE=tracts_14472.swc
SWCFILE=tracts_14477.swc
SWCFILE=tracts_14479.swc
SWCFILE=tracts_1448.swc
SWCFILE=tracts_14483.swc
SWCFILE=tracts_14485.swc
SWCFILE=tracts_14486.swc
SWCFILE=tracts_14487.swc
SWCFILE=tracts_14488.swc
SWCFILE=tracts_14489.swc
SWCFILE=tracts_1449.swc
SWCFILE=tracts_14496.swc
SWCFILE=tracts_14497.swc
SWCFILE=tracts_1450.swc
SWCFILE=tracts_14500.swc
SWCFILE=tracts_14503.swc
SWCFILE=tracts_14504.swc
SWCFILE=tracts_14505.swc
SWCFILE=tracts_14506.swc
SWCFILE=tracts_14507.swc
SWCFILE=tracts_14512.swc
SWCFILE=tracts_14517.swc
SWCFILE=tracts_14521.swc
SWCFILE=tracts_14523.swc
SWCFILE=tracts_14526.swc
SWCFILE=tracts_14528.swc
SWCFILE=tracts_14529.swc
SWCFILE=tracts_14530.swc
SWCFILE=tracts_14531.swc
SWCFILE=tracts_14534.swc
SWCFILE=tracts_14535.swc
SWCFILE=tracts_14538.swc
SWCFILE=tracts_14539.swc
SWCFILE=tracts_1454.swc
SWCFILE=tracts_14540.swc
SWCFILE=tracts_14543.swc
SWCFILE=tracts_14544.swc
SWCFILE=tracts_14545.swc
SWCFILE=tracts_1455.swc
SWCFILE=tracts_14550.swc
SWCFILE=tracts_14551.swc
SWCFILE=tracts_14552.swc
SWCFILE=tracts_14553.swc
SWCFILE=tracts_14554.swc
SWCFILE=tracts_14555.swc
SWCFILE=tracts_14556.swc
SWCFILE=tracts_1456.swc
SWCFILE=tracts_14561.swc
SWCFILE=tracts_14562.swc
SWCFILE=tracts_14563.swc
SWCFILE=tracts_14566.swc
SWCFILE=tracts_14568.swc
SWCFILE=tracts_14569.swc
SWCFILE=tracts_14570.swc
SWCFILE=tracts_14571.swc
SWCFILE=tracts_14572.swc
SWCFILE=tracts_14573.swc
SWCFILE=tracts_14574.swc
SWCFILE=tracts_14577.swc
SWCFILE=tracts_1458.swc
SWCFILE=tracts_14580.swc
SWCFILE=tracts_14581.swc
SWCFILE=tracts_14583.swc
SWCFILE=tracts_14590.swc
SWCFILE=tracts_14591.swc
SWCFILE=tracts_14594.swc
SWCFILE=tracts_14595.swc
SWCFILE=tracts_14596.swc
SWCFILE=tracts_14598.swc
SWCFILE=tracts_14599.swc
SWCFILE=tracts_146.swc
SWCFILE=tracts_1460.swc
SWCFILE=tracts_14603.swc
SWCFILE=tracts_14609.swc
SWCFILE=tracts_14616.swc
SWCFILE=tracts_14617.swc
SWCFILE=tracts_14620.swc
SWCFILE=tracts_14621.swc
SWCFILE=tracts_14626.swc
SWCFILE=tracts_14627.swc
SWCFILE=tracts_14628.swc
SWCFILE=tracts_14629.swc
SWCFILE=tracts_1463.swc
SWCFILE=tracts_14631.swc
SWCFILE=tracts_14632.swc
SWCFILE=tracts_14633.swc
SWCFILE=tracts_14635.swc
SWCFILE=tracts_14644.swc
SWCFILE=tracts_1465.swc
SWCFILE=tracts_14651.swc
SWCFILE=tracts_14652.swc
SWCFILE=tracts_14653.swc
SWCFILE=tracts_14654.swc
SWCFILE=tracts_14655.swc
SWCFILE=tracts_14656.swc
SWCFILE=tracts_14657.swc
SWCFILE=tracts_14658.swc
SWCFILE=tracts_14661.swc
SWCFILE=tracts_14663.swc
SWCFILE=tracts_14664.swc
SWCFILE=tracts_14665.swc
SWCFILE=tracts_14666.swc
SWCFILE=tracts_14667.swc
SWCFILE=tracts_14669.swc
SWCFILE=tracts_14672.swc
SWCFILE=tracts_14673.swc
SWCFILE=tracts_14674.swc
SWCFILE=tracts_14677.swc
SWCFILE=tracts_14678.swc
SWCFILE=tracts_14679.swc
SWCFILE=tracts_14680.swc
SWCFILE=tracts_14682.swc
SWCFILE=tracts_14685.swc
SWCFILE=tracts_14687.swc
SWCFILE=tracts_14688.swc
SWCFILE=tracts_14692.swc
SWCFILE=tracts_14694.swc
SWCFILE=tracts_14695.swc
SWCFILE=tracts_14697.swc
SWCFILE=tracts_14698.swc
SWCFILE=tracts_14699.swc
SWCFILE=tracts_1470.swc
SWCFILE=tracts_14701.swc
SWCFILE=tracts_14702.swc
SWCFILE=tracts_14703.swc
SWCFILE=tracts_14704.swc
SWCFILE=tracts_14705.swc
SWCFILE=tracts_14706.swc
SWCFILE=tracts_14709.swc
SWCFILE=tracts_1471.swc
SWCFILE=tracts_14710.swc
SWCFILE=tracts_14713.swc
SWCFILE=tracts_14714.swc
SWCFILE=tracts_14717.swc
SWCFILE=tracts_14718.swc
SWCFILE=tracts_14719.swc
SWCFILE=tracts_1472.swc
SWCFILE=tracts_14720.swc
SWCFILE=tracts_14722.swc
SWCFILE=tracts_14723.swc
SWCFILE=tracts_14726.swc
SWCFILE=tracts_14727.swc
SWCFILE=tracts_1473.swc
SWCFILE=tracts_14732.swc
SWCFILE=tracts_14733.swc
SWCFILE=tracts_14735.swc
SWCFILE=tracts_14739.swc
SWCFILE=tracts_1474.swc
SWCFILE=tracts_14744.swc
SWCFILE=tracts_14745.swc
SWCFILE=tracts_14746.swc
SWCFILE=tracts_14749.swc
SWCFILE=tracts_1475.swc
SWCFILE=tracts_14750.swc
SWCFILE=tracts_14751.swc
SWCFILE=tracts_14752.swc
SWCFILE=tracts_14759.swc
SWCFILE=tracts_14761.swc
SWCFILE=tracts_14762.swc
SWCFILE=tracts_14763.swc
SWCFILE=tracts_14767.swc
SWCFILE=tracts_14768.swc
SWCFILE=tracts_14769.swc
SWCFILE=tracts_14770.swc
SWCFILE=tracts_14771.swc
SWCFILE=tracts_14773.swc
SWCFILE=tracts_14776.swc
SWCFILE=tracts_14777.swc
SWCFILE=tracts_14778.swc
SWCFILE=tracts_14779.swc
SWCFILE=tracts_1478.swc
SWCFILE=tracts_14780.swc
SWCFILE=tracts_14781.swc
SWCFILE=tracts_14782.swc
SWCFILE=tracts_14784.swc
SWCFILE=tracts_14786.swc
SWCFILE=tracts_14787.swc
SWCFILE=tracts_14788.swc
SWCFILE=tracts_1479.swc
SWCFILE=tracts_14792.swc
SWCFILE=tracts_14799.swc
SWCFILE=tracts_14800.swc
SWCFILE=tracts_14801.swc
SWCFILE=tracts_14802.swc
SWCFILE=tracts_14803.swc
SWCFILE=tracts_14807.swc
SWCFILE=tracts_14808.swc
SWCFILE=tracts_14810.swc
SWCFILE=tracts_14812.swc
SWCFILE=tracts_14813.swc
SWCFILE=tracts_14814.swc
SWCFILE=tracts_14815.swc
SWCFILE=tracts_14817.swc
SWCFILE=tracts_14818.swc
SWCFILE=tracts_14819.swc
SWCFILE=tracts_1482.swc
SWCFILE=tracts_14820.swc
SWCFILE=tracts_14821.swc
SWCFILE=tracts_14824.swc
SWCFILE=tracts_1483.swc
SWCFILE=tracts_14830.swc
SWCFILE=tracts_14836.swc
SWCFILE=tracts_14838.swc
SWCFILE=tracts_14839.swc
SWCFILE=tracts_1484.swc
SWCFILE=tracts_14840.swc
SWCFILE=tracts_14841.swc
SWCFILE=tracts_14843.swc
SWCFILE=tracts_14844.swc
SWCFILE=tracts_14845.swc
SWCFILE=tracts_14846.swc
SWCFILE=tracts_14847.swc
SWCFILE=tracts_14848.swc
SWCFILE=tracts_14849.swc
SWCFILE=tracts_1485.swc
SWCFILE=tracts_14851.swc
SWCFILE=tracts_14852.swc
SWCFILE=tracts_14853.swc
SWCFILE=tracts_14861.swc
SWCFILE=tracts_14864.swc
SWCFILE=tracts_14869.swc
SWCFILE=tracts_14870.swc
SWCFILE=tracts_14872.swc
SWCFILE=tracts_14876.swc
SWCFILE=tracts_14877.swc
SWCFILE=tracts_14878.swc
SWCFILE=tracts_14880.swc
SWCFILE=tracts_14881.swc
SWCFILE=tracts_14887.swc
SWCFILE=tracts_1489.swc
SWCFILE=tracts_14890.swc
SWCFILE=tracts_14892.swc
SWCFILE=tracts_14898.swc
SWCFILE=tracts_14899.swc
SWCFILE=tracts_14900.swc
SWCFILE=tracts_14902.swc
SWCFILE=tracts_14903.swc
SWCFILE=tracts_14906.swc
SWCFILE=tracts_14907.swc
SWCFILE=tracts_14908.swc
SWCFILE=tracts_14909.swc
SWCFILE=tracts_1491.swc
SWCFILE=tracts_14910.swc
SWCFILE=tracts_14911.swc
SWCFILE=tracts_14913.swc
SWCFILE=tracts_14915.swc
SWCFILE=tracts_14916.swc
SWCFILE=tracts_14917.swc
SWCFILE=tracts_1492.swc
SWCFILE=tracts_14920.swc
SWCFILE=tracts_14922.swc
SWCFILE=tracts_14923.swc
SWCFILE=tracts_14924.swc
SWCFILE=tracts_14925.swc
SWCFILE=tracts_14927.swc
SWCFILE=tracts_14929.swc
SWCFILE=tracts_14930.swc
SWCFILE=tracts_14935.swc
SWCFILE=tracts_14939.swc
SWCFILE=tracts_14942.swc
SWCFILE=tracts_14943.swc
SWCFILE=tracts_14948.swc
SWCFILE=tracts_14949.swc
SWCFILE=tracts_14950.swc
SWCFILE=tracts_14953.swc
SWCFILE=tracts_14955.swc
SWCFILE=tracts_14956.swc
SWCFILE=tracts_14957.swc
SWCFILE=tracts_1496.swc
SWCFILE=tracts_14960.swc
SWCFILE=tracts_14961.swc
SWCFILE=tracts_14964.swc
SWCFILE=tracts_14965.swc
SWCFILE=tracts_14967.swc
SWCFILE=tracts_14968.swc
SWCFILE=tracts_14969.swc
SWCFILE=tracts_1497.swc
SWCFILE=tracts_14970.swc
SWCFILE=tracts_14973.swc
SWCFILE=tracts_14974.swc
SWCFILE=tracts_14975.swc
SWCFILE=tracts_14976.swc
SWCFILE=tracts_14977.swc
SWCFILE=tracts_14978.swc
SWCFILE=tracts_1498.swc
SWCFILE=tracts_14980.swc
SWCFILE=tracts_14983.swc
SWCFILE=tracts_14984.swc
SWCFILE=tracts_14985.swc
SWCFILE=tracts_14986.swc
SWCFILE=tracts_14987.swc
SWCFILE=tracts_14988.swc
SWCFILE=tracts_14989.swc
SWCFILE=tracts_14990.swc
SWCFILE=tracts_14991.swc
SWCFILE=tracts_14995.swc
SWCFILE=tracts_14997.swc
SWCFILE=tracts_14999.swc
SWCFILE=tracts_15.swc
SWCFILE=tracts_150.swc
SWCFILE=tracts_1500.swc
SWCFILE=tracts_15000.swc
SWCFILE=tracts_15002.swc
SWCFILE=tracts_15003.swc
SWCFILE=tracts_15005.swc
SWCFILE=tracts_15006.swc
SWCFILE=tracts_1501.swc
SWCFILE=tracts_15010.swc
SWCFILE=tracts_15011.swc
SWCFILE=tracts_15014.swc
SWCFILE=tracts_15015.swc
SWCFILE=tracts_15016.swc
SWCFILE=tracts_15017.swc
SWCFILE=tracts_1502.swc
SWCFILE=tracts_15024.swc
SWCFILE=tracts_15026.swc
SWCFILE=tracts_15029.swc
SWCFILE=tracts_1503.swc
SWCFILE=tracts_15031.swc
SWCFILE=tracts_15034.swc
SWCFILE=tracts_15036.swc
SWCFILE=tracts_15040.swc
SWCFILE=tracts_15041.swc
SWCFILE=tracts_15042.swc
SWCFILE=tracts_15043.swc
SWCFILE=tracts_15046.swc
SWCFILE=tracts_15048.swc
SWCFILE=tracts_15049.swc
SWCFILE=tracts_15051.swc
SWCFILE=tracts_15052.swc
SWCFILE=tracts_15053.swc
SWCFILE=tracts_15054.swc
SWCFILE=tracts_15056.swc
SWCFILE=tracts_15057.swc
SWCFILE=tracts_15058.swc
SWCFILE=tracts_15060.swc
SWCFILE=tracts_15061.swc
SWCFILE=tracts_15062.swc
SWCFILE=tracts_15064.swc
SWCFILE=tracts_15069.swc
SWCFILE=tracts_15070.swc
SWCFILE=tracts_15071.swc
SWCFILE=tracts_15072.swc
SWCFILE=tracts_15073.swc
SWCFILE=tracts_15077.swc
SWCFILE=tracts_15080.swc
SWCFILE=tracts_15082.swc
SWCFILE=tracts_15083.swc
SWCFILE=tracts_15084.swc
SWCFILE=tracts_15085.swc
SWCFILE=tracts_15088.swc
SWCFILE=tracts_15089.swc
SWCFILE=tracts_1509.swc
SWCFILE=tracts_15090.swc
SWCFILE=tracts_15091.swc
SWCFILE=tracts_15092.swc
SWCFILE=tracts_15093.swc
SWCFILE=tracts_15094.swc
SWCFILE=tracts_15096.swc
SWCFILE=tracts_15097.swc
SWCFILE=tracts_15098.swc
SWCFILE=tracts_15099.swc
SWCFILE=tracts_151.swc
SWCFILE=tracts_1510.swc
SWCFILE=tracts_15100.swc
SWCFILE=tracts_15102.swc
SWCFILE=tracts_15104.swc
SWCFILE=tracts_15108.swc
SWCFILE=tracts_15110.swc
SWCFILE=tracts_15111.swc
SWCFILE=tracts_15112.swc
SWCFILE=tracts_15113.swc
SWCFILE=tracts_15114.swc
SWCFILE=tracts_15115.swc
SWCFILE=tracts_15117.swc
SWCFILE=tracts_15118.swc
SWCFILE=tracts_15120.swc
SWCFILE=tracts_15122.swc
SWCFILE=tracts_15124.swc
SWCFILE=tracts_15126.swc
SWCFILE=tracts_1513.swc
SWCFILE=tracts_15130.swc
SWCFILE=tracts_15131.swc
SWCFILE=tracts_15132.swc
SWCFILE=tracts_15134.swc
SWCFILE=tracts_15135.swc
SWCFILE=tracts_15137.swc
SWCFILE=tracts_15138.swc
SWCFILE=tracts_15141.swc
SWCFILE=tracts_15142.swc
SWCFILE=tracts_15143.swc
SWCFILE=tracts_15145.swc
SWCFILE=tracts_15149.swc
SWCFILE=tracts_15151.swc
SWCFILE=tracts_15152.swc
SWCFILE=tracts_15161.swc
SWCFILE=tracts_15172.swc
SWCFILE=tracts_15173.swc
SWCFILE=tracts_1518.swc
SWCFILE=tracts_15181.swc
SWCFILE=tracts_15182.swc
SWCFILE=tracts_15183.swc
SWCFILE=tracts_15184.swc
SWCFILE=tracts_15185.swc
SWCFILE=tracts_15186.swc
SWCFILE=tracts_15188.swc
SWCFILE=tracts_1519.swc
SWCFILE=tracts_15190.swc
SWCFILE=tracts_15192.swc
SWCFILE=tracts_15193.swc
SWCFILE=tracts_15197.swc
SWCFILE=tracts_15198.swc
SWCFILE=tracts_15202.swc
SWCFILE=tracts_15203.swc
SWCFILE=tracts_15206.swc
SWCFILE=tracts_15210.swc
SWCFILE=tracts_15211.swc
SWCFILE=tracts_15213.swc
SWCFILE=tracts_15214.swc
SWCFILE=tracts_15216.swc
SWCFILE=tracts_15218.swc
SWCFILE=tracts_15219.swc
SWCFILE=tracts_1522.swc
SWCFILE=tracts_15223.swc
SWCFILE=tracts_15224.swc
SWCFILE=tracts_15226.swc
SWCFILE=tracts_15229.swc
SWCFILE=tracts_15230.swc
SWCFILE=tracts_15231.swc
SWCFILE=tracts_15232.swc
SWCFILE=tracts_15243.swc
SWCFILE=tracts_15244.swc
SWCFILE=tracts_15248.swc
SWCFILE=tracts_1525.swc
SWCFILE=tracts_15251.swc
SWCFILE=tracts_15252.swc
SWCFILE=tracts_15253.swc
SWCFILE=tracts_15254.swc
SWCFILE=tracts_15255.swc
SWCFILE=tracts_15258.swc
SWCFILE=tracts_15259.swc
SWCFILE=tracts_15261.swc
SWCFILE=tracts_15262.swc
SWCFILE=tracts_15263.swc
SWCFILE=tracts_15265.swc
SWCFILE=tracts_15268.swc
SWCFILE=tracts_15270.swc
SWCFILE=tracts_15271.swc
SWCFILE=tracts_15272.swc
SWCFILE=tracts_15275.swc
SWCFILE=tracts_15277.swc
SWCFILE=tracts_15278.swc
SWCFILE=tracts_15279.swc
SWCFILE=tracts_15280.swc
SWCFILE=tracts_15283.swc
SWCFILE=tracts_15284.swc
SWCFILE=tracts_15285.swc
SWCFILE=tracts_15287.swc
SWCFILE=tracts_15288.swc
SWCFILE=tracts_15289.swc
SWCFILE=tracts_1529.swc
SWCFILE=tracts_15290.swc
SWCFILE=tracts_15291.swc
SWCFILE=tracts_15292.swc
SWCFILE=tracts_15293.swc
SWCFILE=tracts_15297.swc
SWCFILE=tracts_15301.swc
SWCFILE=tracts_15302.swc
SWCFILE=tracts_15305.swc
SWCFILE=tracts_15307.swc
SWCFILE=tracts_1531.swc
SWCFILE=tracts_15310.swc
SWCFILE=tracts_15320.swc
SWCFILE=tracts_15321.swc
SWCFILE=tracts_15322.swc
SWCFILE=tracts_15325.swc
SWCFILE=tracts_15327.swc
SWCFILE=tracts_15328.swc
SWCFILE=tracts_15330.swc
SWCFILE=tracts_15331.swc
SWCFILE=tracts_15332.swc
SWCFILE=tracts_15336.swc
SWCFILE=tracts_15337.swc
SWCFILE=tracts_15343.swc
SWCFILE=tracts_15344.swc
SWCFILE=tracts_15345.swc
SWCFILE=tracts_15347.swc
SWCFILE=tracts_15349.swc
SWCFILE=tracts_1535.swc
SWCFILE=tracts_15350.swc
SWCFILE=tracts_15351.swc
SWCFILE=tracts_15357.swc
SWCFILE=tracts_15358.swc
SWCFILE=tracts_15359.swc
SWCFILE=tracts_1536.swc
SWCFILE=tracts_15360.swc
SWCFILE=tracts_15361.swc
SWCFILE=tracts_15364.swc
SWCFILE=tracts_15365.swc
SWCFILE=tracts_15366.swc
SWCFILE=tracts_15368.swc
SWCFILE=tracts_1537.swc
SWCFILE=tracts_15371.swc
SWCFILE=tracts_15372.swc
SWCFILE=tracts_15374.swc
SWCFILE=tracts_15376.swc
SWCFILE=tracts_15377.swc
SWCFILE=tracts_15378.swc
SWCFILE=tracts_1538.swc
SWCFILE=tracts_15382.swc
SWCFILE=tracts_15384.swc
SWCFILE=tracts_15387.swc
SWCFILE=tracts_15388.swc
SWCFILE=tracts_15389.swc
SWCFILE=tracts_1539.swc
SWCFILE=tracts_15392.swc
SWCFILE=tracts_15393.swc
SWCFILE=tracts_15394.swc
SWCFILE=tracts_15395.swc
SWCFILE=tracts_15396.swc
SWCFILE=tracts_15397.swc
SWCFILE=tracts_15398.swc
SWCFILE=tracts_15399.swc
SWCFILE=tracts_15402.swc
SWCFILE=tracts_15403.swc
SWCFILE=tracts_15404.swc
SWCFILE=tracts_15405.swc
SWCFILE=tracts_15406.swc
SWCFILE=tracts_15407.swc
SWCFILE=tracts_15408.swc
SWCFILE=tracts_15409.swc
SWCFILE=tracts_1541.swc
SWCFILE=tracts_15410.swc
SWCFILE=tracts_15411.swc
SWCFILE=tracts_15412.swc
SWCFILE=tracts_15413.swc
SWCFILE=tracts_15415.swc
SWCFILE=tracts_15416.swc
SWCFILE=tracts_15417.swc
SWCFILE=tracts_15418.swc
SWCFILE=tracts_15419.swc
SWCFILE=tracts_1542.swc
SWCFILE=tracts_15420.swc
SWCFILE=tracts_15421.swc
SWCFILE=tracts_15422.swc
SWCFILE=tracts_15423.swc
SWCFILE=tracts_15424.swc
SWCFILE=tracts_15425.swc
SWCFILE=tracts_15426.swc
SWCFILE=tracts_15428.swc
SWCFILE=tracts_15429.swc
SWCFILE=tracts_1543.swc
SWCFILE=tracts_15431.swc
SWCFILE=tracts_15432.swc
SWCFILE=tracts_15433.swc
SWCFILE=tracts_15434.swc
SWCFILE=tracts_15439.swc
SWCFILE=tracts_1544.swc
SWCFILE=tracts_15440.swc
SWCFILE=tracts_15442.swc
SWCFILE=tracts_15443.swc
SWCFILE=tracts_15445.swc
SWCFILE=tracts_15446.swc
SWCFILE=tracts_15448.swc
SWCFILE=tracts_15449.swc
SWCFILE=tracts_1545.swc
SWCFILE=tracts_15450.swc
SWCFILE=tracts_15451.swc
SWCFILE=tracts_15452.swc
SWCFILE=tracts_15453.swc
SWCFILE=tracts_15454.swc
SWCFILE=tracts_15456.swc
SWCFILE=tracts_15457.swc
SWCFILE=tracts_15458.swc
SWCFILE=tracts_15459.swc
SWCFILE=tracts_1546.swc
SWCFILE=tracts_15462.swc
SWCFILE=tracts_1547.swc
SWCFILE=tracts_15472.swc
SWCFILE=tracts_15473.swc
SWCFILE=tracts_15474.swc
SWCFILE=tracts_15476.swc
SWCFILE=tracts_15477.swc
SWCFILE=tracts_15478.swc
SWCFILE=tracts_1548.swc
SWCFILE=tracts_15481.swc
SWCFILE=tracts_15482.swc
SWCFILE=tracts_15483.swc
SWCFILE=tracts_15485.swc
SWCFILE=tracts_15486.swc
SWCFILE=tracts_15488.swc
SWCFILE=tracts_1549.swc
SWCFILE=tracts_15490.swc
SWCFILE=tracts_15496.swc
SWCFILE=tracts_15498.swc
SWCFILE=tracts_155.swc
SWCFILE=tracts_1550.swc
SWCFILE=tracts_15502.swc
SWCFILE=tracts_15503.swc
SWCFILE=tracts_15504.swc
SWCFILE=tracts_15505.swc
SWCFILE=tracts_15506.swc
SWCFILE=tracts_15507.swc
SWCFILE=tracts_1551.swc
SWCFILE=tracts_15512.swc
SWCFILE=tracts_15513.swc
SWCFILE=tracts_15514.swc
SWCFILE=tracts_15515.swc
SWCFILE=tracts_1552.swc
SWCFILE=tracts_15521.swc
SWCFILE=tracts_15525.swc
SWCFILE=tracts_15527.swc
SWCFILE=tracts_15528.swc
SWCFILE=tracts_15529.swc
SWCFILE=tracts_1553.swc
SWCFILE=tracts_15530.swc
SWCFILE=tracts_15531.swc
SWCFILE=tracts_15532.swc
SWCFILE=tracts_15533.swc
SWCFILE=tracts_15534.swc
SWCFILE=tracts_15535.swc
SWCFILE=tracts_15536.swc
SWCFILE=tracts_15537.swc
SWCFILE=tracts_15539.swc
SWCFILE=tracts_15540.swc
SWCFILE=tracts_15541.swc
SWCFILE=tracts_15543.swc
SWCFILE=tracts_15545.swc
SWCFILE=tracts_15548.swc
SWCFILE=tracts_15549.swc
SWCFILE=tracts_15550.swc
SWCFILE=tracts_15552.swc
SWCFILE=tracts_15553.swc
SWCFILE=tracts_15557.swc
SWCFILE=tracts_15558.swc
SWCFILE=tracts_15559.swc
SWCFILE=tracts_15560.swc
SWCFILE=tracts_15561.swc
SWCFILE=tracts_15562.swc
SWCFILE=tracts_15565.swc
SWCFILE=tracts_15566.swc
SWCFILE=tracts_15569.swc
SWCFILE=tracts_1557.swc
SWCFILE=tracts_15570.swc
SWCFILE=tracts_15571.swc
SWCFILE=tracts_15573.swc
SWCFILE=tracts_15574.swc
SWCFILE=tracts_15575.swc
SWCFILE=tracts_15576.swc
SWCFILE=tracts_15577.swc
SWCFILE=tracts_1558.swc
SWCFILE=tracts_15582.swc
SWCFILE=tracts_15585.swc
SWCFILE=tracts_15586.swc
SWCFILE=tracts_15587.swc
SWCFILE=tracts_15588.swc
SWCFILE=tracts_15590.swc
SWCFILE=tracts_15591.swc
SWCFILE=tracts_15592.swc
SWCFILE=tracts_15593.swc
SWCFILE=tracts_15594.swc
SWCFILE=tracts_15597.swc
SWCFILE=tracts_15599.swc
SWCFILE=tracts_15600.swc
SWCFILE=tracts_15601.swc
SWCFILE=tracts_15602.swc
SWCFILE=tracts_15604.swc
SWCFILE=tracts_15605.swc
SWCFILE=tracts_15608.swc
SWCFILE=tracts_15610.swc
SWCFILE=tracts_15611.swc
SWCFILE=tracts_15612.swc
SWCFILE=tracts_15614.swc
SWCFILE=tracts_15615.swc
SWCFILE=tracts_15617.swc
SWCFILE=tracts_15618.swc
SWCFILE=tracts_1562.swc
SWCFILE=tracts_15621.swc
SWCFILE=tracts_15622.swc
SWCFILE=tracts_15623.swc
SWCFILE=tracts_15624.swc
SWCFILE=tracts_15625.swc
SWCFILE=tracts_15627.swc
SWCFILE=tracts_15628.swc
SWCFILE=tracts_1563.swc
SWCFILE=tracts_15630.swc
SWCFILE=tracts_15634.swc
SWCFILE=tracts_15637.swc
SWCFILE=tracts_1564.swc
SWCFILE=tracts_15643.swc
SWCFILE=tracts_15647.swc
SWCFILE=tracts_15649.swc
SWCFILE=tracts_1565.swc
SWCFILE=tracts_15652.swc
SWCFILE=tracts_15653.swc
SWCFILE=tracts_15654.swc
SWCFILE=tracts_15656.swc
SWCFILE=tracts_15658.swc
SWCFILE=tracts_15659.swc
SWCFILE=tracts_15663.swc
SWCFILE=tracts_15666.swc
SWCFILE=tracts_15667.swc
SWCFILE=tracts_15668.swc
SWCFILE=tracts_15669.swc
SWCFILE=tracts_15670.swc
SWCFILE=tracts_15672.swc
SWCFILE=tracts_15675.swc
SWCFILE=tracts_15676.swc
SWCFILE=tracts_15677.swc
SWCFILE=tracts_1568.swc
SWCFILE=tracts_15680.swc
SWCFILE=tracts_15682.swc
SWCFILE=tracts_15684.swc
SWCFILE=tracts_15685.swc
SWCFILE=tracts_15687.swc
SWCFILE=tracts_15688.swc
SWCFILE=tracts_15689.swc
SWCFILE=tracts_15690.swc
SWCFILE=tracts_15694.swc
SWCFILE=tracts_15695.swc
SWCFILE=tracts_15697.swc
SWCFILE=tracts_15698.swc
SWCFILE=tracts_15699.swc
SWCFILE=tracts_157.swc
SWCFILE=tracts_15700.swc
SWCFILE=tracts_15701.swc
SWCFILE=tracts_15702.swc
SWCFILE=tracts_15703.swc
SWCFILE=tracts_15704.swc
SWCFILE=tracts_15705.swc
SWCFILE=tracts_15707.swc
SWCFILE=tracts_15708.swc
SWCFILE=tracts_15709.swc
SWCFILE=tracts_1571.swc
SWCFILE=tracts_15711.swc
SWCFILE=tracts_15719.swc
SWCFILE=tracts_1572.swc
SWCFILE=tracts_15720.swc
SWCFILE=tracts_15722.swc
SWCFILE=tracts_15723.swc
SWCFILE=tracts_15726.swc
SWCFILE=tracts_15727.swc
SWCFILE=tracts_15728.swc
SWCFILE=tracts_15729.swc
SWCFILE=tracts_15735.swc
SWCFILE=tracts_15738.swc
SWCFILE=tracts_1574.swc
SWCFILE=tracts_15741.swc
SWCFILE=tracts_15742.swc
SWCFILE=tracts_15744.swc
SWCFILE=tracts_15745.swc
SWCFILE=tracts_15746.swc
SWCFILE=tracts_15747.swc
SWCFILE=tracts_15748.swc
SWCFILE=tracts_15749.swc
SWCFILE=tracts_15751.swc
SWCFILE=tracts_15752.swc
SWCFILE=tracts_15753.swc
SWCFILE=tracts_15754.swc
SWCFILE=tracts_15755.swc
SWCFILE=tracts_15756.swc
SWCFILE=tracts_15757.swc
SWCFILE=tracts_15758.swc
SWCFILE=tracts_15759.swc
SWCFILE=tracts_15761.swc
SWCFILE=tracts_15763.swc
SWCFILE=tracts_15764.swc
SWCFILE=tracts_15765.swc
SWCFILE=tracts_15766.swc
SWCFILE=tracts_15767.swc
SWCFILE=tracts_1577.swc
SWCFILE=tracts_15773.swc
SWCFILE=tracts_15775.swc
SWCFILE=tracts_15776.swc
SWCFILE=tracts_15777.swc
SWCFILE=tracts_15778.swc
SWCFILE=tracts_15779.swc
SWCFILE=tracts_15784.swc
SWCFILE=tracts_15785.swc
SWCFILE=tracts_1579.swc
SWCFILE=tracts_15790.swc
SWCFILE=tracts_15791.swc
SWCFILE=tracts_15792.swc
SWCFILE=tracts_15794.swc
SWCFILE=tracts_15795.swc
SWCFILE=tracts_15796.swc
SWCFILE=tracts_1580.swc
SWCFILE=tracts_15802.swc
SWCFILE=tracts_15803.swc
SWCFILE=tracts_15804.swc
SWCFILE=tracts_15805.swc
SWCFILE=tracts_1581.swc
SWCFILE=tracts_15810.swc
SWCFILE=tracts_15811.swc
SWCFILE=tracts_15812.swc
SWCFILE=tracts_15813.swc
SWCFILE=tracts_15814.swc
SWCFILE=tracts_15818.swc
SWCFILE=tracts_15819.swc
SWCFILE=tracts_15820.swc
SWCFILE=tracts_15821.swc
SWCFILE=tracts_15822.swc
SWCFILE=tracts_15823.swc
SWCFILE=tracts_15824.swc
SWCFILE=tracts_15829.swc
SWCFILE=tracts_15830.swc
SWCFILE=tracts_15831.swc
SWCFILE=tracts_15832.swc
SWCFILE=tracts_15834.swc
SWCFILE=tracts_1584.swc
SWCFILE=tracts_15841.swc
SWCFILE=tracts_15842.swc
SWCFILE=tracts_15844.swc
SWCFILE=tracts_15849.swc
SWCFILE=tracts_1585.swc
SWCFILE=tracts_15850.swc
SWCFILE=tracts_15852.swc
SWCFILE=tracts_15853.swc
SWCFILE=tracts_15854.swc
SWCFILE=tracts_15857.swc
SWCFILE=tracts_1586.swc
SWCFILE=tracts_15861.swc
SWCFILE=tracts_15864.swc
SWCFILE=tracts_15865.swc
SWCFILE=tracts_15867.swc
SWCFILE=tracts_15868.swc
SWCFILE=tracts_1587.swc
SWCFILE=tracts_15873.swc
SWCFILE=tracts_15879.swc
SWCFILE=tracts_15880.swc
SWCFILE=tracts_15881.swc
SWCFILE=tracts_15882.swc
SWCFILE=tracts_15889.swc
SWCFILE=tracts_15890.swc
SWCFILE=tracts_15892.swc
SWCFILE=tracts_15893.swc
SWCFILE=tracts_15894.swc
SWCFILE=tracts_15895.swc
SWCFILE=tracts_15896.swc
SWCFILE=tracts_15897.swc
SWCFILE=tracts_15898.swc
SWCFILE=tracts_15899.swc
SWCFILE=tracts_159.swc
SWCFILE=tracts_1590.swc
SWCFILE=tracts_15900.swc
SWCFILE=tracts_15906.swc
SWCFILE=tracts_15907.swc
SWCFILE=tracts_15909.swc
SWCFILE=tracts_1591.swc
SWCFILE=tracts_15910.swc
SWCFILE=tracts_15911.swc
SWCFILE=tracts_15912.swc
SWCFILE=tracts_15913.swc
SWCFILE=tracts_15916.swc
SWCFILE=tracts_15917.swc
SWCFILE=tracts_15918.swc
SWCFILE=tracts_15919.swc
SWCFILE=tracts_1592.swc
SWCFILE=tracts_15921.swc
SWCFILE=tracts_15922.swc
SWCFILE=tracts_15924.swc
SWCFILE=tracts_15926.swc
SWCFILE=tracts_15927.swc
SWCFILE=tracts_15928.swc
SWCFILE=tracts_15932.swc
SWCFILE=tracts_15933.swc
SWCFILE=tracts_15939.swc
SWCFILE=tracts_1594.swc
SWCFILE=tracts_15940.swc
SWCFILE=tracts_15941.swc
SWCFILE=tracts_15944.swc
SWCFILE=tracts_15946.swc
SWCFILE=tracts_15948.swc
SWCFILE=tracts_15949.swc
SWCFILE=tracts_15953.swc
SWCFILE=tracts_1596.swc
SWCFILE=tracts_15960.swc
SWCFILE=tracts_15961.swc
SWCFILE=tracts_15962.swc
SWCFILE=tracts_15963.swc
SWCFILE=tracts_15964.swc
SWCFILE=tracts_15968.swc
SWCFILE=tracts_1597.swc
SWCFILE=tracts_15970.swc
SWCFILE=tracts_15974.swc
SWCFILE=tracts_15977.swc
SWCFILE=tracts_15979.swc
SWCFILE=tracts_15980.swc
SWCFILE=tracts_15981.swc
SWCFILE=tracts_15983.swc
SWCFILE=tracts_15986.swc
SWCFILE=tracts_15987.swc
SWCFILE=tracts_1599.swc
SWCFILE=tracts_15991.swc
SWCFILE=tracts_15992.swc
SWCFILE=tracts_15994.swc
SWCFILE=tracts_15996.swc
SWCFILE=tracts_15998.swc
SWCFILE=tracts_15999.swc
SWCFILE=tracts_160.swc
SWCFILE=tracts_16001.swc
SWCFILE=tracts_16003.swc
SWCFILE=tracts_16005.swc
SWCFILE=tracts_16007.swc
SWCFILE=tracts_16008.swc
SWCFILE=tracts_16011.swc
SWCFILE=tracts_16012.swc
SWCFILE=tracts_16017.swc
SWCFILE=tracts_16020.swc
SWCFILE=tracts_16022.swc
SWCFILE=tracts_16023.swc
SWCFILE=tracts_16024.swc
SWCFILE=tracts_16025.swc
SWCFILE=tracts_16027.swc
SWCFILE=tracts_16028.swc
SWCFILE=tracts_16029.swc
SWCFILE=tracts_16030.swc
SWCFILE=tracts_16031.swc
SWCFILE=tracts_16034.swc
SWCFILE=tracts_16039.swc
SWCFILE=tracts_1604.swc
SWCFILE=tracts_16042.swc
SWCFILE=tracts_16043.swc
SWCFILE=tracts_16046.swc
SWCFILE=tracts_16047.swc
SWCFILE=tracts_16048.swc
SWCFILE=tracts_16049.swc
SWCFILE=tracts_1605.swc
SWCFILE=tracts_16050.swc
SWCFILE=tracts_16051.swc
SWCFILE=tracts_16053.swc
SWCFILE=tracts_16054.swc
SWCFILE=tracts_16055.swc
SWCFILE=tracts_16059.swc
SWCFILE=tracts_1606.swc
SWCFILE=tracts_16060.swc
SWCFILE=tracts_16061.swc
SWCFILE=tracts_16062.swc
SWCFILE=tracts_16063.swc
SWCFILE=tracts_16064.swc
SWCFILE=tracts_16066.swc
SWCFILE=tracts_16067.swc
SWCFILE=tracts_16068.swc
SWCFILE=tracts_16069.swc
SWCFILE=tracts_16070.swc
SWCFILE=tracts_16071.swc
SWCFILE=tracts_16072.swc
SWCFILE=tracts_16073.swc
SWCFILE=tracts_16074.swc
SWCFILE=tracts_16075.swc
SWCFILE=tracts_1608.swc
SWCFILE=tracts_16083.swc
SWCFILE=tracts_16084.swc
SWCFILE=tracts_16086.swc
SWCFILE=tracts_16088.swc
SWCFILE=tracts_16089.swc
SWCFILE=tracts_16090.swc
SWCFILE=tracts_16092.swc
SWCFILE=tracts_16095.swc
SWCFILE=tracts_16096.swc
SWCFILE=tracts_16097.swc
SWCFILE=tracts_16098.swc
SWCFILE=tracts_161.swc
SWCFILE=tracts_16102.swc
SWCFILE=tracts_16110.swc
SWCFILE=tracts_16111.swc
SWCFILE=tracts_16112.swc
SWCFILE=tracts_16113.swc
SWCFILE=tracts_16115.swc
SWCFILE=tracts_16119.swc
SWCFILE=tracts_1612.swc
SWCFILE=tracts_16120.swc
SWCFILE=tracts_1613.swc
SWCFILE=tracts_16131.swc
SWCFILE=tracts_16133.swc
SWCFILE=tracts_16134.swc
SWCFILE=tracts_16135.swc
SWCFILE=tracts_16136.swc
SWCFILE=tracts_16138.swc
SWCFILE=tracts_16139.swc
SWCFILE=tracts_16144.swc
SWCFILE=tracts_16145.swc
SWCFILE=tracts_16146.swc
SWCFILE=tracts_16149.swc
SWCFILE=tracts_1615.swc
SWCFILE=tracts_16153.swc
SWCFILE=tracts_16159.swc
SWCFILE=tracts_1616.swc
SWCFILE=tracts_16162.swc
SWCFILE=tracts_16169.swc
SWCFILE=tracts_1617.swc
SWCFILE=tracts_16175.swc
SWCFILE=tracts_16176.swc
SWCFILE=tracts_16177.swc
SWCFILE=tracts_16179.swc
SWCFILE=tracts_1618.swc
SWCFILE=tracts_16180.swc
SWCFILE=tracts_16183.swc
SWCFILE=tracts_16184.swc
SWCFILE=tracts_16185.swc
SWCFILE=tracts_16186.swc
SWCFILE=tracts_16189.swc
SWCFILE=tracts_1619.swc
SWCFILE=tracts_16190.swc
SWCFILE=tracts_16192.swc
SWCFILE=tracts_16194.swc
SWCFILE=tracts_16196.swc
SWCFILE=tracts_16197.swc
SWCFILE=tracts_16198.swc
SWCFILE=tracts_16199.swc
SWCFILE=tracts_1620.swc
SWCFILE=tracts_16200.swc
SWCFILE=tracts_16201.swc
SWCFILE=tracts_16202.swc
SWCFILE=tracts_16203.swc
SWCFILE=tracts_16204.swc
SWCFILE=tracts_16205.swc
SWCFILE=tracts_16206.swc
SWCFILE=tracts_16207.swc
SWCFILE=tracts_16209.swc
SWCFILE=tracts_16210.swc
SWCFILE=tracts_16216.swc
SWCFILE=tracts_16218.swc
SWCFILE=tracts_16219.swc
SWCFILE=tracts_1622.swc
SWCFILE=tracts_16220.swc
SWCFILE=tracts_16221.swc
SWCFILE=tracts_16225.swc
SWCFILE=tracts_16226.swc
SWCFILE=tracts_16227.swc
SWCFILE=tracts_16228.swc
SWCFILE=tracts_16231.swc
SWCFILE=tracts_16233.swc
SWCFILE=tracts_16234.swc
SWCFILE=tracts_16235.swc
SWCFILE=tracts_16238.swc
SWCFILE=tracts_16240.swc
SWCFILE=tracts_16241.swc
SWCFILE=tracts_16244.swc
SWCFILE=tracts_16245.swc
SWCFILE=tracts_16249.swc
SWCFILE=tracts_16254.swc
SWCFILE=tracts_16255.swc
SWCFILE=tracts_16259.swc
SWCFILE=tracts_1626.swc
SWCFILE=tracts_16260.swc
SWCFILE=tracts_16261.swc
SWCFILE=tracts_16262.swc
SWCFILE=tracts_16263.swc
SWCFILE=tracts_16266.swc
SWCFILE=tracts_16269.swc
SWCFILE=tracts_16270.swc
SWCFILE=tracts_16271.swc
SWCFILE=tracts_16274.swc
SWCFILE=tracts_16275.swc
SWCFILE=tracts_16276.swc
SWCFILE=tracts_16278.swc
SWCFILE=tracts_16279.swc
SWCFILE=tracts_16285.swc
SWCFILE=tracts_16287.swc
SWCFILE=tracts_16288.swc
SWCFILE=tracts_16290.swc
SWCFILE=tracts_16291.swc
SWCFILE=tracts_16293.swc
SWCFILE=tracts_16294.swc
SWCFILE=tracts_16295.swc
SWCFILE=tracts_16298.swc
SWCFILE=tracts_16299.swc
SWCFILE=tracts_1630.swc
SWCFILE=tracts_16300.swc
SWCFILE=tracts_16301.swc
SWCFILE=tracts_16302.swc
SWCFILE=tracts_16303.swc
SWCFILE=tracts_16305.swc
SWCFILE=tracts_16306.swc
SWCFILE=tracts_16307.swc
SWCFILE=tracts_16308.swc
SWCFILE=tracts_16309.swc
SWCFILE=tracts_16312.swc
SWCFILE=tracts_16315.swc
SWCFILE=tracts_16316.swc
SWCFILE=tracts_16317.swc
SWCFILE=tracts_16318.swc
SWCFILE=tracts_16319.swc
SWCFILE=tracts_16320.swc
SWCFILE=tracts_16322.swc
SWCFILE=tracts_16323.swc
SWCFILE=tracts_16328.swc
SWCFILE=tracts_1633.swc
SWCFILE=tracts_16331.swc
SWCFILE=tracts_16332.swc
SWCFILE=tracts_16334.swc
SWCFILE=tracts_16335.swc
SWCFILE=tracts_16336.swc
SWCFILE=tracts_16338.swc
SWCFILE=tracts_16339.swc
SWCFILE=tracts_16342.swc
SWCFILE=tracts_1635.swc
SWCFILE=tracts_16350.swc
SWCFILE=tracts_16351.swc
SWCFILE=tracts_16352.swc
SWCFILE=tracts_16357.swc
SWCFILE=tracts_16358.swc
SWCFILE=tracts_16363.swc
SWCFILE=tracts_16364.swc
SWCFILE=tracts_16365.swc
SWCFILE=tracts_16366.swc
SWCFILE=tracts_16367.swc
SWCFILE=tracts_16370.swc
SWCFILE=tracts_16371.swc
SWCFILE=tracts_16372.swc
SWCFILE=tracts_16373.swc
SWCFILE=tracts_16380.swc
SWCFILE=tracts_16383.swc
SWCFILE=tracts_16385.swc
SWCFILE=tracts_16386.swc
SWCFILE=tracts_16388.swc
SWCFILE=tracts_16389.swc
SWCFILE=tracts_16390.swc
SWCFILE=tracts_16391.swc
SWCFILE=tracts_16392.swc
SWCFILE=tracts_16393.swc
SWCFILE=tracts_16394.swc
SWCFILE=tracts_16395.swc
SWCFILE=tracts_164.swc
SWCFILE=tracts_16403.swc
SWCFILE=tracts_16404.swc
SWCFILE=tracts_16406.swc
SWCFILE=tracts_16407.swc
SWCFILE=tracts_16410.swc
SWCFILE=tracts_16411.swc
SWCFILE=tracts_16412.swc
SWCFILE=tracts_16416.swc
SWCFILE=tracts_16417.swc
SWCFILE=tracts_16419.swc
SWCFILE=tracts_1642.swc
SWCFILE=tracts_16420.swc
SWCFILE=tracts_16424.swc
SWCFILE=tracts_16425.swc
SWCFILE=tracts_16427.swc
SWCFILE=tracts_1643.swc
SWCFILE=tracts_16431.swc
SWCFILE=tracts_16436.swc
SWCFILE=tracts_16437.swc
SWCFILE=tracts_16438.swc
SWCFILE=tracts_16439.swc
SWCFILE=tracts_16443.swc
SWCFILE=tracts_16444.swc
SWCFILE=tracts_16445.swc
SWCFILE=tracts_16447.swc
SWCFILE=tracts_16449.swc
SWCFILE=tracts_1645.swc
SWCFILE=tracts_16450.swc
SWCFILE=tracts_16452.swc
SWCFILE=tracts_16461.swc
SWCFILE=tracts_16462.swc
SWCFILE=tracts_16468.swc
SWCFILE=tracts_1647.swc
SWCFILE=tracts_16471.swc
SWCFILE=tracts_16472.swc
SWCFILE=tracts_16473.swc
SWCFILE=tracts_16474.swc
SWCFILE=tracts_16475.swc
SWCFILE=tracts_16476.swc
SWCFILE=tracts_1648.swc
SWCFILE=tracts_16480.swc
SWCFILE=tracts_16482.swc
SWCFILE=tracts_16483.swc
SWCFILE=tracts_16486.swc
SWCFILE=tracts_16487.swc
SWCFILE=tracts_16488.swc
SWCFILE=tracts_1649.swc
SWCFILE=tracts_16491.swc
SWCFILE=tracts_16492.swc
SWCFILE=tracts_16493.swc
SWCFILE=tracts_16498.swc
SWCFILE=tracts_16499.swc
SWCFILE=tracts_165.swc
SWCFILE=tracts_1650.swc
SWCFILE=tracts_16500.swc
SWCFILE=tracts_16502.swc
SWCFILE=tracts_16503.swc
SWCFILE=tracts_16504.swc
SWCFILE=tracts_16505.swc
SWCFILE=tracts_16507.swc
SWCFILE=tracts_16508.swc
SWCFILE=tracts_1651.swc
SWCFILE=tracts_16511.swc
SWCFILE=tracts_16512.swc
SWCFILE=tracts_16515.swc
SWCFILE=tracts_16516.swc
SWCFILE=tracts_16517.swc
SWCFILE=tracts_16518.swc
SWCFILE=tracts_16519.swc
SWCFILE=tracts_1652.swc
SWCFILE=tracts_16521.swc
SWCFILE=tracts_16522.swc
SWCFILE=tracts_16524.swc
SWCFILE=tracts_16525.swc
SWCFILE=tracts_16526.swc
SWCFILE=tracts_16527.swc
SWCFILE=tracts_16529.swc
SWCFILE=tracts_1653.swc
SWCFILE=tracts_16533.swc
SWCFILE=tracts_16535.swc
SWCFILE=tracts_16537.swc
SWCFILE=tracts_1654.swc
SWCFILE=tracts_16543.swc
SWCFILE=tracts_16546.swc
SWCFILE=tracts_16548.swc
SWCFILE=tracts_16549.swc
SWCFILE=tracts_1655.swc
SWCFILE=tracts_16553.swc
SWCFILE=tracts_16554.swc
SWCFILE=tracts_16557.swc
SWCFILE=tracts_16564.swc
SWCFILE=tracts_16565.swc
SWCFILE=tracts_16566.swc
SWCFILE=tracts_16569.swc
SWCFILE=tracts_1657.swc
SWCFILE=tracts_16573.swc
SWCFILE=tracts_16576.swc
SWCFILE=tracts_16577.swc
SWCFILE=tracts_16579.swc
SWCFILE=tracts_1658.swc
SWCFILE=tracts_16580.swc
SWCFILE=tracts_16582.swc
SWCFILE=tracts_16583.swc
SWCFILE=tracts_16584.swc
SWCFILE=tracts_16585.swc
SWCFILE=tracts_16586.swc
SWCFILE=tracts_16587.swc
SWCFILE=tracts_16588.swc
SWCFILE=tracts_16592.swc
SWCFILE=tracts_16593.swc
SWCFILE=tracts_16596.swc
SWCFILE=tracts_16597.swc
SWCFILE=tracts_16598.swc
SWCFILE=tracts_166.swc
SWCFILE=tracts_16601.swc
SWCFILE=tracts_16603.swc
SWCFILE=tracts_16604.swc
SWCFILE=tracts_16605.swc
SWCFILE=tracts_16606.swc
SWCFILE=tracts_16607.swc
SWCFILE=tracts_16608.swc
SWCFILE=tracts_16609.swc
SWCFILE=tracts_16612.swc
SWCFILE=tracts_16613.swc
SWCFILE=tracts_16614.swc
SWCFILE=tracts_16616.swc
SWCFILE=tracts_16617.swc
SWCFILE=tracts_16618.swc
SWCFILE=tracts_16619.swc
SWCFILE=tracts_16620.swc
SWCFILE=tracts_16621.swc
SWCFILE=tracts_16622.swc
SWCFILE=tracts_16623.swc
SWCFILE=tracts_16624.swc
SWCFILE=tracts_16626.swc
SWCFILE=tracts_16627.swc
SWCFILE=tracts_16628.swc
SWCFILE=tracts_16629.swc
SWCFILE=tracts_16630.swc
SWCFILE=tracts_16631.swc
SWCFILE=tracts_16632.swc
SWCFILE=tracts_16633.swc
SWCFILE=tracts_16634.swc
SWCFILE=tracts_16635.swc
SWCFILE=tracts_16636.swc
SWCFILE=tracts_16640.swc
SWCFILE=tracts_16642.swc
SWCFILE=tracts_16643.swc
SWCFILE=tracts_16645.swc
SWCFILE=tracts_16646.swc
SWCFILE=tracts_16647.swc
SWCFILE=tracts_1665.swc
SWCFILE=tracts_16650.swc
SWCFILE=tracts_16651.swc
SWCFILE=tracts_16654.swc
SWCFILE=tracts_16655.swc
SWCFILE=tracts_16658.swc
SWCFILE=tracts_16659.swc
SWCFILE=tracts_1666.swc
SWCFILE=tracts_16660.swc
SWCFILE=tracts_16665.swc
SWCFILE=tracts_16667.swc
SWCFILE=tracts_16668.swc
SWCFILE=tracts_16669.swc
SWCFILE=tracts_1667.swc
SWCFILE=tracts_16672.swc
SWCFILE=tracts_16673.swc
SWCFILE=tracts_16674.swc
SWCFILE=tracts_16675.swc
SWCFILE=tracts_16676.swc
SWCFILE=tracts_16677.swc
SWCFILE=tracts_16678.swc
SWCFILE=tracts_1668.swc
SWCFILE=tracts_16680.swc
SWCFILE=tracts_16681.swc
SWCFILE=tracts_16684.swc
SWCFILE=tracts_16685.swc
SWCFILE=tracts_16687.swc
SWCFILE=tracts_16688.swc
SWCFILE=tracts_1669.swc
SWCFILE=tracts_16691.swc
SWCFILE=tracts_16692.swc
SWCFILE=tracts_16693.swc
SWCFILE=tracts_16696.swc
SWCFILE=tracts_16698.swc
SWCFILE=tracts_16699.swc
SWCFILE=tracts_167.swc
SWCFILE=tracts_1670.swc
SWCFILE=tracts_16700.swc
SWCFILE=tracts_16701.swc
SWCFILE=tracts_16702.swc
SWCFILE=tracts_16703.swc
SWCFILE=tracts_16705.swc
SWCFILE=tracts_16706.swc
SWCFILE=tracts_16707.swc
SWCFILE=tracts_16708.swc
SWCFILE=tracts_1671.swc
SWCFILE=tracts_16710.swc
SWCFILE=tracts_16711.swc
SWCFILE=tracts_16712.swc
SWCFILE=tracts_16713.swc
SWCFILE=tracts_16714.swc
SWCFILE=tracts_16715.swc
SWCFILE=tracts_16716.swc
SWCFILE=tracts_16717.swc
SWCFILE=tracts_16718.swc
SWCFILE=tracts_16719.swc
SWCFILE=tracts_1672.swc
SWCFILE=tracts_16721.swc
SWCFILE=tracts_16722.swc
SWCFILE=tracts_16723.swc
SWCFILE=tracts_16724.swc
SWCFILE=tracts_16725.swc
SWCFILE=tracts_16726.swc
SWCFILE=tracts_16727.swc
SWCFILE=tracts_16728.swc
SWCFILE=tracts_1673.swc
SWCFILE=tracts_16731.swc
SWCFILE=tracts_16732.swc
SWCFILE=tracts_16733.swc
SWCFILE=tracts_16739.swc
SWCFILE=tracts_1674.swc
SWCFILE=tracts_16741.swc
SWCFILE=tracts_16745.swc
SWCFILE=tracts_16747.swc
SWCFILE=tracts_16748.swc
SWCFILE=tracts_16749.swc
SWCFILE=tracts_16752.swc
SWCFILE=tracts_16757.swc
SWCFILE=tracts_16759.swc
SWCFILE=tracts_1676.swc
SWCFILE=tracts_16760.swc
SWCFILE=tracts_16761.swc
SWCFILE=tracts_16762.swc
SWCFILE=tracts_16769.swc
SWCFILE=tracts_1677.swc
SWCFILE=tracts_16770.swc
SWCFILE=tracts_16771.swc
SWCFILE=tracts_16773.swc
SWCFILE=tracts_16774.swc
SWCFILE=tracts_16775.swc
SWCFILE=tracts_1678.swc
SWCFILE=tracts_16780.swc
SWCFILE=tracts_16782.swc
SWCFILE=tracts_16784.swc
SWCFILE=tracts_16787.swc
SWCFILE=tracts_1679.swc
SWCFILE=tracts_16793.swc
SWCFILE=tracts_16795.swc
SWCFILE=tracts_16797.swc
SWCFILE=tracts_16799.swc
SWCFILE=tracts_168.swc
SWCFILE=tracts_1680.swc
SWCFILE=tracts_16800.swc
SWCFILE=tracts_16802.swc
SWCFILE=tracts_16803.swc
SWCFILE=tracts_16804.swc
SWCFILE=tracts_16808.swc
SWCFILE=tracts_16809.swc
SWCFILE=tracts_1681.swc
SWCFILE=tracts_16816.swc
SWCFILE=tracts_16817.swc
SWCFILE=tracts_1682.swc
SWCFILE=tracts_16822.swc
SWCFILE=tracts_16823.swc
SWCFILE=tracts_16826.swc
SWCFILE=tracts_16827.swc
SWCFILE=tracts_1683.swc
SWCFILE=tracts_16832.swc
SWCFILE=tracts_16833.swc
SWCFILE=tracts_16834.swc
SWCFILE=tracts_16835.swc
SWCFILE=tracts_16836.swc
SWCFILE=tracts_16837.swc
SWCFILE=tracts_1684.swc
SWCFILE=tracts_16840.swc
SWCFILE=tracts_16841.swc
SWCFILE=tracts_16842.swc
SWCFILE=tracts_16843.swc
SWCFILE=tracts_16844.swc
SWCFILE=tracts_16845.swc
SWCFILE=tracts_16849.swc
SWCFILE=tracts_1685.swc
SWCFILE=tracts_16851.swc
SWCFILE=tracts_16852.swc
SWCFILE=tracts_16853.swc
SWCFILE=tracts_16854.swc
SWCFILE=tracts_16856.swc
SWCFILE=tracts_16857.swc
SWCFILE=tracts_16858.swc
SWCFILE=tracts_16859.swc
SWCFILE=tracts_16860.swc
SWCFILE=tracts_16861.swc
SWCFILE=tracts_16863.swc
SWCFILE=tracts_16868.swc
SWCFILE=tracts_16869.swc
SWCFILE=tracts_16870.swc
SWCFILE=tracts_16871.swc
SWCFILE=tracts_16872.swc
SWCFILE=tracts_16873.swc
SWCFILE=tracts_16874.swc
SWCFILE=tracts_16875.swc
SWCFILE=tracts_16876.swc
SWCFILE=tracts_16877.swc
SWCFILE=tracts_16879.swc
SWCFILE=tracts_1688.swc
SWCFILE=tracts_16882.swc
SWCFILE=tracts_16883.swc
SWCFILE=tracts_16884.swc
SWCFILE=tracts_16885.swc
SWCFILE=tracts_16887.swc
SWCFILE=tracts_16888.swc
SWCFILE=tracts_16889.swc
SWCFILE=tracts_16891.swc
SWCFILE=tracts_16893.swc
SWCFILE=tracts_16894.swc
SWCFILE=tracts_16895.swc
SWCFILE=tracts_16896.swc
SWCFILE=tracts_16897.swc
SWCFILE=tracts_16898.swc
SWCFILE=tracts_169.swc
SWCFILE=tracts_16900.swc
SWCFILE=tracts_16901.swc
SWCFILE=tracts_16902.swc
SWCFILE=tracts_16903.swc
SWCFILE=tracts_16904.swc
SWCFILE=tracts_16905.swc
SWCFILE=tracts_16906.swc
SWCFILE=tracts_16907.swc
SWCFILE=tracts_1691.swc
SWCFILE=tracts_16913.swc
SWCFILE=tracts_16915.swc
SWCFILE=tracts_16916.swc
SWCFILE=tracts_16917.swc
SWCFILE=tracts_16918.swc
SWCFILE=tracts_16919.swc
SWCFILE=tracts_1692.swc
SWCFILE=tracts_16920.swc
SWCFILE=tracts_16921.swc
SWCFILE=tracts_16922.swc
SWCFILE=tracts_16925.swc
SWCFILE=tracts_16926.swc
SWCFILE=tracts_16927.swc
SWCFILE=tracts_1693.swc
SWCFILE=tracts_16930.swc
SWCFILE=tracts_16933.swc
SWCFILE=tracts_16936.swc
SWCFILE=tracts_16937.swc
SWCFILE=tracts_1694.swc
SWCFILE=tracts_16945.swc
SWCFILE=tracts_16946.swc
SWCFILE=tracts_16947.swc
SWCFILE=tracts_16948.swc
SWCFILE=tracts_16949.swc
SWCFILE=tracts_1695.swc
SWCFILE=tracts_16951.swc
SWCFILE=tracts_16955.swc
SWCFILE=tracts_16957.swc
SWCFILE=tracts_16958.swc
SWCFILE=tracts_16959.swc
SWCFILE=tracts_1696.swc
SWCFILE=tracts_16960.swc
SWCFILE=tracts_16963.swc
SWCFILE=tracts_16964.swc
SWCFILE=tracts_16966.swc
SWCFILE=tracts_16967.swc
SWCFILE=tracts_16968.swc
SWCFILE=tracts_16969.swc
SWCFILE=tracts_1697.swc
SWCFILE=tracts_16970.swc
SWCFILE=tracts_16972.swc
SWCFILE=tracts_16973.swc
SWCFILE=tracts_16974.swc
SWCFILE=tracts_16975.swc
SWCFILE=tracts_16976.swc
SWCFILE=tracts_16977.swc
SWCFILE=tracts_16980.swc
SWCFILE=tracts_16981.swc
SWCFILE=tracts_16982.swc
SWCFILE=tracts_16983.swc
SWCFILE=tracts_16984.swc
SWCFILE=tracts_16985.swc
SWCFILE=tracts_16986.swc
SWCFILE=tracts_16987.swc
SWCFILE=tracts_16988.swc
SWCFILE=tracts_1699.swc
SWCFILE=tracts_16990.swc
SWCFILE=tracts_16994.swc
SWCFILE=tracts_16996.swc
SWCFILE=tracts_16998.swc
SWCFILE=tracts_1700.swc
SWCFILE=tracts_17002.swc
SWCFILE=tracts_17003.swc
SWCFILE=tracts_17007.swc
SWCFILE=tracts_1701.swc
SWCFILE=tracts_17014.swc
SWCFILE=tracts_17016.swc
SWCFILE=tracts_17017.swc
SWCFILE=tracts_17018.swc
SWCFILE=tracts_17019.swc
SWCFILE=tracts_1702.swc
SWCFILE=tracts_17022.swc
SWCFILE=tracts_17026.swc
SWCFILE=tracts_17028.swc
SWCFILE=tracts_1703.swc
SWCFILE=tracts_17031.swc
SWCFILE=tracts_17033.swc
SWCFILE=tracts_17034.swc
SWCFILE=tracts_17035.swc
SWCFILE=tracts_17037.swc
SWCFILE=tracts_17038.swc
SWCFILE=tracts_1704.swc
SWCFILE=tracts_17042.swc
SWCFILE=tracts_17046.swc
SWCFILE=tracts_17047.swc
SWCFILE=tracts_17048.swc
SWCFILE=tracts_1705.swc
SWCFILE=tracts_17053.swc
SWCFILE=tracts_17054.swc
SWCFILE=tracts_17062.swc
SWCFILE=tracts_17063.swc
SWCFILE=tracts_17068.swc
SWCFILE=tracts_1707.swc
SWCFILE=tracts_17071.swc
SWCFILE=tracts_17072.swc
SWCFILE=tracts_17074.swc
SWCFILE=tracts_1708.swc
SWCFILE=tracts_17080.swc
SWCFILE=tracts_17081.swc
SWCFILE=tracts_17084.swc
SWCFILE=tracts_17085.swc
SWCFILE=tracts_17086.swc
SWCFILE=tracts_17087.swc
SWCFILE=tracts_17089.swc
SWCFILE=tracts_17090.swc
SWCFILE=tracts_17091.swc
SWCFILE=tracts_17093.swc
SWCFILE=tracts_17094.swc
SWCFILE=tracts_17095.swc
SWCFILE=tracts_17097.swc
SWCFILE=tracts_1710.swc
SWCFILE=tracts_17100.swc
SWCFILE=tracts_17104.swc
SWCFILE=tracts_17105.swc
SWCFILE=tracts_17110.swc
SWCFILE=tracts_17111.swc
SWCFILE=tracts_17112.swc
SWCFILE=tracts_17113.swc
SWCFILE=tracts_17114.swc
SWCFILE=tracts_17115.swc
SWCFILE=tracts_17118.swc
SWCFILE=tracts_17124.swc
SWCFILE=tracts_17126.swc
SWCFILE=tracts_17127.swc
SWCFILE=tracts_17128.swc
SWCFILE=tracts_17130.swc
SWCFILE=tracts_17131.swc
SWCFILE=tracts_17132.swc
SWCFILE=tracts_17133.swc
SWCFILE=tracts_17134.swc
SWCFILE=tracts_17137.swc
SWCFILE=tracts_17138.swc
SWCFILE=tracts_17141.swc
SWCFILE=tracts_17145.swc
SWCFILE=tracts_17146.swc
SWCFILE=tracts_17147.swc
SWCFILE=tracts_17148.swc
SWCFILE=tracts_17150.swc
SWCFILE=tracts_17153.swc
SWCFILE=tracts_17157.swc
SWCFILE=tracts_17158.swc
SWCFILE=tracts_17159.swc
SWCFILE=tracts_17160.swc
SWCFILE=tracts_17161.swc
SWCFILE=tracts_17162.swc
SWCFILE=tracts_17164.swc
SWCFILE=tracts_17165.swc
SWCFILE=tracts_17166.swc
SWCFILE=tracts_17167.swc
SWCFILE=tracts_17168.swc
SWCFILE=tracts_1717.swc
SWCFILE=tracts_17175.swc
SWCFILE=tracts_17176.swc
SWCFILE=tracts_17177.swc
SWCFILE=tracts_1718.swc
SWCFILE=tracts_17180.swc
SWCFILE=tracts_17181.swc
SWCFILE=tracts_17182.swc
SWCFILE=tracts_17183.swc
SWCFILE=tracts_17184.swc
SWCFILE=tracts_17185.swc
SWCFILE=tracts_17191.swc
SWCFILE=tracts_17192.swc
SWCFILE=tracts_17193.swc
SWCFILE=tracts_17195.swc
SWCFILE=tracts_172.swc
SWCFILE=tracts_17200.swc
SWCFILE=tracts_17201.swc
SWCFILE=tracts_17202.swc
SWCFILE=tracts_17203.swc
SWCFILE=tracts_17205.swc
SWCFILE=tracts_17206.swc
SWCFILE=tracts_17209.swc
SWCFILE=tracts_1721.swc
SWCFILE=tracts_17211.swc
SWCFILE=tracts_17216.swc
SWCFILE=tracts_17217.swc
SWCFILE=tracts_17218.swc
SWCFILE=tracts_17219.swc
SWCFILE=tracts_17226.swc
SWCFILE=tracts_17228.swc
SWCFILE=tracts_17229.swc
SWCFILE=tracts_17230.swc
SWCFILE=tracts_17231.swc
SWCFILE=tracts_17232.swc
SWCFILE=tracts_17233.swc
SWCFILE=tracts_17234.swc
SWCFILE=tracts_17235.swc
SWCFILE=tracts_17237.swc
SWCFILE=tracts_17238.swc
SWCFILE=tracts_17239.swc
SWCFILE=tracts_1724.swc
SWCFILE=tracts_17240.swc
SWCFILE=tracts_17241.swc
SWCFILE=tracts_17242.swc
SWCFILE=tracts_17243.swc
SWCFILE=tracts_17244.swc
SWCFILE=tracts_17246.swc
SWCFILE=tracts_17252.swc
SWCFILE=tracts_17256.swc
SWCFILE=tracts_17257.swc
SWCFILE=tracts_17259.swc
SWCFILE=tracts_1726.swc
SWCFILE=tracts_17260.swc
SWCFILE=tracts_17261.swc
SWCFILE=tracts_17262.swc
SWCFILE=tracts_17263.swc
SWCFILE=tracts_17264.swc
SWCFILE=tracts_17265.swc
SWCFILE=tracts_17266.swc
SWCFILE=tracts_17269.swc
SWCFILE=tracts_17270.swc
SWCFILE=tracts_17273.swc
SWCFILE=tracts_17274.swc
SWCFILE=tracts_17278.swc
SWCFILE=tracts_1728.swc
SWCFILE=tracts_17280.swc
SWCFILE=tracts_17281.swc
SWCFILE=tracts_17282.swc
SWCFILE=tracts_17283.swc
SWCFILE=tracts_17289.swc
SWCFILE=tracts_1729.swc
SWCFILE=tracts_17290.swc
SWCFILE=tracts_17292.swc
SWCFILE=tracts_17293.swc
SWCFILE=tracts_17294.swc
SWCFILE=tracts_17295.swc
SWCFILE=tracts_17296.swc
SWCFILE=tracts_1730.swc
SWCFILE=tracts_17301.swc
SWCFILE=tracts_17302.swc
SWCFILE=tracts_17303.swc
SWCFILE=tracts_17304.swc
SWCFILE=tracts_17305.swc
SWCFILE=tracts_17306.swc
SWCFILE=tracts_1731.swc
SWCFILE=tracts_17310.swc
SWCFILE=tracts_17311.swc
SWCFILE=tracts_17312.swc
SWCFILE=tracts_17313.swc
SWCFILE=tracts_17317.swc
SWCFILE=tracts_17319.swc
SWCFILE=tracts_1738.swc
SWCFILE=tracts_1741.swc
SWCFILE=tracts_1742.swc
SWCFILE=tracts_1744.swc
SWCFILE=tracts_1747.swc
SWCFILE=tracts_1748.swc
SWCFILE=tracts_175.swc
SWCFILE=tracts_1750.swc
SWCFILE=tracts_1751.swc
SWCFILE=tracts_1752.swc
SWCFILE=tracts_1753.swc
SWCFILE=tracts_1754.swc
SWCFILE=tracts_1755.swc
SWCFILE=tracts_1758.swc
SWCFILE=tracts_1759.swc
SWCFILE=tracts_1760.swc
SWCFILE=tracts_1764.swc
SWCFILE=tracts_1765.swc
SWCFILE=tracts_1766.swc
SWCFILE=tracts_1767.swc
SWCFILE=tracts_1768.swc
SWCFILE=tracts_177.swc
SWCFILE=tracts_1770.swc
SWCFILE=tracts_1771.swc
SWCFILE=tracts_1772.swc
SWCFILE=tracts_1773.swc
SWCFILE=tracts_1774.swc
SWCFILE=tracts_1775.swc
SWCFILE=tracts_1779.swc
SWCFILE=tracts_178.swc
SWCFILE=tracts_1780.swc
SWCFILE=tracts_1781.swc
SWCFILE=tracts_1784.swc
SWCFILE=tracts_1787.swc
SWCFILE=tracts_1788.swc
SWCFILE=tracts_1789.swc
SWCFILE=tracts_179.swc
SWCFILE=tracts_1790.swc
SWCFILE=tracts_1791.swc
SWCFILE=tracts_1792.swc
SWCFILE=tracts_1793.swc
SWCFILE=tracts_1794.swc
SWCFILE=tracts_1795.swc
SWCFILE=tracts_1798.swc
SWCFILE=tracts_1799.swc
SWCFILE=tracts_18.swc
SWCFILE=tracts_180.swc
SWCFILE=tracts_1800.swc
SWCFILE=tracts_1801.swc
SWCFILE=tracts_1802.swc
SWCFILE=tracts_1803.swc
SWCFILE=tracts_1804.swc
SWCFILE=tracts_1805.swc
SWCFILE=tracts_1809.swc
SWCFILE=tracts_181.swc
SWCFILE=tracts_1813.swc
SWCFILE=tracts_1815.swc
SWCFILE=tracts_1816.swc
SWCFILE=tracts_1817.swc
SWCFILE=tracts_1818.swc
SWCFILE=tracts_182.swc
SWCFILE=tracts_1821.swc
SWCFILE=tracts_183.swc
SWCFILE=tracts_1830.swc
SWCFILE=tracts_1833.swc
SWCFILE=tracts_1835.swc
SWCFILE=tracts_184.swc
SWCFILE=tracts_1845.swc
SWCFILE=tracts_1847.swc
SWCFILE=tracts_1849.swc
SWCFILE=tracts_185.swc
SWCFILE=tracts_1850.swc
SWCFILE=tracts_1851.swc
SWCFILE=tracts_1852.swc
SWCFILE=tracts_1853.swc
SWCFILE=tracts_1854.swc
SWCFILE=tracts_1855.swc
SWCFILE=tracts_1856.swc
SWCFILE=tracts_1858.swc
SWCFILE=tracts_186.swc
SWCFILE=tracts_1860.swc
SWCFILE=tracts_1861.swc
SWCFILE=tracts_1863.swc
SWCFILE=tracts_1867.swc
SWCFILE=tracts_1868.swc
SWCFILE=tracts_1869.swc
SWCFILE=tracts_187.swc
SWCFILE=tracts_1870.swc
SWCFILE=tracts_1871.swc
SWCFILE=tracts_1872.swc
SWCFILE=tracts_1873.swc
SWCFILE=tracts_1874.swc
SWCFILE=tracts_1877.swc
SWCFILE=tracts_1879.swc
SWCFILE=tracts_188.swc
SWCFILE=tracts_1880.swc
SWCFILE=tracts_1882.swc
SWCFILE=tracts_1883.swc
SWCFILE=tracts_1885.swc
SWCFILE=tracts_1886.swc
SWCFILE=tracts_1887.swc
SWCFILE=tracts_1889.swc
SWCFILE=tracts_189.swc
SWCFILE=tracts_1890.swc
SWCFILE=tracts_1891.swc
SWCFILE=tracts_1893.swc
SWCFILE=tracts_1896.swc
SWCFILE=tracts_1897.swc
SWCFILE=tracts_1898.swc
SWCFILE=tracts_1899.swc
SWCFILE=tracts_19.swc
SWCFILE=tracts_1900.swc
SWCFILE=tracts_1901.swc
SWCFILE=tracts_1902.swc
SWCFILE=tracts_1903.swc
SWCFILE=tracts_1909.swc
SWCFILE=tracts_191.swc
SWCFILE=tracts_1912.swc
SWCFILE=tracts_1914.swc
SWCFILE=tracts_1915.swc
SWCFILE=tracts_1917.swc
SWCFILE=tracts_1918.swc
SWCFILE=tracts_1919.swc
SWCFILE=tracts_192.swc
SWCFILE=tracts_1920.swc
SWCFILE=tracts_1921.swc
SWCFILE=tracts_1926.swc
SWCFILE=tracts_1927.swc
SWCFILE=tracts_1929.swc
SWCFILE=tracts_193.swc
SWCFILE=tracts_1930.swc
SWCFILE=tracts_1932.swc
SWCFILE=tracts_1933.swc
SWCFILE=tracts_1934.swc
SWCFILE=tracts_1941.swc
SWCFILE=tracts_1942.swc
SWCFILE=tracts_1943.swc
SWCFILE=tracts_1944.swc
SWCFILE=tracts_1945.swc
SWCFILE=tracts_1946.swc
SWCFILE=tracts_1947.swc
SWCFILE=tracts_1948.swc
SWCFILE=tracts_1949.swc
SWCFILE=tracts_1950.swc
SWCFILE=tracts_1951.swc
SWCFILE=tracts_1952.swc
SWCFILE=tracts_1953.swc
SWCFILE=tracts_1956.swc
SWCFILE=tracts_1957.swc
SWCFILE=tracts_1958.swc
SWCFILE=tracts_1959.swc
SWCFILE=tracts_1962.swc
SWCFILE=tracts_197.swc
SWCFILE=tracts_1971.swc
SWCFILE=tracts_1974.swc
SWCFILE=tracts_1977.swc
SWCFILE=tracts_1978.swc
SWCFILE=tracts_198.swc
SWCFILE=tracts_1980.swc
SWCFILE=tracts_1981.swc
SWCFILE=tracts_1982.swc
SWCFILE=tracts_1984.swc
SWCFILE=tracts_1985.swc
SWCFILE=tracts_1986.swc
SWCFILE=tracts_1988.swc
SWCFILE=tracts_1989.swc
SWCFILE=tracts_199.swc
SWCFILE=tracts_1994.swc
SWCFILE=tracts_1995.swc
SWCFILE=tracts_1996.swc
SWCFILE=tracts_1997.swc
SWCFILE=tracts_20.swc
SWCFILE=tracts_2000.swc
SWCFILE=tracts_2001.swc
SWCFILE=tracts_2002.swc
SWCFILE=tracts_2003.swc
SWCFILE=tracts_2004.swc
SWCFILE=tracts_2005.swc
SWCFILE=tracts_2006.swc
SWCFILE=tracts_2007.swc
SWCFILE=tracts_201.swc
SWCFILE=tracts_2012.swc
SWCFILE=tracts_2014.swc
SWCFILE=tracts_2015.swc
SWCFILE=tracts_2016.swc
SWCFILE=tracts_2017.swc
SWCFILE=tracts_2018.swc
SWCFILE=tracts_2020.swc
SWCFILE=tracts_2021.swc
SWCFILE=tracts_2023.swc
SWCFILE=tracts_2026.swc
SWCFILE=tracts_2029.swc
SWCFILE=tracts_2030.swc
SWCFILE=tracts_2033.swc
SWCFILE=tracts_2034.swc
SWCFILE=tracts_2036.swc
SWCFILE=tracts_2037.swc
SWCFILE=tracts_2038.swc
SWCFILE=tracts_2039.swc
SWCFILE=tracts_2040.swc
SWCFILE=tracts_2042.swc
SWCFILE=tracts_2044.swc
SWCFILE=tracts_2046.swc
SWCFILE=tracts_2048.swc
SWCFILE=tracts_2049.swc
SWCFILE=tracts_205.swc
SWCFILE=tracts_2050.swc
SWCFILE=tracts_2052.swc
SWCFILE=tracts_2057.swc
SWCFILE=tracts_2058.swc
SWCFILE=tracts_2059.swc
SWCFILE=tracts_2060.swc
SWCFILE=tracts_207.swc
SWCFILE=tracts_2070.swc
SWCFILE=tracts_2071.swc
SWCFILE=tracts_2073.swc
SWCFILE=tracts_2074.swc
SWCFILE=tracts_2078.swc
SWCFILE=tracts_2079.swc
SWCFILE=tracts_208.swc
SWCFILE=tracts_2082.swc
SWCFILE=tracts_2083.swc
SWCFILE=tracts_2086.swc
SWCFILE=tracts_2087.swc
SWCFILE=tracts_2088.swc
SWCFILE=tracts_2089.swc
SWCFILE=tracts_209.swc
SWCFILE=tracts_2091.swc
SWCFILE=tracts_2092.swc
SWCFILE=tracts_2098.swc
SWCFILE=tracts_2099.swc
SWCFILE=tracts_210.swc
SWCFILE=tracts_2103.swc
SWCFILE=tracts_2104.swc
SWCFILE=tracts_2105.swc
SWCFILE=tracts_2106.swc
SWCFILE=tracts_2107.swc
SWCFILE=tracts_2108.swc
SWCFILE=tracts_2109.swc
SWCFILE=tracts_211.swc
SWCFILE=tracts_2110.swc
SWCFILE=tracts_2112.swc
SWCFILE=tracts_2113.swc
SWCFILE=tracts_2114.swc
SWCFILE=tracts_2115.swc
SWCFILE=tracts_2116.swc
SWCFILE=tracts_2117.swc
SWCFILE=tracts_212.swc
SWCFILE=tracts_2121.swc
SWCFILE=tracts_2124.swc
SWCFILE=tracts_2126.swc
SWCFILE=tracts_2128.swc
SWCFILE=tracts_2129.swc
SWCFILE=tracts_213.swc
SWCFILE=tracts_2130.swc
SWCFILE=tracts_2131.swc
SWCFILE=tracts_2132.swc
SWCFILE=tracts_2134.swc
SWCFILE=tracts_2140.swc
SWCFILE=tracts_2141.swc
SWCFILE=tracts_2142.swc
SWCFILE=tracts_2143.swc
SWCFILE=tracts_2145.swc
SWCFILE=tracts_2146.swc
SWCFILE=tracts_2147.swc
SWCFILE=tracts_2148.swc
SWCFILE=tracts_2149.swc
SWCFILE=tracts_2150.swc
SWCFILE=tracts_2151.swc
SWCFILE=tracts_2152.swc
SWCFILE=tracts_2154.swc
SWCFILE=tracts_2155.swc
SWCFILE=tracts_2156.swc
SWCFILE=tracts_2157.swc
SWCFILE=tracts_2158.swc
SWCFILE=tracts_2159.swc
SWCFILE=tracts_2160.swc
SWCFILE=tracts_2161.swc
SWCFILE=tracts_2163.swc
SWCFILE=tracts_2164.swc
SWCFILE=tracts_2165.swc
SWCFILE=tracts_2166.swc
SWCFILE=tracts_2167.swc
SWCFILE=tracts_2168.swc
SWCFILE=tracts_2169.swc
SWCFILE=tracts_2170.swc
SWCFILE=tracts_2172.swc
SWCFILE=tracts_2175.swc
SWCFILE=tracts_2176.swc
SWCFILE=tracts_2180.swc
SWCFILE=tracts_2181.swc
SWCFILE=tracts_2182.swc
SWCFILE=tracts_2183.swc
SWCFILE=tracts_2184.swc
SWCFILE=tracts_219.swc
SWCFILE=tracts_2190.swc
SWCFILE=tracts_2191.swc
SWCFILE=tracts_2192.swc
SWCFILE=tracts_2193.swc
SWCFILE=tracts_2194.swc
SWCFILE=tracts_2197.swc
SWCFILE=tracts_2198.swc
SWCFILE=tracts_2199.swc
SWCFILE=tracts_22.swc
SWCFILE=tracts_220.swc
SWCFILE=tracts_2203.swc
SWCFILE=tracts_2204.swc
SWCFILE=tracts_2206.swc
SWCFILE=tracts_2207.swc
SWCFILE=tracts_2209.swc
SWCFILE=tracts_2212.swc
SWCFILE=tracts_2213.swc
SWCFILE=tracts_2214.swc
SWCFILE=tracts_2215.swc
SWCFILE=tracts_2216.swc
SWCFILE=tracts_2217.swc
SWCFILE=tracts_2218.swc
SWCFILE=tracts_2219.swc
SWCFILE=tracts_222.swc
SWCFILE=tracts_2220.swc
SWCFILE=tracts_2222.swc
SWCFILE=tracts_2223.swc
SWCFILE=tracts_2226.swc
SWCFILE=tracts_2228.swc
SWCFILE=tracts_223.swc
SWCFILE=tracts_2231.swc
SWCFILE=tracts_2232.swc
SWCFILE=tracts_2233.swc
SWCFILE=tracts_2237.swc
SWCFILE=tracts_2238.swc
SWCFILE=tracts_2239.swc
SWCFILE=tracts_2240.swc
SWCFILE=tracts_2242.swc
SWCFILE=tracts_2243.swc
SWCFILE=tracts_2244.swc
SWCFILE=tracts_2245.swc
SWCFILE=tracts_2247.swc
SWCFILE=tracts_2250.swc
SWCFILE=tracts_2251.swc
SWCFILE=tracts_2255.swc
SWCFILE=tracts_2257.swc
SWCFILE=tracts_2258.swc
SWCFILE=tracts_2259.swc
SWCFILE=tracts_226.swc
SWCFILE=tracts_2262.swc
SWCFILE=tracts_2264.swc
SWCFILE=tracts_2265.swc
SWCFILE=tracts_2266.swc
SWCFILE=tracts_2267.swc
SWCFILE=tracts_2269.swc
SWCFILE=tracts_227.swc
SWCFILE=tracts_2271.swc
SWCFILE=tracts_2272.swc
SWCFILE=tracts_2274.swc
SWCFILE=tracts_2276.swc
SWCFILE=tracts_228.swc
SWCFILE=tracts_2280.swc
SWCFILE=tracts_2281.swc
SWCFILE=tracts_2287.swc
SWCFILE=tracts_2288.swc
SWCFILE=tracts_2289.swc
SWCFILE=tracts_229.swc
SWCFILE=tracts_2290.swc
SWCFILE=tracts_2291.swc
SWCFILE=tracts_2292.swc
SWCFILE=tracts_2293.swc
SWCFILE=tracts_2294.swc
SWCFILE=tracts_2295.swc
SWCFILE=tracts_2296.swc
SWCFILE=tracts_2297.swc
SWCFILE=tracts_2298.swc
SWCFILE=tracts_2299.swc
SWCFILE=tracts_23.swc
SWCFILE=tracts_2300.swc
SWCFILE=tracts_2301.swc
SWCFILE=tracts_2302.swc
SWCFILE=tracts_2303.swc
SWCFILE=tracts_2306.swc
SWCFILE=tracts_2308.swc
SWCFILE=tracts_2309.swc
SWCFILE=tracts_2310.swc
SWCFILE=tracts_2311.swc
SWCFILE=tracts_2316.swc
SWCFILE=tracts_2317.swc
SWCFILE=tracts_2326.swc
SWCFILE=tracts_2327.swc
SWCFILE=tracts_2328.swc
SWCFILE=tracts_2330.swc
SWCFILE=tracts_2331.swc
SWCFILE=tracts_2332.swc
SWCFILE=tracts_2333.swc
SWCFILE=tracts_2334.swc
SWCFILE=tracts_2335.swc
SWCFILE=tracts_2336.swc
SWCFILE=tracts_2337.swc
SWCFILE=tracts_2338.swc
SWCFILE=tracts_2339.swc
SWCFILE=tracts_234.swc
SWCFILE=tracts_2340.swc
SWCFILE=tracts_2341.swc
SWCFILE=tracts_2342.swc
SWCFILE=tracts_2343.swc
SWCFILE=tracts_2345.swc
SWCFILE=tracts_2346.swc
SWCFILE=tracts_235.swc
SWCFILE=tracts_2350.swc
SWCFILE=tracts_2351.swc
SWCFILE=tracts_2352.swc
SWCFILE=tracts_2354.swc
SWCFILE=tracts_2358.swc
SWCFILE=tracts_2359.swc
SWCFILE=tracts_236.swc
SWCFILE=tracts_2360.swc
SWCFILE=tracts_2362.swc
SWCFILE=tracts_2363.swc
SWCFILE=tracts_2365.swc
SWCFILE=tracts_2366.swc
SWCFILE=tracts_2367.swc
SWCFILE=tracts_2369.swc
SWCFILE=tracts_237.swc
SWCFILE=tracts_2370.swc
SWCFILE=tracts_2371.swc
SWCFILE=tracts_2372.swc
SWCFILE=tracts_2373.swc
SWCFILE=tracts_2375.swc
SWCFILE=tracts_2376.swc
SWCFILE=tracts_2377.swc
SWCFILE=tracts_2378.swc
SWCFILE=tracts_2379.swc
SWCFILE=tracts_238.swc
SWCFILE=tracts_2380.swc
SWCFILE=tracts_2382.swc
SWCFILE=tracts_2383.swc
SWCFILE=tracts_2384.swc
SWCFILE=tracts_2387.swc
SWCFILE=tracts_2389.swc
SWCFILE=tracts_2393.swc
SWCFILE=tracts_2395.swc
SWCFILE=tracts_2396.swc
SWCFILE=tracts_2399.swc
SWCFILE=tracts_2401.swc
SWCFILE=tracts_2402.swc
SWCFILE=tracts_2403.swc
SWCFILE=tracts_2404.swc
SWCFILE=tracts_2405.swc
SWCFILE=tracts_2407.swc
SWCFILE=tracts_2408.swc
SWCFILE=tracts_2410.swc
SWCFILE=tracts_2411.swc
SWCFILE=tracts_2412.swc
SWCFILE=tracts_2416.swc
SWCFILE=tracts_2418.swc
SWCFILE=tracts_2419.swc
SWCFILE=tracts_2420.swc
SWCFILE=tracts_2425.swc
SWCFILE=tracts_2426.swc
SWCFILE=tracts_2428.swc
SWCFILE=tracts_2429.swc
SWCFILE=tracts_2434.swc
SWCFILE=tracts_2436.swc
SWCFILE=tracts_2439.swc
SWCFILE=tracts_2440.swc
SWCFILE=tracts_2442.swc
SWCFILE=tracts_2444.swc
SWCFILE=tracts_2446.swc
SWCFILE=tracts_2447.swc
SWCFILE=tracts_2448.swc
SWCFILE=tracts_2458.swc
SWCFILE=tracts_2459.swc
SWCFILE=tracts_246.swc
SWCFILE=tracts_2460.swc
SWCFILE=tracts_2461.swc
SWCFILE=tracts_2462.swc
SWCFILE=tracts_2463.swc
SWCFILE=tracts_2464.swc
SWCFILE=tracts_2465.swc
SWCFILE=tracts_2466.swc
SWCFILE=tracts_2468.swc
SWCFILE=tracts_247.swc
SWCFILE=tracts_2473.swc
SWCFILE=tracts_2474.swc
SWCFILE=tracts_2475.swc
SWCFILE=tracts_2476.swc
SWCFILE=tracts_2478.swc
SWCFILE=tracts_2480.swc
SWCFILE=tracts_2481.swc
SWCFILE=tracts_2483.swc
SWCFILE=tracts_2487.swc
SWCFILE=tracts_2489.swc
SWCFILE=tracts_2490.swc
SWCFILE=tracts_2491.swc
SWCFILE=tracts_2493.swc
SWCFILE=tracts_2495.swc
SWCFILE=tracts_2500.swc
SWCFILE=tracts_2503.swc
SWCFILE=tracts_2512.swc
SWCFILE=tracts_2515.swc
SWCFILE=tracts_2516.swc
SWCFILE=tracts_2517.swc
SWCFILE=tracts_2521.swc
SWCFILE=tracts_2522.swc
SWCFILE=tracts_2525.swc
SWCFILE=tracts_2526.swc
SWCFILE=tracts_2528.swc
SWCFILE=tracts_2530.swc
SWCFILE=tracts_2531.swc
SWCFILE=tracts_2532.swc
SWCFILE=tracts_2533.swc
SWCFILE=tracts_2534.swc
SWCFILE=tracts_2535.swc
SWCFILE=tracts_2536.swc
SWCFILE=tracts_2537.swc
SWCFILE=tracts_2544.swc
SWCFILE=tracts_2545.swc
SWCFILE=tracts_2546.swc
SWCFILE=tracts_2547.swc
SWCFILE=tracts_2549.swc
SWCFILE=tracts_2550.swc
SWCFILE=tracts_2551.swc
SWCFILE=tracts_2553.swc
SWCFILE=tracts_2556.swc
SWCFILE=tracts_2558.swc
SWCFILE=tracts_2559.swc
SWCFILE=tracts_256.swc
SWCFILE=tracts_2561.swc
SWCFILE=tracts_2562.swc
SWCFILE=tracts_2563.swc
SWCFILE=tracts_2564.swc
SWCFILE=tracts_2565.swc
SWCFILE=tracts_2566.swc
SWCFILE=tracts_2567.swc
SWCFILE=tracts_257.swc
SWCFILE=tracts_2570.swc
SWCFILE=tracts_2572.swc
SWCFILE=tracts_2573.swc
SWCFILE=tracts_2574.swc
SWCFILE=tracts_2575.swc
SWCFILE=tracts_258.swc
SWCFILE=tracts_2586.swc
SWCFILE=tracts_2587.swc
SWCFILE=tracts_2588.swc
SWCFILE=tracts_2589.swc
SWCFILE=tracts_259.swc
SWCFILE=tracts_2590.swc
SWCFILE=tracts_2591.swc
SWCFILE=tracts_2592.swc
SWCFILE=tracts_2593.swc
SWCFILE=tracts_2596.swc
SWCFILE=tracts_2597.swc
SWCFILE=tracts_2598.swc
SWCFILE=tracts_2599.swc
SWCFILE=tracts_260.swc
SWCFILE=tracts_2600.swc
SWCFILE=tracts_2601.swc
SWCFILE=tracts_2602.swc
SWCFILE=tracts_2603.swc
SWCFILE=tracts_2604.swc
SWCFILE=tracts_2605.swc
SWCFILE=tracts_2606.swc
SWCFILE=tracts_2607.swc
SWCFILE=tracts_2608.swc
SWCFILE=tracts_2609.swc
SWCFILE=tracts_2612.swc
SWCFILE=tracts_2615.swc
SWCFILE=tracts_2616.swc
SWCFILE=tracts_2617.swc
SWCFILE=tracts_2620.swc
SWCFILE=tracts_2623.swc
SWCFILE=tracts_2627.swc
SWCFILE=tracts_2628.swc
SWCFILE=tracts_2629.swc
SWCFILE=tracts_2630.swc
SWCFILE=tracts_2631.swc
SWCFILE=tracts_2632.swc
SWCFILE=tracts_2633.swc
SWCFILE=tracts_2635.swc
SWCFILE=tracts_2636.swc
SWCFILE=tracts_2639.swc
SWCFILE=tracts_2640.swc
SWCFILE=tracts_2641.swc
SWCFILE=tracts_2647.swc
SWCFILE=tracts_2648.swc
SWCFILE=tracts_2649.swc
SWCFILE=tracts_2650.swc
SWCFILE=tracts_2651.swc
SWCFILE=tracts_2652.swc
SWCFILE=tracts_2653.swc
SWCFILE=tracts_2654.swc
SWCFILE=tracts_2659.swc
SWCFILE=tracts_2660.swc
SWCFILE=tracts_2662.swc
SWCFILE=tracts_2663.swc
SWCFILE=tracts_2664.swc
SWCFILE=tracts_2665.swc
SWCFILE=tracts_2670.swc
SWCFILE=tracts_2674.swc
SWCFILE=tracts_2676.swc
SWCFILE=tracts_2677.swc
SWCFILE=tracts_2678.swc
SWCFILE=tracts_2680.swc
SWCFILE=tracts_2681.swc
SWCFILE=tracts_2682.swc
SWCFILE=tracts_2683.swc
SWCFILE=tracts_2684.swc
SWCFILE=tracts_2686.swc
SWCFILE=tracts_2689.swc
SWCFILE=tracts_2690.swc
SWCFILE=tracts_2691.swc
SWCFILE=tracts_2693.swc
SWCFILE=tracts_2694.swc
SWCFILE=tracts_2695.swc
SWCFILE=tracts_2696.swc
SWCFILE=tracts_27.swc
SWCFILE=tracts_270.swc
SWCFILE=tracts_2700.swc
SWCFILE=tracts_2704.swc
SWCFILE=tracts_2705.swc
SWCFILE=tracts_2706.swc
SWCFILE=tracts_2707.swc
SWCFILE=tracts_2708.swc
SWCFILE=tracts_2709.swc
SWCFILE=tracts_2710.swc
SWCFILE=tracts_2711.swc
SWCFILE=tracts_2712.swc
SWCFILE=tracts_2713.swc
SWCFILE=tracts_2714.swc
SWCFILE=tracts_2717.swc
SWCFILE=tracts_2718.swc
SWCFILE=tracts_2721.swc
SWCFILE=tracts_2722.swc
SWCFILE=tracts_2723.swc
SWCFILE=tracts_2724.swc
SWCFILE=tracts_2727.swc
SWCFILE=tracts_273.swc
SWCFILE=tracts_2731.swc
SWCFILE=tracts_2732.swc
SWCFILE=tracts_2734.swc
SWCFILE=tracts_2735.swc
SWCFILE=tracts_2736.swc
SWCFILE=tracts_2737.swc
SWCFILE=tracts_2738.swc
SWCFILE=tracts_2739.swc
SWCFILE=tracts_2740.swc
SWCFILE=tracts_2741.swc
SWCFILE=tracts_2743.swc
SWCFILE=tracts_2748.swc
SWCFILE=tracts_2749.swc
SWCFILE=tracts_2750.swc
SWCFILE=tracts_2753.swc
SWCFILE=tracts_2755.swc
SWCFILE=tracts_2756.swc
SWCFILE=tracts_2764.swc
SWCFILE=tracts_2765.swc
SWCFILE=tracts_2766.swc
SWCFILE=tracts_2767.swc
SWCFILE=tracts_2768.swc
SWCFILE=tracts_2769.swc
SWCFILE=tracts_2770.swc
SWCFILE=tracts_2771.swc
SWCFILE=tracts_2773.swc
SWCFILE=tracts_2774.swc
SWCFILE=tracts_2780.swc
SWCFILE=tracts_2787.swc
SWCFILE=tracts_2789.swc
SWCFILE=tracts_2791.swc
SWCFILE=tracts_2793.swc
SWCFILE=tracts_2797.swc
SWCFILE=tracts_2799.swc
SWCFILE=tracts_28.swc
SWCFILE=tracts_2800.swc
SWCFILE=tracts_2802.swc
SWCFILE=tracts_2809.swc
SWCFILE=tracts_281.swc
SWCFILE=tracts_2810.swc
SWCFILE=tracts_2811.swc
SWCFILE=tracts_2812.swc
SWCFILE=tracts_2813.swc
SWCFILE=tracts_2814.swc
SWCFILE=tracts_2815.swc
SWCFILE=tracts_2816.swc
SWCFILE=tracts_2817.swc
SWCFILE=tracts_2818.swc
SWCFILE=tracts_282.swc
SWCFILE=tracts_2820.swc
SWCFILE=tracts_2823.swc
SWCFILE=tracts_2824.swc
SWCFILE=tracts_2825.swc
SWCFILE=tracts_2826.swc
SWCFILE=tracts_2828.swc
SWCFILE=tracts_2829.swc
SWCFILE=tracts_2830.swc
SWCFILE=tracts_2831.swc
SWCFILE=tracts_2832.swc
SWCFILE=tracts_2834.swc
SWCFILE=tracts_2839.swc
SWCFILE=tracts_284.swc
SWCFILE=tracts_2840.swc
SWCFILE=tracts_2842.swc
SWCFILE=tracts_2843.swc
SWCFILE=tracts_2844.swc
SWCFILE=tracts_2845.swc
SWCFILE=tracts_2847.swc
SWCFILE=tracts_2849.swc
SWCFILE=tracts_2850.swc
SWCFILE=tracts_2851.swc
SWCFILE=tracts_2853.swc
SWCFILE=tracts_2854.swc
SWCFILE=tracts_286.swc
SWCFILE=tracts_2860.swc
SWCFILE=tracts_2861.swc
SWCFILE=tracts_2862.swc
SWCFILE=tracts_2864.swc
SWCFILE=tracts_287.swc
SWCFILE=tracts_2872.swc
SWCFILE=tracts_2876.swc
SWCFILE=tracts_2877.swc
SWCFILE=tracts_2886.swc
SWCFILE=tracts_2889.swc
SWCFILE=tracts_289.swc
SWCFILE=tracts_2894.swc
SWCFILE=tracts_2896.swc
SWCFILE=tracts_2897.swc
SWCFILE=tracts_29.swc
SWCFILE=tracts_2900.swc
SWCFILE=tracts_2902.swc
SWCFILE=tracts_2903.swc
SWCFILE=tracts_2904.swc
SWCFILE=tracts_2905.swc
SWCFILE=tracts_2906.swc
SWCFILE=tracts_291.swc
SWCFILE=tracts_2910.swc
SWCFILE=tracts_2915.swc
SWCFILE=tracts_2924.swc
SWCFILE=tracts_2925.swc
SWCFILE=tracts_2928.swc
SWCFILE=tracts_293.swc
SWCFILE=tracts_2930.swc
SWCFILE=tracts_2931.swc
SWCFILE=tracts_2932.swc
SWCFILE=tracts_2937.swc
SWCFILE=tracts_2938.swc
SWCFILE=tracts_2939.swc
SWCFILE=tracts_2941.swc
SWCFILE=tracts_2942.swc
SWCFILE=tracts_2943.swc
SWCFILE=tracts_2944.swc
SWCFILE=tracts_2949.swc
SWCFILE=tracts_295.swc
SWCFILE=tracts_2954.swc
SWCFILE=tracts_2955.swc
SWCFILE=tracts_2956.swc
SWCFILE=tracts_2959.swc
SWCFILE=tracts_2960.swc
SWCFILE=tracts_2961.swc
SWCFILE=tracts_2963.swc
SWCFILE=tracts_2964.swc
SWCFILE=tracts_2966.swc
SWCFILE=tracts_2967.swc
SWCFILE=tracts_2968.swc
SWCFILE=tracts_2969.swc
SWCFILE=tracts_2971.swc
SWCFILE=tracts_2972.swc
SWCFILE=tracts_2973.swc
SWCFILE=tracts_2975.swc
SWCFILE=tracts_2977.swc
SWCFILE=tracts_2979.swc
SWCFILE=tracts_298.swc
SWCFILE=tracts_2980.swc
SWCFILE=tracts_2981.swc
SWCFILE=tracts_2982.swc
SWCFILE=tracts_3003.swc
SWCFILE=tracts_3004.swc
SWCFILE=tracts_3005.swc
SWCFILE=tracts_3006.swc
SWCFILE=tracts_3007.swc
SWCFILE=tracts_3008.swc
SWCFILE=tracts_3012.swc
SWCFILE=tracts_3016.swc
SWCFILE=tracts_3017.swc
SWCFILE=tracts_3020.swc
SWCFILE=tracts_3021.swc
SWCFILE=tracts_3022.swc
SWCFILE=tracts_3023.swc
SWCFILE=tracts_3025.swc
SWCFILE=tracts_3027.swc
SWCFILE=tracts_3028.swc
SWCFILE=tracts_3032.swc
SWCFILE=tracts_3033.swc
SWCFILE=tracts_3035.swc
SWCFILE=tracts_3036.swc
SWCFILE=tracts_3037.swc
SWCFILE=tracts_3038.swc
SWCFILE=tracts_3039.swc
SWCFILE=tracts_3041.swc
SWCFILE=tracts_3042.swc
SWCFILE=tracts_3043.swc
SWCFILE=tracts_3045.swc
SWCFILE=tracts_3046.swc
SWCFILE=tracts_305.swc
SWCFILE=tracts_3051.swc
SWCFILE=tracts_3060.swc
SWCFILE=tracts_3061.swc
SWCFILE=tracts_3066.swc
SWCFILE=tracts_3068.swc
SWCFILE=tracts_307.swc
SWCFILE=tracts_3070.swc
SWCFILE=tracts_3073.swc
SWCFILE=tracts_3075.swc
SWCFILE=tracts_3076.swc
SWCFILE=tracts_3079.swc
SWCFILE=tracts_3080.swc
SWCFILE=tracts_3083.swc
SWCFILE=tracts_3084.swc
SWCFILE=tracts_3085.swc
SWCFILE=tracts_3087.swc
SWCFILE=tracts_309.swc
SWCFILE=tracts_3092.swc
SWCFILE=tracts_3093.swc
SWCFILE=tracts_3094.swc
SWCFILE=tracts_3095.swc
SWCFILE=tracts_3096.swc
SWCFILE=tracts_3097.swc
SWCFILE=tracts_3098.swc
SWCFILE=tracts_31.swc
SWCFILE=tracts_310.swc
SWCFILE=tracts_3100.swc
SWCFILE=tracts_3101.swc
SWCFILE=tracts_3104.swc
SWCFILE=tracts_3105.swc
SWCFILE=tracts_3106.swc
SWCFILE=tracts_3107.swc
SWCFILE=tracts_3108.swc
SWCFILE=tracts_3110.swc
SWCFILE=tracts_3111.swc
SWCFILE=tracts_3112.swc
SWCFILE=tracts_3115.swc
SWCFILE=tracts_3117.swc
SWCFILE=tracts_312.swc
SWCFILE=tracts_3125.swc
SWCFILE=tracts_3126.swc
SWCFILE=tracts_3127.swc
SWCFILE=tracts_3128.swc
SWCFILE=tracts_3129.swc
SWCFILE=tracts_313.swc
SWCFILE=tracts_3131.swc
SWCFILE=tracts_3132.swc
SWCFILE=tracts_3133.swc
SWCFILE=tracts_3137.swc
SWCFILE=tracts_3139.swc
SWCFILE=tracts_314.swc
SWCFILE=tracts_3140.swc
SWCFILE=tracts_3141.swc
SWCFILE=tracts_3142.swc
SWCFILE=tracts_3147.swc
SWCFILE=tracts_3148.swc
SWCFILE=tracts_3149.swc
SWCFILE=tracts_315.swc
SWCFILE=tracts_3150.swc
SWCFILE=tracts_3151.swc
SWCFILE=tracts_3152.swc
SWCFILE=tracts_3153.swc
SWCFILE=tracts_3154.swc
SWCFILE=tracts_3155.swc
SWCFILE=tracts_3158.swc
SWCFILE=tracts_3159.swc
SWCFILE=tracts_3160.swc
SWCFILE=tracts_3162.swc
SWCFILE=tracts_3163.swc
SWCFILE=tracts_3170.swc
SWCFILE=tracts_3171.swc
SWCFILE=tracts_3172.swc
SWCFILE=tracts_3175.swc
SWCFILE=tracts_3176.swc
SWCFILE=tracts_3178.swc
SWCFILE=tracts_3179.swc
SWCFILE=tracts_3180.swc
SWCFILE=tracts_3181.swc
SWCFILE=tracts_3188.swc
SWCFILE=tracts_3191.swc
SWCFILE=tracts_3192.swc
SWCFILE=tracts_3195.swc
SWCFILE=tracts_3196.swc
SWCFILE=tracts_3198.swc
SWCFILE=tracts_3199.swc
SWCFILE=tracts_320.swc
SWCFILE=tracts_3200.swc
SWCFILE=tracts_3201.swc
SWCFILE=tracts_3202.swc
SWCFILE=tracts_3203.swc
SWCFILE=tracts_3204.swc
SWCFILE=tracts_3207.swc
SWCFILE=tracts_3208.swc
SWCFILE=tracts_3209.swc
SWCFILE=tracts_321.swc
SWCFILE=tracts_3210.swc
SWCFILE=tracts_3212.swc
SWCFILE=tracts_3216.swc
SWCFILE=tracts_3217.swc
SWCFILE=tracts_3222.swc
SWCFILE=tracts_3224.swc
SWCFILE=tracts_3226.swc
SWCFILE=tracts_3228.swc
SWCFILE=tracts_323.swc
SWCFILE=tracts_3234.swc
SWCFILE=tracts_3235.swc
SWCFILE=tracts_3236.swc
SWCFILE=tracts_3237.swc
SWCFILE=tracts_3238.swc
SWCFILE=tracts_3239.swc
SWCFILE=tracts_3240.swc
SWCFILE=tracts_3241.swc
SWCFILE=tracts_3242.swc
SWCFILE=tracts_3243.swc
SWCFILE=tracts_3244.swc
SWCFILE=tracts_3246.swc
SWCFILE=tracts_3250.swc
SWCFILE=tracts_3251.swc
SWCFILE=tracts_3252.swc
SWCFILE=tracts_3253.swc
SWCFILE=tracts_3254.swc
SWCFILE=tracts_3255.swc
SWCFILE=tracts_3256.swc
SWCFILE=tracts_326.swc
SWCFILE=tracts_3260.swc
SWCFILE=tracts_3261.swc
SWCFILE=tracts_3262.swc
SWCFILE=tracts_3264.swc
SWCFILE=tracts_3265.swc
SWCFILE=tracts_3269.swc
SWCFILE=tracts_3270.swc
SWCFILE=tracts_3272.swc
SWCFILE=tracts_3273.swc
SWCFILE=tracts_3277.swc
SWCFILE=tracts_3278.swc
SWCFILE=tracts_3286.swc
SWCFILE=tracts_3287.swc
SWCFILE=tracts_3291.swc
SWCFILE=tracts_3294.swc
SWCFILE=tracts_3295.swc
SWCFILE=tracts_3296.swc
SWCFILE=tracts_3297.swc
SWCFILE=tracts_3299.swc
SWCFILE=tracts_3302.swc
SWCFILE=tracts_3306.swc
SWCFILE=tracts_3307.swc
SWCFILE=tracts_3312.swc
SWCFILE=tracts_3315.swc
SWCFILE=tracts_3316.swc
SWCFILE=tracts_3317.swc
SWCFILE=tracts_3318.swc
SWCFILE=tracts_3323.swc
SWCFILE=tracts_3324.swc
SWCFILE=tracts_3328.swc
SWCFILE=tracts_333.swc
SWCFILE=tracts_3340.swc
SWCFILE=tracts_3341.swc
SWCFILE=tracts_3343.swc
SWCFILE=tracts_3345.swc
SWCFILE=tracts_3346.swc
SWCFILE=tracts_3347.swc
SWCFILE=tracts_3348.swc
SWCFILE=tracts_335.swc
SWCFILE=tracts_3357.swc
SWCFILE=tracts_336.swc
SWCFILE=tracts_3361.swc
SWCFILE=tracts_3364.swc
SWCFILE=tracts_3367.swc
SWCFILE=tracts_337.swc
SWCFILE=tracts_3377.swc
SWCFILE=tracts_3378.swc
SWCFILE=tracts_338.swc
SWCFILE=tracts_3383.swc
SWCFILE=tracts_3384.swc
SWCFILE=tracts_3385.swc
SWCFILE=tracts_3386.swc
SWCFILE=tracts_339.swc
SWCFILE=tracts_3390.swc
SWCFILE=tracts_3391.swc
SWCFILE=tracts_3392.swc
SWCFILE=tracts_3395.swc
SWCFILE=tracts_3396.swc
SWCFILE=tracts_340.swc
SWCFILE=tracts_3400.swc
SWCFILE=tracts_3401.swc
SWCFILE=tracts_3402.swc
SWCFILE=tracts_3405.swc
SWCFILE=tracts_3406.swc
SWCFILE=tracts_3409.swc
SWCFILE=tracts_3410.swc
SWCFILE=tracts_3415.swc
SWCFILE=tracts_3417.swc
SWCFILE=tracts_342.swc
SWCFILE=tracts_3424.swc
SWCFILE=tracts_3428.swc
SWCFILE=tracts_3429.swc
SWCFILE=tracts_343.swc
SWCFILE=tracts_3430.swc
SWCFILE=tracts_3431.swc
SWCFILE=tracts_3432.swc
SWCFILE=tracts_3433.swc
SWCFILE=tracts_3435.swc
SWCFILE=tracts_3439.swc
SWCFILE=tracts_344.swc
SWCFILE=tracts_3440.swc
SWCFILE=tracts_3441.swc
SWCFILE=tracts_3442.swc
SWCFILE=tracts_3443.swc
SWCFILE=tracts_3444.swc
SWCFILE=tracts_3445.swc
SWCFILE=tracts_3446.swc
SWCFILE=tracts_345.swc
SWCFILE=tracts_3451.swc
SWCFILE=tracts_3452.swc
SWCFILE=tracts_3453.swc
SWCFILE=tracts_3454.swc
SWCFILE=tracts_3455.swc
SWCFILE=tracts_3458.swc
SWCFILE=tracts_3459.swc
SWCFILE=tracts_3460.swc
SWCFILE=tracts_3463.swc
SWCFILE=tracts_3466.swc
SWCFILE=tracts_3467.swc
SWCFILE=tracts_3474.swc
SWCFILE=tracts_3476.swc
SWCFILE=tracts_3477.swc
SWCFILE=tracts_3478.swc
SWCFILE=tracts_3479.swc
SWCFILE=tracts_348.swc
SWCFILE=tracts_3483.swc
SWCFILE=tracts_3486.swc
SWCFILE=tracts_3487.swc
SWCFILE=tracts_3488.swc
SWCFILE=tracts_349.swc
SWCFILE=tracts_3496.swc
SWCFILE=tracts_3497.swc
SWCFILE=tracts_3498.swc
SWCFILE=tracts_3499.swc
SWCFILE=tracts_350.swc
SWCFILE=tracts_3500.swc
SWCFILE=tracts_3501.swc
SWCFILE=tracts_3502.swc
SWCFILE=tracts_3506.swc
SWCFILE=tracts_3507.swc
SWCFILE=tracts_3508.swc
SWCFILE=tracts_3509.swc
SWCFILE=tracts_351.swc
SWCFILE=tracts_3510.swc
SWCFILE=tracts_3515.swc
SWCFILE=tracts_3518.swc
SWCFILE=tracts_3519.swc
SWCFILE=tracts_352.swc
SWCFILE=tracts_3525.swc
SWCFILE=tracts_3527.swc
SWCFILE=tracts_3531.swc
SWCFILE=tracts_3533.swc
SWCFILE=tracts_3534.swc
SWCFILE=tracts_3537.swc
SWCFILE=tracts_354.swc
SWCFILE=tracts_3541.swc
SWCFILE=tracts_3546.swc
SWCFILE=tracts_3547.swc
SWCFILE=tracts_3548.swc
SWCFILE=tracts_355.swc
SWCFILE=tracts_3551.swc
SWCFILE=tracts_3552.swc
SWCFILE=tracts_3555.swc
SWCFILE=tracts_3558.swc
SWCFILE=tracts_3559.swc
SWCFILE=tracts_3561.swc
SWCFILE=tracts_3562.swc
SWCFILE=tracts_3563.swc
SWCFILE=tracts_3564.swc
SWCFILE=tracts_3568.swc
SWCFILE=tracts_3569.swc
SWCFILE=tracts_3570.swc
SWCFILE=tracts_3571.swc
SWCFILE=tracts_3572.swc
SWCFILE=tracts_3573.swc
SWCFILE=tracts_3574.swc
SWCFILE=tracts_3575.swc
SWCFILE=tracts_3578.swc
SWCFILE=tracts_3580.swc
SWCFILE=tracts_3581.swc
SWCFILE=tracts_3584.swc
SWCFILE=tracts_3585.swc
SWCFILE=tracts_3586.swc
SWCFILE=tracts_3587.swc
SWCFILE=tracts_3588.swc
SWCFILE=tracts_3589.swc
SWCFILE=tracts_359.swc
SWCFILE=tracts_3591.swc
SWCFILE=tracts_3593.swc
SWCFILE=tracts_3594.swc
SWCFILE=tracts_3595.swc
SWCFILE=tracts_3607.swc
SWCFILE=tracts_3608.swc
SWCFILE=tracts_3609.swc
SWCFILE=tracts_361.swc
SWCFILE=tracts_3611.swc
SWCFILE=tracts_3612.swc
SWCFILE=tracts_3613.swc
SWCFILE=tracts_3616.swc
SWCFILE=tracts_3617.swc
SWCFILE=tracts_3622.swc
SWCFILE=tracts_3625.swc
SWCFILE=tracts_3626.swc
SWCFILE=tracts_3627.swc
SWCFILE=tracts_3628.swc
SWCFILE=tracts_3629.swc
SWCFILE=tracts_363.swc
SWCFILE=tracts_3630.swc
SWCFILE=tracts_3633.swc
SWCFILE=tracts_3634.swc
SWCFILE=tracts_3636.swc
SWCFILE=tracts_3637.swc
SWCFILE=tracts_3638.swc
SWCFILE=tracts_3639.swc
SWCFILE=tracts_3640.swc
SWCFILE=tracts_3641.swc
SWCFILE=tracts_3642.swc
SWCFILE=tracts_3643.swc
SWCFILE=tracts_3644.swc
SWCFILE=tracts_3645.swc
SWCFILE=tracts_3646.swc
SWCFILE=tracts_3647.swc
SWCFILE=tracts_3649.swc
SWCFILE=tracts_365.swc
SWCFILE=tracts_3650.swc
SWCFILE=tracts_3651.swc
SWCFILE=tracts_3652.swc
SWCFILE=tracts_366.swc
SWCFILE=tracts_3663.swc
SWCFILE=tracts_3664.swc
SWCFILE=tracts_3665.swc
SWCFILE=tracts_3666.swc
SWCFILE=tracts_3667.swc
SWCFILE=tracts_3669.swc
SWCFILE=tracts_3670.swc
SWCFILE=tracts_3671.swc
SWCFILE=tracts_3672.swc
SWCFILE=tracts_3673.swc
SWCFILE=tracts_3674.swc
SWCFILE=tracts_3675.swc
SWCFILE=tracts_3676.swc
SWCFILE=tracts_3677.swc
SWCFILE=tracts_3678.swc
SWCFILE=tracts_3679.swc
SWCFILE=tracts_3680.swc
SWCFILE=tracts_3681.swc
SWCFILE=tracts_3686.swc
SWCFILE=tracts_3687.swc
SWCFILE=tracts_369.swc
SWCFILE=tracts_3690.swc
SWCFILE=tracts_3691.swc
SWCFILE=tracts_3692.swc
SWCFILE=tracts_3693.swc
SWCFILE=tracts_3694.swc
SWCFILE=tracts_3696.swc
SWCFILE=tracts_3697.swc
SWCFILE=tracts_3699.swc
SWCFILE=tracts_3700.swc
SWCFILE=tracts_3702.swc
SWCFILE=tracts_3703.swc
SWCFILE=tracts_3707.swc
SWCFILE=tracts_3708.swc
SWCFILE=tracts_3709.swc
SWCFILE=tracts_3710.swc
SWCFILE=tracts_3711.swc
SWCFILE=tracts_3713.swc
SWCFILE=tracts_3717.swc
SWCFILE=tracts_3718.swc
SWCFILE=tracts_3721.swc
SWCFILE=tracts_3722.swc
SWCFILE=tracts_3725.swc
SWCFILE=tracts_3728.swc
SWCFILE=tracts_373.swc
SWCFILE=tracts_3731.swc
SWCFILE=tracts_3733.swc
SWCFILE=tracts_3735.swc
SWCFILE=tracts_3736.swc
SWCFILE=tracts_3744.swc
SWCFILE=tracts_3745.swc
SWCFILE=tracts_3746.swc
SWCFILE=tracts_3749.swc
SWCFILE=tracts_3750.swc
SWCFILE=tracts_3751.swc
SWCFILE=tracts_3753.swc
SWCFILE=tracts_3755.swc
SWCFILE=tracts_3756.swc
SWCFILE=tracts_3759.swc
SWCFILE=tracts_376.swc
SWCFILE=tracts_3760.swc
SWCFILE=tracts_3761.swc
SWCFILE=tracts_3762.swc
SWCFILE=tracts_3763.swc
SWCFILE=tracts_3764.swc
SWCFILE=tracts_3768.swc
SWCFILE=tracts_3770.swc
SWCFILE=tracts_3774.swc
SWCFILE=tracts_3777.swc
SWCFILE=tracts_3778.swc
SWCFILE=tracts_3779.swc
SWCFILE=tracts_3782.swc
SWCFILE=tracts_3783.swc
SWCFILE=tracts_3784.swc
SWCFILE=tracts_3785.swc
SWCFILE=tracts_3788.swc
SWCFILE=tracts_3789.swc
SWCFILE=tracts_3790.swc
SWCFILE=tracts_3791.swc
SWCFILE=tracts_3792.swc
SWCFILE=tracts_3793.swc
SWCFILE=tracts_3796.swc
SWCFILE=tracts_3798.swc
SWCFILE=tracts_38.swc
SWCFILE=tracts_3805.swc
SWCFILE=tracts_3808.swc
SWCFILE=tracts_3809.swc
SWCFILE=tracts_3811.swc
SWCFILE=tracts_3812.swc
SWCFILE=tracts_3813.swc
SWCFILE=tracts_3814.swc
SWCFILE=tracts_3815.swc
SWCFILE=tracts_3816.swc
SWCFILE=tracts_3819.swc
SWCFILE=tracts_3820.swc
SWCFILE=tracts_3821.swc
SWCFILE=tracts_3822.swc
SWCFILE=tracts_3823.swc
SWCFILE=tracts_3824.swc
SWCFILE=tracts_3826.swc
SWCFILE=tracts_3827.swc
SWCFILE=tracts_3830.swc
SWCFILE=tracts_3831.swc
SWCFILE=tracts_3832.swc
SWCFILE=tracts_3835.swc
SWCFILE=tracts_3836.swc
SWCFILE=tracts_3837.swc
SWCFILE=tracts_3839.swc
SWCFILE=tracts_3840.swc
SWCFILE=tracts_3841.swc
SWCFILE=tracts_3843.swc
SWCFILE=tracts_3844.swc
SWCFILE=tracts_3845.swc
SWCFILE=tracts_3847.swc
SWCFILE=tracts_3848.swc
SWCFILE=tracts_3849.swc
SWCFILE=tracts_3850.swc
SWCFILE=tracts_3851.swc
SWCFILE=tracts_3852.swc
SWCFILE=tracts_3853.swc
SWCFILE=tracts_3856.swc
SWCFILE=tracts_3858.swc
SWCFILE=tracts_3859.swc
SWCFILE=tracts_3860.swc
SWCFILE=tracts_3861.swc
SWCFILE=tracts_3862.swc
SWCFILE=tracts_3865.swc
SWCFILE=tracts_3866.swc
SWCFILE=tracts_3877.swc
SWCFILE=tracts_3878.swc
SWCFILE=tracts_3880.swc
SWCFILE=tracts_3883.swc
SWCFILE=tracts_3884.swc
SWCFILE=tracts_3886.swc
SWCFILE=tracts_3890.swc
SWCFILE=tracts_3892.swc
SWCFILE=tracts_3895.swc
SWCFILE=tracts_3896.swc
SWCFILE=tracts_3897.swc
SWCFILE=tracts_3898.swc
SWCFILE=tracts_3899.swc
SWCFILE=tracts_390.swc
SWCFILE=tracts_3900.swc
SWCFILE=tracts_3901.swc
SWCFILE=tracts_3902.swc
SWCFILE=tracts_3903.swc
SWCFILE=tracts_3904.swc
SWCFILE=tracts_3909.swc
SWCFILE=tracts_3910.swc
SWCFILE=tracts_3911.swc
SWCFILE=tracts_3913.swc
SWCFILE=tracts_3914.swc
SWCFILE=tracts_3915.swc
SWCFILE=tracts_3916.swc
SWCFILE=tracts_3918.swc
SWCFILE=tracts_3920.swc
SWCFILE=tracts_3921.swc
SWCFILE=tracts_3922.swc
SWCFILE=tracts_3923.swc
SWCFILE=tracts_3925.swc
SWCFILE=tracts_3926.swc
SWCFILE=tracts_3927.swc
SWCFILE=tracts_3928.swc
SWCFILE=tracts_3929.swc
SWCFILE=tracts_3930.swc
SWCFILE=tracts_3937.swc
SWCFILE=tracts_3938.swc
SWCFILE=tracts_3939.swc
SWCFILE=tracts_394.swc
SWCFILE=tracts_3940.swc
SWCFILE=tracts_3941.swc
SWCFILE=tracts_3942.swc
SWCFILE=tracts_3943.swc
SWCFILE=tracts_3944.swc
SWCFILE=tracts_3946.swc
SWCFILE=tracts_3947.swc
SWCFILE=tracts_395.swc
SWCFILE=tracts_3955.swc
SWCFILE=tracts_3956.swc
SWCFILE=tracts_3959.swc
SWCFILE=tracts_396.swc
SWCFILE=tracts_3962.swc
SWCFILE=tracts_3964.swc
SWCFILE=tracts_3965.swc
SWCFILE=tracts_3968.swc
SWCFILE=tracts_397.swc
SWCFILE=tracts_3971.swc
SWCFILE=tracts_3975.swc
SWCFILE=tracts_3976.swc
SWCFILE=tracts_3977.swc
SWCFILE=tracts_3978.swc
SWCFILE=tracts_3980.swc
SWCFILE=tracts_3981.swc
SWCFILE=tracts_3983.swc
SWCFILE=tracts_3984.swc
SWCFILE=tracts_3985.swc
SWCFILE=tracts_399.swc
SWCFILE=tracts_3992.swc
SWCFILE=tracts_3993.swc
SWCFILE=tracts_3994.swc
SWCFILE=tracts_3995.swc
SWCFILE=tracts_3996.swc
SWCFILE=tracts_3997.swc
SWCFILE=tracts_3999.swc
SWCFILE=tracts_400.swc
SWCFILE=tracts_4000.swc
SWCFILE=tracts_4003.swc
SWCFILE=tracts_4005.swc
SWCFILE=tracts_4006.swc
SWCFILE=tracts_4008.swc
SWCFILE=tracts_4009.swc
SWCFILE=tracts_401.swc
SWCFILE=tracts_4010.swc
SWCFILE=tracts_4011.swc
SWCFILE=tracts_4015.swc
SWCFILE=tracts_4016.swc
SWCFILE=tracts_4017.swc
SWCFILE=tracts_4019.swc
SWCFILE=tracts_402.swc
SWCFILE=tracts_4020.swc
SWCFILE=tracts_4021.swc
SWCFILE=tracts_4023.swc
SWCFILE=tracts_4025.swc
SWCFILE=tracts_4029.swc
SWCFILE=tracts_403.swc
SWCFILE=tracts_4030.swc
SWCFILE=tracts_4031.swc
SWCFILE=tracts_4032.swc
SWCFILE=tracts_4033.swc
SWCFILE=tracts_4034.swc
SWCFILE=tracts_4037.swc
SWCFILE=tracts_4038.swc
SWCFILE=tracts_404.swc
SWCFILE=tracts_4040.swc
SWCFILE=tracts_4041.swc
SWCFILE=tracts_4043.swc
SWCFILE=tracts_4044.swc
SWCFILE=tracts_4046.swc
SWCFILE=tracts_4048.swc
SWCFILE=tracts_4049.swc
SWCFILE=tracts_4050.swc
SWCFILE=tracts_4051.swc
SWCFILE=tracts_4052.swc
SWCFILE=tracts_4054.swc
SWCFILE=tracts_4057.swc
SWCFILE=tracts_4058.swc
SWCFILE=tracts_4061.swc
SWCFILE=tracts_4062.swc
SWCFILE=tracts_4063.swc
SWCFILE=tracts_4064.swc
SWCFILE=tracts_4068.swc
SWCFILE=tracts_4070.swc
SWCFILE=tracts_4071.swc
SWCFILE=tracts_4081.swc
SWCFILE=tracts_4082.swc
SWCFILE=tracts_4083.swc
SWCFILE=tracts_4084.swc
SWCFILE=tracts_4086.swc
SWCFILE=tracts_4097.swc
SWCFILE=tracts_4098.swc
SWCFILE=tracts_4099.swc
SWCFILE=tracts_410.swc
SWCFILE=tracts_4100.swc
SWCFILE=tracts_4101.swc
SWCFILE=tracts_4102.swc
SWCFILE=tracts_4103.swc
SWCFILE=tracts_4104.swc
SWCFILE=tracts_4105.swc
SWCFILE=tracts_4107.swc
SWCFILE=tracts_4108.swc
SWCFILE=tracts_4109.swc
SWCFILE=tracts_411.swc
SWCFILE=tracts_4110.swc
SWCFILE=tracts_4111.swc
SWCFILE=tracts_4112.swc
SWCFILE=tracts_4115.swc
SWCFILE=tracts_4116.swc
SWCFILE=tracts_4117.swc
SWCFILE=tracts_412.swc
SWCFILE=tracts_4121.swc
SWCFILE=tracts_4122.swc
SWCFILE=tracts_4123.swc
SWCFILE=tracts_4124.swc
SWCFILE=tracts_413.swc
SWCFILE=tracts_4133.swc
SWCFILE=tracts_4139.swc
SWCFILE=tracts_414.swc
SWCFILE=tracts_4140.swc
SWCFILE=tracts_4141.swc
SWCFILE=tracts_4142.swc
SWCFILE=tracts_4144.swc
SWCFILE=tracts_4149.swc
SWCFILE=tracts_415.swc
SWCFILE=tracts_4154.swc
SWCFILE=tracts_4155.swc
SWCFILE=tracts_4156.swc
SWCFILE=tracts_4157.swc
SWCFILE=tracts_4158.swc
SWCFILE=tracts_4159.swc
SWCFILE=tracts_416.swc
SWCFILE=tracts_4160.swc
SWCFILE=tracts_4161.swc
SWCFILE=tracts_4164.swc
SWCFILE=tracts_4166.swc
SWCFILE=tracts_4167.swc
SWCFILE=tracts_4174.swc
SWCFILE=tracts_4175.swc
SWCFILE=tracts_4176.swc
SWCFILE=tracts_4177.swc
SWCFILE=tracts_4178.swc
SWCFILE=tracts_4179.swc
SWCFILE=tracts_418.swc
SWCFILE=tracts_4180.swc
SWCFILE=tracts_4181.swc
SWCFILE=tracts_4183.swc
SWCFILE=tracts_4184.swc
SWCFILE=tracts_4188.swc
SWCFILE=tracts_419.swc
SWCFILE=tracts_4191.swc
SWCFILE=tracts_4192.swc
SWCFILE=tracts_4193.swc
SWCFILE=tracts_4194.swc
SWCFILE=tracts_42.swc
SWCFILE=tracts_420.swc
SWCFILE=tracts_4200.swc
SWCFILE=tracts_4201.swc
SWCFILE=tracts_4203.swc
SWCFILE=tracts_4204.swc
SWCFILE=tracts_4205.swc
SWCFILE=tracts_4206.swc
SWCFILE=tracts_4207.swc
SWCFILE=tracts_4208.swc
SWCFILE=tracts_421.swc
SWCFILE=tracts_4214.swc
SWCFILE=tracts_4215.swc
SWCFILE=tracts_4216.swc
SWCFILE=tracts_4217.swc
SWCFILE=tracts_4219.swc
SWCFILE=tracts_4222.swc
SWCFILE=tracts_4223.swc
SWCFILE=tracts_4224.swc
SWCFILE=tracts_4225.swc
SWCFILE=tracts_4226.swc
SWCFILE=tracts_4227.swc
SWCFILE=tracts_4228.swc
SWCFILE=tracts_4229.swc
SWCFILE=tracts_4230.swc
SWCFILE=tracts_4231.swc
SWCFILE=tracts_4233.swc
SWCFILE=tracts_4237.swc
SWCFILE=tracts_4240.swc
SWCFILE=tracts_4241.swc
SWCFILE=tracts_4242.swc
SWCFILE=tracts_4246.swc
SWCFILE=tracts_4247.swc
SWCFILE=tracts_4251.swc
SWCFILE=tracts_4252.swc
SWCFILE=tracts_4253.swc
SWCFILE=tracts_4254.swc
SWCFILE=tracts_4255.swc
SWCFILE=tracts_4256.swc
SWCFILE=tracts_426.swc
SWCFILE=tracts_4261.swc
SWCFILE=tracts_4262.swc
SWCFILE=tracts_4263.swc
SWCFILE=tracts_4264.swc
SWCFILE=tracts_4266.swc
SWCFILE=tracts_4267.swc
SWCFILE=tracts_4268.swc
SWCFILE=tracts_427.swc
SWCFILE=tracts_4270.swc
SWCFILE=tracts_4271.swc
SWCFILE=tracts_4272.swc
SWCFILE=tracts_4274.swc
SWCFILE=tracts_4275.swc
SWCFILE=tracts_4277.swc
SWCFILE=tracts_4278.swc
SWCFILE=tracts_4279.swc
SWCFILE=tracts_4280.swc
SWCFILE=tracts_4281.swc
SWCFILE=tracts_4282.swc
SWCFILE=tracts_4285.swc
SWCFILE=tracts_4286.swc
SWCFILE=tracts_4287.swc
SWCFILE=tracts_4289.swc
SWCFILE=tracts_429.swc
SWCFILE=tracts_4290.swc
SWCFILE=tracts_4291.swc
SWCFILE=tracts_4292.swc
SWCFILE=tracts_4295.swc
SWCFILE=tracts_4297.swc
SWCFILE=tracts_4298.swc
SWCFILE=tracts_43.swc
SWCFILE=tracts_430.swc
SWCFILE=tracts_4300.swc
SWCFILE=tracts_4302.swc
SWCFILE=tracts_4303.swc
SWCFILE=tracts_4304.swc
SWCFILE=tracts_4305.swc
SWCFILE=tracts_4306.swc
SWCFILE=tracts_4308.swc
SWCFILE=tracts_4309.swc
SWCFILE=tracts_431.swc
SWCFILE=tracts_4311.swc
SWCFILE=tracts_4312.swc
SWCFILE=tracts_4313.swc
SWCFILE=tracts_4314.swc
SWCFILE=tracts_4315.swc
SWCFILE=tracts_4318.swc
SWCFILE=tracts_432.swc
SWCFILE=tracts_4327.swc
SWCFILE=tracts_4328.swc
SWCFILE=tracts_4329.swc
SWCFILE=tracts_4330.swc
SWCFILE=tracts_4331.swc
SWCFILE=tracts_4332.swc
SWCFILE=tracts_4333.swc
SWCFILE=tracts_4334.swc
SWCFILE=tracts_4336.swc
SWCFILE=tracts_4338.swc
SWCFILE=tracts_4339.swc
SWCFILE=tracts_4340.swc
SWCFILE=tracts_4341.swc
SWCFILE=tracts_4342.swc
SWCFILE=tracts_4343.swc
SWCFILE=tracts_4344.swc
SWCFILE=tracts_4345.swc
SWCFILE=tracts_4346.swc
SWCFILE=tracts_4347.swc
SWCFILE=tracts_4348.swc
SWCFILE=tracts_4349.swc
SWCFILE=tracts_4351.swc
SWCFILE=tracts_4356.swc
SWCFILE=tracts_4357.swc
SWCFILE=tracts_4358.swc
SWCFILE=tracts_4359.swc
SWCFILE=tracts_4367.swc
SWCFILE=tracts_4368.swc
SWCFILE=tracts_4369.swc
SWCFILE=tracts_4374.swc
SWCFILE=tracts_4377.swc
SWCFILE=tracts_4378.swc
SWCFILE=tracts_4381.swc
SWCFILE=tracts_4385.swc
SWCFILE=tracts_4386.swc
SWCFILE=tracts_4387.swc
SWCFILE=tracts_439.swc
SWCFILE=tracts_4393.swc
SWCFILE=tracts_4394.swc
SWCFILE=tracts_4396.swc
SWCFILE=tracts_44.swc
SWCFILE=tracts_440.swc
SWCFILE=tracts_4402.swc
SWCFILE=tracts_4403.swc
SWCFILE=tracts_4404.swc
SWCFILE=tracts_4411.swc
SWCFILE=tracts_4412.swc
SWCFILE=tracts_4413.swc
SWCFILE=tracts_4414.swc
SWCFILE=tracts_4415.swc
SWCFILE=tracts_4416.swc
SWCFILE=tracts_4417.swc
SWCFILE=tracts_4420.swc
SWCFILE=tracts_4421.swc
SWCFILE=tracts_4424.swc
SWCFILE=tracts_4429.swc
SWCFILE=tracts_4431.swc
SWCFILE=tracts_4434.swc
SWCFILE=tracts_4437.swc
SWCFILE=tracts_4438.swc
SWCFILE=tracts_4441.swc
SWCFILE=tracts_4443.swc
SWCFILE=tracts_4444.swc
SWCFILE=tracts_4446.swc
SWCFILE=tracts_445.swc
SWCFILE=tracts_4452.swc
SWCFILE=tracts_4453.swc
SWCFILE=tracts_4454.swc
SWCFILE=tracts_4455.swc
SWCFILE=tracts_4457.swc
SWCFILE=tracts_4466.swc
SWCFILE=tracts_4467.swc
SWCFILE=tracts_4469.swc
SWCFILE=tracts_4472.swc
SWCFILE=tracts_4473.swc
SWCFILE=tracts_4474.swc
SWCFILE=tracts_4475.swc
SWCFILE=tracts_4476.swc
SWCFILE=tracts_4477.swc
SWCFILE=tracts_4481.swc
SWCFILE=tracts_4482.swc
SWCFILE=tracts_4484.swc
SWCFILE=tracts_4485.swc
SWCFILE=tracts_4488.swc
SWCFILE=tracts_4491.swc
SWCFILE=tracts_4493.swc
SWCFILE=tracts_45.swc
SWCFILE=tracts_450.swc
SWCFILE=tracts_4500.swc
SWCFILE=tracts_4507.swc
SWCFILE=tracts_4511.swc
SWCFILE=tracts_4512.swc
SWCFILE=tracts_4513.swc
SWCFILE=tracts_4514.swc
SWCFILE=tracts_4516.swc
SWCFILE=tracts_4517.swc
SWCFILE=tracts_4518.swc
SWCFILE=tracts_4519.swc
SWCFILE=tracts_4525.swc
SWCFILE=tracts_4528.swc
SWCFILE=tracts_4529.swc
SWCFILE=tracts_453.swc
SWCFILE=tracts_4530.swc
SWCFILE=tracts_4531.swc
SWCFILE=tracts_4535.swc
SWCFILE=tracts_4536.swc
SWCFILE=tracts_4537.swc
SWCFILE=tracts_4539.swc
SWCFILE=tracts_454.swc
SWCFILE=tracts_4540.swc
SWCFILE=tracts_4541.swc
SWCFILE=tracts_4542.swc
SWCFILE=tracts_4543.swc
SWCFILE=tracts_4546.swc
SWCFILE=tracts_4547.swc
SWCFILE=tracts_4548.swc
SWCFILE=tracts_4549.swc
SWCFILE=tracts_455.swc
SWCFILE=tracts_4552.swc
SWCFILE=tracts_4553.swc
SWCFILE=tracts_4554.swc
SWCFILE=tracts_4555.swc
SWCFILE=tracts_4556.swc
SWCFILE=tracts_4557.swc
SWCFILE=tracts_4558.swc
SWCFILE=tracts_4559.swc
SWCFILE=tracts_4561.swc
SWCFILE=tracts_4562.swc
SWCFILE=tracts_4563.swc
SWCFILE=tracts_4564.swc
SWCFILE=tracts_4565.swc
SWCFILE=tracts_4567.swc
SWCFILE=tracts_4568.swc
SWCFILE=tracts_4572.swc
SWCFILE=tracts_4574.swc
SWCFILE=tracts_4576.swc
SWCFILE=tracts_458.swc
SWCFILE=tracts_4582.swc
SWCFILE=tracts_4583.swc
SWCFILE=tracts_4586.swc
SWCFILE=tracts_4587.swc
SWCFILE=tracts_4588.swc
SWCFILE=tracts_4589.swc
SWCFILE=tracts_459.swc
SWCFILE=tracts_4592.swc
SWCFILE=tracts_4593.swc
SWCFILE=tracts_4594.swc
SWCFILE=tracts_4596.swc
SWCFILE=tracts_4597.swc
SWCFILE=tracts_4598.swc
SWCFILE=tracts_4599.swc
SWCFILE=tracts_46.swc
SWCFILE=tracts_4600.swc
SWCFILE=tracts_4603.swc
SWCFILE=tracts_4610.swc
SWCFILE=tracts_4611.swc
SWCFILE=tracts_4612.swc
SWCFILE=tracts_4618.swc
SWCFILE=tracts_4619.swc
SWCFILE=tracts_462.swc
SWCFILE=tracts_4620.swc
SWCFILE=tracts_4621.swc
SWCFILE=tracts_4624.swc
SWCFILE=tracts_4625.swc
SWCFILE=tracts_4626.swc
SWCFILE=tracts_4627.swc
SWCFILE=tracts_4628.swc
SWCFILE=tracts_4629.swc
SWCFILE=tracts_463.swc
SWCFILE=tracts_4637.swc
SWCFILE=tracts_4638.swc
SWCFILE=tracts_4639.swc
SWCFILE=tracts_464.swc
SWCFILE=tracts_4640.swc
SWCFILE=tracts_4646.swc
SWCFILE=tracts_4647.swc
SWCFILE=tracts_465.swc
SWCFILE=tracts_4650.swc
SWCFILE=tracts_4651.swc
SWCFILE=tracts_4652.swc
SWCFILE=tracts_4655.swc
SWCFILE=tracts_4657.swc
SWCFILE=tracts_4661.swc
SWCFILE=tracts_4662.swc
SWCFILE=tracts_4663.swc
SWCFILE=tracts_4664.swc
SWCFILE=tracts_4665.swc
SWCFILE=tracts_4666.swc
SWCFILE=tracts_4667.swc
SWCFILE=tracts_4668.swc
SWCFILE=tracts_4669.swc
SWCFILE=tracts_467.swc
SWCFILE=tracts_4670.swc
SWCFILE=tracts_4671.swc
SWCFILE=tracts_4672.swc
SWCFILE=tracts_4673.swc
SWCFILE=tracts_4674.swc
SWCFILE=tracts_4677.swc
SWCFILE=tracts_4678.swc
SWCFILE=tracts_4679.swc
SWCFILE=tracts_4680.swc
SWCFILE=tracts_4683.swc
SWCFILE=tracts_4685.swc
SWCFILE=tracts_4686.swc
SWCFILE=tracts_4687.swc
SWCFILE=tracts_469.swc
SWCFILE=tracts_4691.swc
SWCFILE=tracts_4693.swc
SWCFILE=tracts_4694.swc
SWCFILE=tracts_4697.swc
SWCFILE=tracts_4698.swc
SWCFILE=tracts_470.swc
SWCFILE=tracts_4703.swc
SWCFILE=tracts_4704.swc
SWCFILE=tracts_4705.swc
SWCFILE=tracts_4707.swc
SWCFILE=tracts_4708.swc
SWCFILE=tracts_4711.swc
SWCFILE=tracts_4712.swc
SWCFILE=tracts_4713.swc
SWCFILE=tracts_4715.swc
SWCFILE=tracts_4716.swc
SWCFILE=tracts_4718.swc
SWCFILE=tracts_472.swc
SWCFILE=tracts_4723.swc
SWCFILE=tracts_4725.swc
SWCFILE=tracts_4726.swc
SWCFILE=tracts_4727.swc
SWCFILE=tracts_4728.swc
SWCFILE=tracts_4729.swc
SWCFILE=tracts_473.swc
SWCFILE=tracts_4730.swc
SWCFILE=tracts_4731.swc
SWCFILE=tracts_4733.swc
SWCFILE=tracts_4734.swc
SWCFILE=tracts_4735.swc
SWCFILE=tracts_4736.swc
SWCFILE=tracts_4737.swc
SWCFILE=tracts_4738.swc
SWCFILE=tracts_4739.swc
SWCFILE=tracts_474.swc
SWCFILE=tracts_4740.swc
SWCFILE=tracts_4744.swc
SWCFILE=tracts_4745.swc
SWCFILE=tracts_4746.swc
SWCFILE=tracts_4749.swc
SWCFILE=tracts_475.swc
SWCFILE=tracts_4750.swc
SWCFILE=tracts_4754.swc
SWCFILE=tracts_4755.swc
SWCFILE=tracts_4757.swc
SWCFILE=tracts_4759.swc
SWCFILE=tracts_476.swc
SWCFILE=tracts_4760.swc
SWCFILE=tracts_4763.swc
SWCFILE=tracts_4764.swc
SWCFILE=tracts_4768.swc
SWCFILE=tracts_4770.swc
SWCFILE=tracts_4771.swc
SWCFILE=tracts_4772.swc
SWCFILE=tracts_4778.swc
SWCFILE=tracts_4779.swc
SWCFILE=tracts_4780.swc
SWCFILE=tracts_4781.swc
SWCFILE=tracts_4782.swc
SWCFILE=tracts_4783.swc
SWCFILE=tracts_4784.swc
SWCFILE=tracts_4785.swc
SWCFILE=tracts_4786.swc
SWCFILE=tracts_4787.swc
SWCFILE=tracts_479.swc
SWCFILE=tracts_4795.swc
SWCFILE=tracts_4797.swc
SWCFILE=tracts_4799.swc
SWCFILE=tracts_4800.swc
SWCFILE=tracts_4803.swc
SWCFILE=tracts_4806.swc
SWCFILE=tracts_4807.swc
SWCFILE=tracts_4808.swc
SWCFILE=tracts_4810.swc
SWCFILE=tracts_4811.swc
SWCFILE=tracts_4812.swc
SWCFILE=tracts_4813.swc
SWCFILE=tracts_4818.swc
SWCFILE=tracts_4820.swc
SWCFILE=tracts_4822.swc
SWCFILE=tracts_4823.swc
SWCFILE=tracts_4824.swc
SWCFILE=tracts_4827.swc
SWCFILE=tracts_4829.swc
SWCFILE=tracts_4831.swc
SWCFILE=tracts_4832.swc
SWCFILE=tracts_4833.swc
SWCFILE=tracts_4834.swc
SWCFILE=tracts_4835.swc
SWCFILE=tracts_4839.swc
SWCFILE=tracts_4842.swc
SWCFILE=tracts_4844.swc
SWCFILE=tracts_4846.swc
SWCFILE=tracts_4847.swc
SWCFILE=tracts_4848.swc
SWCFILE=tracts_4849.swc
SWCFILE=tracts_4850.swc
SWCFILE=tracts_4854.swc
SWCFILE=tracts_4855.swc
SWCFILE=tracts_4856.swc
SWCFILE=tracts_4857.swc
SWCFILE=tracts_4858.swc
SWCFILE=tracts_4859.swc
SWCFILE=tracts_4860.swc
SWCFILE=tracts_4861.swc
SWCFILE=tracts_4864.swc
SWCFILE=tracts_4867.swc
SWCFILE=tracts_4868.swc
SWCFILE=tracts_487.swc
SWCFILE=tracts_4874.swc
SWCFILE=tracts_4877.swc
SWCFILE=tracts_4878.swc
SWCFILE=tracts_4879.swc
SWCFILE=tracts_4881.swc
SWCFILE=tracts_4882.swc
SWCFILE=tracts_4886.swc
SWCFILE=tracts_4887.swc
SWCFILE=tracts_4888.swc
SWCFILE=tracts_4889.swc
SWCFILE=tracts_489.swc
SWCFILE=tracts_4890.swc
SWCFILE=tracts_4897.swc
SWCFILE=tracts_4898.swc
SWCFILE=tracts_4899.swc
SWCFILE=tracts_4901.swc
SWCFILE=tracts_4904.swc
SWCFILE=tracts_4905.swc
SWCFILE=tracts_4907.swc
SWCFILE=tracts_4908.swc
SWCFILE=tracts_4912.swc
SWCFILE=tracts_4913.swc
SWCFILE=tracts_4914.swc
SWCFILE=tracts_4917.swc
SWCFILE=tracts_4918.swc
SWCFILE=tracts_4919.swc
SWCFILE=tracts_492.swc
SWCFILE=tracts_4920.swc
SWCFILE=tracts_4922.swc
SWCFILE=tracts_4923.swc
SWCFILE=tracts_4928.swc
SWCFILE=tracts_4930.swc
SWCFILE=tracts_4931.swc
SWCFILE=tracts_4932.swc
SWCFILE=tracts_4936.swc
SWCFILE=tracts_4939.swc
SWCFILE=tracts_4940.swc
SWCFILE=tracts_4941.swc
SWCFILE=tracts_4943.swc
SWCFILE=tracts_4944.swc
SWCFILE=tracts_4945.swc
SWCFILE=tracts_495.swc
SWCFILE=tracts_4951.swc
SWCFILE=tracts_4952.swc
SWCFILE=tracts_4955.swc
SWCFILE=tracts_4958.swc
SWCFILE=tracts_496.swc
SWCFILE=tracts_4960.swc
SWCFILE=tracts_4961.swc
SWCFILE=tracts_4962.swc
SWCFILE=tracts_4963.swc
SWCFILE=tracts_4964.swc
SWCFILE=tracts_4965.swc
SWCFILE=tracts_4967.swc
SWCFILE=tracts_497.swc
SWCFILE=tracts_4978.swc
SWCFILE=tracts_4979.swc
SWCFILE=tracts_4980.swc
SWCFILE=tracts_4981.swc
SWCFILE=tracts_4982.swc
SWCFILE=tracts_4985.swc
SWCFILE=tracts_4988.swc
SWCFILE=tracts_4990.swc
SWCFILE=tracts_4991.swc
SWCFILE=tracts_4993.swc
SWCFILE=tracts_4994.swc
SWCFILE=tracts_4997.swc
SWCFILE=tracts_500.swc
SWCFILE=tracts_5001.swc
SWCFILE=tracts_5008.swc
SWCFILE=tracts_5009.swc
SWCFILE=tracts_501.swc
SWCFILE=tracts_5012.swc
SWCFILE=tracts_5013.swc
SWCFILE=tracts_5014.swc
SWCFILE=tracts_5018.swc
SWCFILE=tracts_5019.swc
SWCFILE=tracts_502.swc
SWCFILE=tracts_5020.swc
SWCFILE=tracts_5021.swc
SWCFILE=tracts_5022.swc
SWCFILE=tracts_5023.swc
SWCFILE=tracts_5025.swc
SWCFILE=tracts_5028.swc
SWCFILE=tracts_5029.swc
SWCFILE=tracts_503.swc
SWCFILE=tracts_5030.swc
SWCFILE=tracts_5032.swc
SWCFILE=tracts_5033.swc
SWCFILE=tracts_5034.swc
SWCFILE=tracts_5035.swc
SWCFILE=tracts_5036.swc
SWCFILE=tracts_5037.swc
SWCFILE=tracts_504.swc
SWCFILE=tracts_5041.swc
SWCFILE=tracts_5046.swc
SWCFILE=tracts_505.swc
SWCFILE=tracts_5051.swc
SWCFILE=tracts_5052.swc
SWCFILE=tracts_5053.swc
SWCFILE=tracts_5054.swc
SWCFILE=tracts_5055.swc
SWCFILE=tracts_5057.swc
SWCFILE=tracts_5058.swc
SWCFILE=tracts_5059.swc
SWCFILE=tracts_506.swc
SWCFILE=tracts_5061.swc
SWCFILE=tracts_5062.swc
SWCFILE=tracts_5064.swc
SWCFILE=tracts_5065.swc
SWCFILE=tracts_5066.swc
SWCFILE=tracts_5067.swc
SWCFILE=tracts_5069.swc
SWCFILE=tracts_507.swc
SWCFILE=tracts_5070.swc
SWCFILE=tracts_5071.swc
SWCFILE=tracts_5074.swc
SWCFILE=tracts_5077.swc
SWCFILE=tracts_5078.swc
SWCFILE=tracts_5079.swc
SWCFILE=tracts_508.swc
SWCFILE=tracts_5083.swc
SWCFILE=tracts_5085.swc
SWCFILE=tracts_5086.swc
SWCFILE=tracts_509.swc
SWCFILE=tracts_5090.swc
SWCFILE=tracts_5092.swc
SWCFILE=tracts_5098.swc
SWCFILE=tracts_5099.swc
SWCFILE=tracts_510.swc
SWCFILE=tracts_5100.swc
SWCFILE=tracts_5101.swc
SWCFILE=tracts_5102.swc
SWCFILE=tracts_5103.swc
SWCFILE=tracts_5104.swc
SWCFILE=tracts_5105.swc
SWCFILE=tracts_5106.swc
SWCFILE=tracts_5107.swc
SWCFILE=tracts_5108.swc
SWCFILE=tracts_5109.swc
SWCFILE=tracts_511.swc
SWCFILE=tracts_5111.swc
SWCFILE=tracts_5112.swc
SWCFILE=tracts_5113.swc
SWCFILE=tracts_5116.swc
SWCFILE=tracts_5117.swc
SWCFILE=tracts_512.swc
SWCFILE=tracts_5120.swc
SWCFILE=tracts_5123.swc
SWCFILE=tracts_5124.swc
SWCFILE=tracts_5125.swc
SWCFILE=tracts_5126.swc
SWCFILE=tracts_5127.swc
SWCFILE=tracts_5129.swc
SWCFILE=tracts_513.swc
SWCFILE=tracts_5134.swc
SWCFILE=tracts_5135.swc
SWCFILE=tracts_5136.swc
SWCFILE=tracts_5138.swc
SWCFILE=tracts_514.swc
SWCFILE=tracts_5141.swc
SWCFILE=tracts_5142.swc
SWCFILE=tracts_5145.swc
SWCFILE=tracts_5147.swc
SWCFILE=tracts_5148.swc
SWCFILE=tracts_515.swc
SWCFILE=tracts_5151.swc
SWCFILE=tracts_5152.swc
SWCFILE=tracts_5153.swc
SWCFILE=tracts_5158.swc
SWCFILE=tracts_5159.swc
SWCFILE=tracts_516.swc
SWCFILE=tracts_5164.swc
SWCFILE=tracts_5165.swc
SWCFILE=tracts_5166.swc
SWCFILE=tracts_5167.swc
SWCFILE=tracts_5168.swc
SWCFILE=tracts_5169.swc
SWCFILE=tracts_517.swc
SWCFILE=tracts_5170.swc
SWCFILE=tracts_5172.swc
SWCFILE=tracts_5173.swc
SWCFILE=tracts_5174.swc
SWCFILE=tracts_5175.swc
SWCFILE=tracts_5179.swc
SWCFILE=tracts_5181.swc
SWCFILE=tracts_5183.swc
SWCFILE=tracts_5184.swc
SWCFILE=tracts_5186.swc
SWCFILE=tracts_5187.swc
SWCFILE=tracts_5188.swc
SWCFILE=tracts_519.swc
SWCFILE=tracts_5192.swc
SWCFILE=tracts_5193.swc
SWCFILE=tracts_5194.swc
SWCFILE=tracts_5195.swc
SWCFILE=tracts_5198.swc
SWCFILE=tracts_5199.swc
SWCFILE=tracts_5200.swc
SWCFILE=tracts_5202.swc
SWCFILE=tracts_5203.swc
SWCFILE=tracts_5205.swc
SWCFILE=tracts_5206.swc
SWCFILE=tracts_521.swc
SWCFILE=tracts_5215.swc
SWCFILE=tracts_5217.swc
SWCFILE=tracts_5218.swc
SWCFILE=tracts_5219.swc
SWCFILE=tracts_5220.swc
SWCFILE=tracts_5225.swc
SWCFILE=tracts_5226.swc
SWCFILE=tracts_5235.swc
SWCFILE=tracts_5236.swc
SWCFILE=tracts_5239.swc
SWCFILE=tracts_5240.swc
SWCFILE=tracts_5241.swc
SWCFILE=tracts_5243.swc
SWCFILE=tracts_5247.swc
SWCFILE=tracts_5248.swc
SWCFILE=tracts_5249.swc
SWCFILE=tracts_525.swc
SWCFILE=tracts_5250.swc
SWCFILE=tracts_5251.swc
SWCFILE=tracts_5252.swc
SWCFILE=tracts_5258.swc
SWCFILE=tracts_5259.swc
SWCFILE=tracts_5264.swc
SWCFILE=tracts_5271.swc
SWCFILE=tracts_5272.swc
SWCFILE=tracts_5273.swc
SWCFILE=tracts_5275.swc
SWCFILE=tracts_5276.swc
SWCFILE=tracts_5278.swc
SWCFILE=tracts_5284.swc
SWCFILE=tracts_5286.swc
SWCFILE=tracts_5290.swc
SWCFILE=tracts_5291.swc
SWCFILE=tracts_5292.swc
SWCFILE=tracts_5293.swc
SWCFILE=tracts_5294.swc
SWCFILE=tracts_5295.swc
SWCFILE=tracts_5296.swc
SWCFILE=tracts_5297.swc
SWCFILE=tracts_5298.swc
SWCFILE=tracts_5299.swc
SWCFILE=tracts_53.swc
SWCFILE=tracts_5300.swc
SWCFILE=tracts_5301.swc
SWCFILE=tracts_5302.swc
SWCFILE=tracts_5304.swc
SWCFILE=tracts_5305.swc
SWCFILE=tracts_5306.swc
SWCFILE=tracts_5309.swc
SWCFILE=tracts_5310.swc
SWCFILE=tracts_5312.swc
SWCFILE=tracts_5319.swc
SWCFILE=tracts_5325.swc
SWCFILE=tracts_533.swc
SWCFILE=tracts_5330.swc
SWCFILE=tracts_5331.swc
SWCFILE=tracts_5332.swc
SWCFILE=tracts_5333.swc
SWCFILE=tracts_534.swc
SWCFILE=tracts_5342.swc
SWCFILE=tracts_5343.swc
SWCFILE=tracts_5344.swc
SWCFILE=tracts_5346.swc
SWCFILE=tracts_5347.swc
SWCFILE=tracts_5348.swc
SWCFILE=tracts_535.swc
SWCFILE=tracts_5350.swc
SWCFILE=tracts_5353.swc
SWCFILE=tracts_5354.swc
SWCFILE=tracts_5358.swc
SWCFILE=tracts_5362.swc
SWCFILE=tracts_5363.swc
SWCFILE=tracts_5365.swc
SWCFILE=tracts_5374.swc
SWCFILE=tracts_5376.swc
SWCFILE=tracts_5377.swc
SWCFILE=tracts_5379.swc
SWCFILE=tracts_5381.swc
SWCFILE=tracts_5382.swc
SWCFILE=tracts_5384.swc
SWCFILE=tracts_5385.swc
SWCFILE=tracts_5386.swc
SWCFILE=tracts_5387.swc
SWCFILE=tracts_5388.swc
SWCFILE=tracts_5389.swc
SWCFILE=tracts_5390.swc
SWCFILE=tracts_5391.swc
SWCFILE=tracts_5392.swc
SWCFILE=tracts_5393.swc
SWCFILE=tracts_5394.swc
SWCFILE=tracts_5395.swc
SWCFILE=tracts_5396.swc
SWCFILE=tracts_5397.swc
SWCFILE=tracts_5398.swc
SWCFILE=tracts_5399.swc
SWCFILE=tracts_5401.swc
SWCFILE=tracts_5407.swc
SWCFILE=tracts_5409.swc
SWCFILE=tracts_5410.swc
SWCFILE=tracts_5411.swc
SWCFILE=tracts_5412.swc
SWCFILE=tracts_5417.swc
SWCFILE=tracts_5418.swc
SWCFILE=tracts_542.swc
SWCFILE=tracts_5421.swc
SWCFILE=tracts_5422.swc
SWCFILE=tracts_5423.swc
SWCFILE=tracts_5424.swc
SWCFILE=tracts_5425.swc
SWCFILE=tracts_5426.swc
SWCFILE=tracts_5427.swc
SWCFILE=tracts_5428.swc
SWCFILE=tracts_5430.swc
SWCFILE=tracts_5432.swc
SWCFILE=tracts_5437.swc
SWCFILE=tracts_5438.swc
SWCFILE=tracts_5441.swc
SWCFILE=tracts_5443.swc
SWCFILE=tracts_5444.swc
SWCFILE=tracts_5445.swc
SWCFILE=tracts_5448.swc
SWCFILE=tracts_5453.swc
SWCFILE=tracts_5455.swc
SWCFILE=tracts_5461.swc
SWCFILE=tracts_5463.swc
SWCFILE=tracts_5464.swc
SWCFILE=tracts_5465.swc
SWCFILE=tracts_5467.swc
SWCFILE=tracts_5468.swc
SWCFILE=tracts_5469.swc
SWCFILE=tracts_5472.swc
SWCFILE=tracts_5473.swc
SWCFILE=tracts_5474.swc
SWCFILE=tracts_5475.swc
SWCFILE=tracts_5476.swc
SWCFILE=tracts_5477.swc
SWCFILE=tracts_5478.swc
SWCFILE=tracts_5479.swc
SWCFILE=tracts_5480.swc
SWCFILE=tracts_5481.swc
SWCFILE=tracts_5482.swc
SWCFILE=tracts_5485.swc
SWCFILE=tracts_5489.swc
SWCFILE=tracts_5490.swc
SWCFILE=tracts_5491.swc
SWCFILE=tracts_5493.swc
SWCFILE=tracts_5494.swc
SWCFILE=tracts_5496.swc
SWCFILE=tracts_5498.swc
SWCFILE=tracts_55.swc
SWCFILE=tracts_5500.swc
SWCFILE=tracts_5501.swc
SWCFILE=tracts_5502.swc
SWCFILE=tracts_5503.swc
SWCFILE=tracts_5504.swc
SWCFILE=tracts_5505.swc
SWCFILE=tracts_5506.swc
SWCFILE=tracts_5507.swc
SWCFILE=tracts_5511.swc
SWCFILE=tracts_5517.swc
SWCFILE=tracts_5519.swc
SWCFILE=tracts_552.swc
SWCFILE=tracts_5521.swc
SWCFILE=tracts_5522.swc
SWCFILE=tracts_5523.swc
SWCFILE=tracts_5524.swc
SWCFILE=tracts_5525.swc
SWCFILE=tracts_5526.swc
SWCFILE=tracts_5527.swc
SWCFILE=tracts_5528.swc
SWCFILE=tracts_5529.swc
SWCFILE=tracts_5532.swc
SWCFILE=tracts_5533.swc
SWCFILE=tracts_5534.swc
SWCFILE=tracts_5535.swc
SWCFILE=tracts_5539.swc
SWCFILE=tracts_554.swc
SWCFILE=tracts_5542.swc
SWCFILE=tracts_5543.swc
SWCFILE=tracts_5544.swc
SWCFILE=tracts_5545.swc
SWCFILE=tracts_5546.swc
SWCFILE=tracts_5547.swc
SWCFILE=tracts_5548.swc
SWCFILE=tracts_5552.swc
SWCFILE=tracts_5554.swc
SWCFILE=tracts_5558.swc
SWCFILE=tracts_5559.swc
SWCFILE=tracts_5565.swc
SWCFILE=tracts_5567.swc
SWCFILE=tracts_5568.swc
SWCFILE=tracts_5569.swc
SWCFILE=tracts_557.swc
SWCFILE=tracts_5571.swc
SWCFILE=tracts_5575.swc
SWCFILE=tracts_5576.swc
SWCFILE=tracts_5579.swc
SWCFILE=tracts_558.swc
SWCFILE=tracts_5580.swc
SWCFILE=tracts_5581.swc
SWCFILE=tracts_5583.swc
SWCFILE=tracts_5584.swc
SWCFILE=tracts_5586.swc
SWCFILE=tracts_559.swc
SWCFILE=tracts_5593.swc
SWCFILE=tracts_5596.swc
SWCFILE=tracts_5597.swc
SWCFILE=tracts_5598.swc
SWCFILE=tracts_5599.swc
SWCFILE=tracts_56.swc
SWCFILE=tracts_560.swc
SWCFILE=tracts_5600.swc
SWCFILE=tracts_5601.swc
SWCFILE=tracts_5602.swc
SWCFILE=tracts_5603.swc
SWCFILE=tracts_561.swc
SWCFILE=tracts_5610.swc
SWCFILE=tracts_5613.swc
SWCFILE=tracts_5617.swc
SWCFILE=tracts_5618.swc
SWCFILE=tracts_5619.swc
SWCFILE=tracts_562.swc
SWCFILE=tracts_5622.swc
SWCFILE=tracts_5629.swc
SWCFILE=tracts_5630.swc
SWCFILE=tracts_5631.swc
SWCFILE=tracts_5632.swc
SWCFILE=tracts_5633.swc
SWCFILE=tracts_5634.swc
SWCFILE=tracts_5638.swc
SWCFILE=tracts_5639.swc
SWCFILE=tracts_564.swc
SWCFILE=tracts_5641.swc
SWCFILE=tracts_5642.swc
SWCFILE=tracts_5645.swc
SWCFILE=tracts_5646.swc
SWCFILE=tracts_5647.swc
SWCFILE=tracts_5648.swc
SWCFILE=tracts_5649.swc
SWCFILE=tracts_5650.swc
SWCFILE=tracts_5651.swc
SWCFILE=tracts_5652.swc
SWCFILE=tracts_5653.swc
SWCFILE=tracts_5654.swc
SWCFILE=tracts_5655.swc
SWCFILE=tracts_5657.swc
SWCFILE=tracts_5659.swc
SWCFILE=tracts_566.swc
SWCFILE=tracts_5662.swc
SWCFILE=tracts_5666.swc
SWCFILE=tracts_5667.swc
SWCFILE=tracts_5668.swc
SWCFILE=tracts_567.swc
SWCFILE=tracts_5670.swc
SWCFILE=tracts_5672.swc
SWCFILE=tracts_5673.swc
SWCFILE=tracts_5677.swc
SWCFILE=tracts_5679.swc
SWCFILE=tracts_5680.swc
SWCFILE=tracts_5682.swc
SWCFILE=tracts_5683.swc
SWCFILE=tracts_5685.swc
SWCFILE=tracts_5686.swc
SWCFILE=tracts_5687.swc
SWCFILE=tracts_5689.swc
SWCFILE=tracts_5692.swc
SWCFILE=tracts_5693.swc
SWCFILE=tracts_5694.swc
SWCFILE=tracts_5695.swc
SWCFILE=tracts_5696.swc
SWCFILE=tracts_5697.swc
SWCFILE=tracts_5703.swc
SWCFILE=tracts_5704.swc
SWCFILE=tracts_5708.swc
SWCFILE=tracts_5711.swc
SWCFILE=tracts_5712.swc
SWCFILE=tracts_5713.swc
SWCFILE=tracts_5715.swc
SWCFILE=tracts_5717.swc
SWCFILE=tracts_5718.swc
SWCFILE=tracts_5719.swc
SWCFILE=tracts_572.swc
SWCFILE=tracts_5720.swc
SWCFILE=tracts_5722.swc
SWCFILE=tracts_5724.swc
SWCFILE=tracts_5728.swc
SWCFILE=tracts_5730.swc
SWCFILE=tracts_5731.swc
SWCFILE=tracts_5734.swc
SWCFILE=tracts_574.swc
SWCFILE=tracts_5743.swc
SWCFILE=tracts_5744.swc
SWCFILE=tracts_5745.swc
SWCFILE=tracts_5746.swc
SWCFILE=tracts_5749.swc
SWCFILE=tracts_5750.swc
SWCFILE=tracts_5752.swc
SWCFILE=tracts_5753.swc
SWCFILE=tracts_5754.swc
SWCFILE=tracts_5757.swc
SWCFILE=tracts_5758.swc
SWCFILE=tracts_5759.swc
SWCFILE=tracts_5760.swc
SWCFILE=tracts_5763.swc
SWCFILE=tracts_5764.swc
SWCFILE=tracts_5765.swc
SWCFILE=tracts_5766.swc
SWCFILE=tracts_5768.swc
SWCFILE=tracts_5769.swc
SWCFILE=tracts_577.swc
SWCFILE=tracts_5770.swc
SWCFILE=tracts_5772.swc
SWCFILE=tracts_5773.swc
SWCFILE=tracts_5774.swc
SWCFILE=tracts_5776.swc
SWCFILE=tracts_5777.swc
SWCFILE=tracts_5778.swc
SWCFILE=tracts_5779.swc
SWCFILE=tracts_578.swc
SWCFILE=tracts_5780.swc
SWCFILE=tracts_5781.swc
SWCFILE=tracts_5783.swc
SWCFILE=tracts_579.swc
SWCFILE=tracts_5790.swc
SWCFILE=tracts_5792.swc
SWCFILE=tracts_5793.swc
SWCFILE=tracts_5794.swc
SWCFILE=tracts_5799.swc
SWCFILE=tracts_580.swc
SWCFILE=tracts_5808.swc
SWCFILE=tracts_5811.swc
SWCFILE=tracts_5812.swc
SWCFILE=tracts_5815.swc
SWCFILE=tracts_5818.swc
SWCFILE=tracts_582.swc
SWCFILE=tracts_5820.swc
SWCFILE=tracts_5821.swc
SWCFILE=tracts_5825.swc
SWCFILE=tracts_5826.swc
SWCFILE=tracts_5830.swc
SWCFILE=tracts_5831.swc
SWCFILE=tracts_5832.swc
SWCFILE=tracts_5834.swc
SWCFILE=tracts_5837.swc
SWCFILE=tracts_5838.swc
SWCFILE=tracts_5839.swc
SWCFILE=tracts_5840.swc
SWCFILE=tracts_5842.swc
SWCFILE=tracts_5843.swc
SWCFILE=tracts_5844.swc
SWCFILE=tracts_5845.swc
SWCFILE=tracts_5846.swc
SWCFILE=tracts_5848.swc
SWCFILE=tracts_5850.swc
SWCFILE=tracts_5852.swc
SWCFILE=tracts_5853.swc
SWCFILE=tracts_5855.swc
SWCFILE=tracts_5856.swc
SWCFILE=tracts_5857.swc
SWCFILE=tracts_5859.swc
SWCFILE=tracts_586.swc
SWCFILE=tracts_5860.swc
SWCFILE=tracts_5861.swc
SWCFILE=tracts_5862.swc
SWCFILE=tracts_5869.swc
SWCFILE=tracts_587.swc
SWCFILE=tracts_5870.swc
SWCFILE=tracts_5871.swc
SWCFILE=tracts_5873.swc
SWCFILE=tracts_5875.swc
SWCFILE=tracts_5878.swc
SWCFILE=tracts_588.swc
SWCFILE=tracts_5881.swc
SWCFILE=tracts_5884.swc
SWCFILE=tracts_5885.swc
SWCFILE=tracts_5886.swc
SWCFILE=tracts_5887.swc
SWCFILE=tracts_5888.swc
SWCFILE=tracts_5890.swc
SWCFILE=tracts_5892.swc
SWCFILE=tracts_5893.swc
SWCFILE=tracts_5894.swc
SWCFILE=tracts_5895.swc
SWCFILE=tracts_5897.swc
SWCFILE=tracts_5900.swc
SWCFILE=tracts_5902.swc
SWCFILE=tracts_5903.swc
SWCFILE=tracts_5904.swc
SWCFILE=tracts_5905.swc
SWCFILE=tracts_5906.swc
SWCFILE=tracts_5907.swc
SWCFILE=tracts_5908.swc
SWCFILE=tracts_5909.swc
SWCFILE=tracts_591.swc
SWCFILE=tracts_5910.swc
SWCFILE=tracts_5911.swc
SWCFILE=tracts_5917.swc
SWCFILE=tracts_5918.swc
SWCFILE=tracts_5919.swc
SWCFILE=tracts_592.swc
SWCFILE=tracts_5925.swc
SWCFILE=tracts_5926.swc
SWCFILE=tracts_5927.swc
SWCFILE=tracts_5930.swc
SWCFILE=tracts_5931.swc
SWCFILE=tracts_5932.swc
SWCFILE=tracts_5934.swc
SWCFILE=tracts_5937.swc
SWCFILE=tracts_594.swc
SWCFILE=tracts_5941.swc
SWCFILE=tracts_5942.swc
SWCFILE=tracts_5947.swc
SWCFILE=tracts_5948.swc
SWCFILE=tracts_595.swc
SWCFILE=tracts_5952.swc
SWCFILE=tracts_5953.swc
SWCFILE=tracts_5955.swc
SWCFILE=tracts_5956.swc
SWCFILE=tracts_5957.swc
SWCFILE=tracts_5959.swc
SWCFILE=tracts_596.swc
SWCFILE=tracts_5964.swc
SWCFILE=tracts_5968.swc
SWCFILE=tracts_597.swc
SWCFILE=tracts_5970.swc
SWCFILE=tracts_5974.swc
SWCFILE=tracts_5977.swc
SWCFILE=tracts_5978.swc
SWCFILE=tracts_598.swc
SWCFILE=tracts_5980.swc
SWCFILE=tracts_5982.swc
SWCFILE=tracts_5983.swc
SWCFILE=tracts_5984.swc
SWCFILE=tracts_5985.swc
SWCFILE=tracts_5986.swc
SWCFILE=tracts_5987.swc
SWCFILE=tracts_5988.swc
SWCFILE=tracts_5989.swc
SWCFILE=tracts_599.swc
SWCFILE=tracts_5990.swc
SWCFILE=tracts_5993.swc
SWCFILE=tracts_5996.swc
SWCFILE=tracts_5997.swc
SWCFILE=tracts_5998.swc
SWCFILE=tracts_6.swc
SWCFILE=tracts_600.swc
SWCFILE=tracts_6002.swc
SWCFILE=tracts_6003.swc
SWCFILE=tracts_6004.swc
SWCFILE=tracts_6007.swc
SWCFILE=tracts_6008.swc
SWCFILE=tracts_601.swc
SWCFILE=tracts_6011.swc
SWCFILE=tracts_6012.swc
SWCFILE=tracts_6016.swc
SWCFILE=tracts_602.swc
SWCFILE=tracts_6021.swc
SWCFILE=tracts_6022.swc
SWCFILE=tracts_6023.swc
SWCFILE=tracts_6029.swc
SWCFILE=tracts_603.swc
SWCFILE=tracts_6030.swc
SWCFILE=tracts_6034.swc
SWCFILE=tracts_6038.swc
SWCFILE=tracts_6039.swc
SWCFILE=tracts_604.swc
SWCFILE=tracts_6042.swc
SWCFILE=tracts_6043.swc
SWCFILE=tracts_6044.swc
SWCFILE=tracts_6046.swc
SWCFILE=tracts_6047.swc
SWCFILE=tracts_605.swc
SWCFILE=tracts_6052.swc
SWCFILE=tracts_6058.swc
SWCFILE=tracts_6059.swc
SWCFILE=tracts_606.swc
SWCFILE=tracts_6060.swc
SWCFILE=tracts_6061.swc
SWCFILE=tracts_6062.swc
SWCFILE=tracts_6063.swc
SWCFILE=tracts_6064.swc
SWCFILE=tracts_6065.swc
SWCFILE=tracts_607.swc
SWCFILE=tracts_6073.swc
SWCFILE=tracts_6074.swc
SWCFILE=tracts_6075.swc
SWCFILE=tracts_6076.swc
SWCFILE=tracts_6078.swc
SWCFILE=tracts_608.swc
SWCFILE=tracts_6086.swc
SWCFILE=tracts_6087.swc
SWCFILE=tracts_609.swc
SWCFILE=tracts_6092.swc
SWCFILE=tracts_6094.swc
SWCFILE=tracts_6096.swc
SWCFILE=tracts_6097.swc
SWCFILE=tracts_610.swc
SWCFILE=tracts_6100.swc
SWCFILE=tracts_6107.swc
SWCFILE=tracts_6108.swc
SWCFILE=tracts_6109.swc
SWCFILE=tracts_6110.swc
SWCFILE=tracts_6111.swc
SWCFILE=tracts_6112.swc
SWCFILE=tracts_6114.swc
SWCFILE=tracts_6115.swc
SWCFILE=tracts_6118.swc
SWCFILE=tracts_612.swc
SWCFILE=tracts_6120.swc
SWCFILE=tracts_6121.swc
SWCFILE=tracts_6122.swc
SWCFILE=tracts_6123.swc
SWCFILE=tracts_6124.swc
SWCFILE=tracts_6125.swc
SWCFILE=tracts_6128.swc
SWCFILE=tracts_6129.swc
SWCFILE=tracts_613.swc
SWCFILE=tracts_6131.swc
SWCFILE=tracts_6132.swc
SWCFILE=tracts_6133.swc
SWCFILE=tracts_6135.swc
SWCFILE=tracts_6136.swc
SWCFILE=tracts_6139.swc
SWCFILE=tracts_614.swc
SWCFILE=tracts_6140.swc
SWCFILE=tracts_6141.swc
SWCFILE=tracts_6143.swc
SWCFILE=tracts_6144.swc
SWCFILE=tracts_6145.swc
SWCFILE=tracts_6148.swc
SWCFILE=tracts_6149.swc
SWCFILE=tracts_6152.swc
SWCFILE=tracts_6157.swc
SWCFILE=tracts_6158.swc
SWCFILE=tracts_6161.swc
SWCFILE=tracts_6162.swc
SWCFILE=tracts_6163.swc
SWCFILE=tracts_6166.swc
SWCFILE=tracts_6169.swc
SWCFILE=tracts_617.swc
SWCFILE=tracts_6170.swc
SWCFILE=tracts_6171.swc
SWCFILE=tracts_6177.swc
SWCFILE=tracts_6178.swc
SWCFILE=tracts_6179.swc
SWCFILE=tracts_618.swc
SWCFILE=tracts_6186.swc
SWCFILE=tracts_6187.swc
SWCFILE=tracts_6188.swc
SWCFILE=tracts_6189.swc
SWCFILE=tracts_619.swc
SWCFILE=tracts_6190.swc
SWCFILE=tracts_6191.swc
SWCFILE=tracts_6192.swc
SWCFILE=tracts_6195.swc
SWCFILE=tracts_6196.swc
SWCFILE=tracts_6197.swc
SWCFILE=tracts_6198.swc
SWCFILE=tracts_62.swc
SWCFILE=tracts_620.swc
SWCFILE=tracts_6202.swc
SWCFILE=tracts_6203.swc
SWCFILE=tracts_6204.swc
SWCFILE=tracts_6207.swc
SWCFILE=tracts_6209.swc
SWCFILE=tracts_6217.swc
SWCFILE=tracts_6218.swc
SWCFILE=tracts_6220.swc
SWCFILE=tracts_6225.swc
SWCFILE=tracts_6226.swc
SWCFILE=tracts_6227.swc
SWCFILE=tracts_6228.swc
SWCFILE=tracts_6229.swc
SWCFILE=tracts_623.swc
SWCFILE=tracts_6231.swc
SWCFILE=tracts_6232.swc
SWCFILE=tracts_6233.swc
SWCFILE=tracts_6234.swc
SWCFILE=tracts_6235.swc
SWCFILE=tracts_6236.swc
SWCFILE=tracts_6237.swc
SWCFILE=tracts_6238.swc
SWCFILE=tracts_6241.swc
SWCFILE=tracts_6243.swc
SWCFILE=tracts_6244.swc
SWCFILE=tracts_6245.swc
SWCFILE=tracts_6246.swc
SWCFILE=tracts_6249.swc
SWCFILE=tracts_6253.swc
SWCFILE=tracts_6254.swc
SWCFILE=tracts_6255.swc
SWCFILE=tracts_6259.swc
SWCFILE=tracts_626.swc
SWCFILE=tracts_6260.swc
SWCFILE=tracts_6261.swc
SWCFILE=tracts_6265.swc
SWCFILE=tracts_6267.swc
SWCFILE=tracts_6269.swc
SWCFILE=tracts_6271.swc
SWCFILE=tracts_6274.swc
SWCFILE=tracts_6275.swc
SWCFILE=tracts_6279.swc
SWCFILE=tracts_6283.swc
SWCFILE=tracts_6284.swc
SWCFILE=tracts_6286.swc
SWCFILE=tracts_6287.swc
SWCFILE=tracts_6288.swc
SWCFILE=tracts_629.swc
SWCFILE=tracts_6295.swc
SWCFILE=tracts_6296.swc
SWCFILE=tracts_6297.swc
SWCFILE=tracts_6301.swc
SWCFILE=tracts_6304.swc
SWCFILE=tracts_6305.swc
SWCFILE=tracts_6307.swc
SWCFILE=tracts_6308.swc
SWCFILE=tracts_6310.swc
SWCFILE=tracts_6311.swc
SWCFILE=tracts_6314.swc
SWCFILE=tracts_6315.swc
SWCFILE=tracts_6316.swc
SWCFILE=tracts_6319.swc
SWCFILE=tracts_6320.swc
SWCFILE=tracts_6321.swc
SWCFILE=tracts_6322.swc
SWCFILE=tracts_6323.swc
SWCFILE=tracts_6324.swc
SWCFILE=tracts_6325.swc
SWCFILE=tracts_6326.swc
SWCFILE=tracts_6327.swc
SWCFILE=tracts_6328.swc
SWCFILE=tracts_6329.swc
SWCFILE=tracts_633.swc
SWCFILE=tracts_6330.swc
SWCFILE=tracts_6331.swc
SWCFILE=tracts_6333.swc
SWCFILE=tracts_6335.swc
SWCFILE=tracts_6336.swc
SWCFILE=tracts_6337.swc
SWCFILE=tracts_6338.swc
SWCFILE=tracts_6339.swc
SWCFILE=tracts_6343.swc
SWCFILE=tracts_6346.swc
SWCFILE=tracts_6347.swc
SWCFILE=tracts_6348.swc
SWCFILE=tracts_6349.swc
SWCFILE=tracts_6351.swc
SWCFILE=tracts_6354.swc
SWCFILE=tracts_6355.swc
SWCFILE=tracts_6356.swc
SWCFILE=tracts_6357.swc
SWCFILE=tracts_6359.swc
SWCFILE=tracts_636.swc
SWCFILE=tracts_6360.swc
SWCFILE=tracts_6361.swc
SWCFILE=tracts_6362.swc
SWCFILE=tracts_6363.swc
SWCFILE=tracts_6369.swc
SWCFILE=tracts_6370.swc
SWCFILE=tracts_6373.swc
SWCFILE=tracts_6374.swc
SWCFILE=tracts_6377.swc
SWCFILE=tracts_6380.swc
SWCFILE=tracts_6381.swc
SWCFILE=tracts_6382.swc
SWCFILE=tracts_6384.swc
SWCFILE=tracts_6385.swc
SWCFILE=tracts_6386.swc
SWCFILE=tracts_6387.swc
SWCFILE=tracts_6388.swc
SWCFILE=tracts_6391.swc
SWCFILE=tracts_6392.swc
SWCFILE=tracts_6393.swc
SWCFILE=tracts_6394.swc
SWCFILE=tracts_6397.swc
SWCFILE=tracts_6398.swc
SWCFILE=tracts_6399.swc
SWCFILE=tracts_6401.swc
SWCFILE=tracts_6402.swc
SWCFILE=tracts_6404.swc
SWCFILE=tracts_6405.swc
SWCFILE=tracts_6406.swc
SWCFILE=tracts_6407.swc
SWCFILE=tracts_6408.swc
SWCFILE=tracts_6409.swc
SWCFILE=tracts_6410.swc
SWCFILE=tracts_6411.swc
SWCFILE=tracts_6413.swc
SWCFILE=tracts_6414.swc
SWCFILE=tracts_6415.swc
SWCFILE=tracts_6420.swc
SWCFILE=tracts_6422.swc
SWCFILE=tracts_6423.swc
SWCFILE=tracts_6424.swc
SWCFILE=tracts_6425.swc
SWCFILE=tracts_6426.swc
SWCFILE=tracts_6427.swc
SWCFILE=tracts_6428.swc
SWCFILE=tracts_6430.swc
SWCFILE=tracts_6432.swc
SWCFILE=tracts_6433.swc
SWCFILE=tracts_6434.swc
SWCFILE=tracts_6436.swc
SWCFILE=tracts_6439.swc
SWCFILE=tracts_6440.swc
SWCFILE=tracts_6441.swc
SWCFILE=tracts_6442.swc
SWCFILE=tracts_6443.swc
SWCFILE=tracts_6444.swc
SWCFILE=tracts_6445.swc
SWCFILE=tracts_6448.swc
SWCFILE=tracts_6449.swc
SWCFILE=tracts_6450.swc
SWCFILE=tracts_6451.swc
SWCFILE=tracts_6452.swc
SWCFILE=tracts_6453.swc
SWCFILE=tracts_6456.swc
SWCFILE=tracts_646.swc
SWCFILE=tracts_6460.swc
SWCFILE=tracts_6461.swc
SWCFILE=tracts_6462.swc
SWCFILE=tracts_6463.swc
SWCFILE=tracts_6466.swc
SWCFILE=tracts_6467.swc
SWCFILE=tracts_6468.swc
SWCFILE=tracts_6469.swc
SWCFILE=tracts_647.swc
SWCFILE=tracts_6471.swc
SWCFILE=tracts_6472.swc
SWCFILE=tracts_6476.swc
SWCFILE=tracts_6477.swc
SWCFILE=tracts_6479.swc
SWCFILE=tracts_648.swc
SWCFILE=tracts_6480.swc
SWCFILE=tracts_6481.swc
SWCFILE=tracts_6482.swc
SWCFILE=tracts_6483.swc
SWCFILE=tracts_6487.swc
SWCFILE=tracts_6489.swc
SWCFILE=tracts_649.swc
SWCFILE=tracts_6492.swc
SWCFILE=tracts_6493.swc
SWCFILE=tracts_6494.swc
SWCFILE=tracts_6495.swc
SWCFILE=tracts_6496.swc
SWCFILE=tracts_6497.swc
SWCFILE=tracts_6498.swc
SWCFILE=tracts_6499.swc
SWCFILE=tracts_650.swc
SWCFILE=tracts_6504.swc
SWCFILE=tracts_6505.swc
SWCFILE=tracts_6506.swc
SWCFILE=tracts_6507.swc
SWCFILE=tracts_6508.swc
SWCFILE=tracts_651.swc
SWCFILE=tracts_6510.swc
SWCFILE=tracts_6513.swc
SWCFILE=tracts_6514.swc
SWCFILE=tracts_6516.swc
SWCFILE=tracts_6517.swc
SWCFILE=tracts_6518.swc
SWCFILE=tracts_6519.swc
SWCFILE=tracts_652.swc
SWCFILE=tracts_6520.swc
SWCFILE=tracts_6521.swc
SWCFILE=tracts_6522.swc
SWCFILE=tracts_653.swc
SWCFILE=tracts_6533.swc
SWCFILE=tracts_6534.swc
SWCFILE=tracts_6535.swc
SWCFILE=tracts_6538.swc
SWCFILE=tracts_6540.swc
SWCFILE=tracts_6541.swc
SWCFILE=tracts_6542.swc
SWCFILE=tracts_6546.swc
SWCFILE=tracts_6549.swc
SWCFILE=tracts_6550.swc
SWCFILE=tracts_6551.swc
SWCFILE=tracts_6553.swc
SWCFILE=tracts_6554.swc
SWCFILE=tracts_6556.swc
SWCFILE=tracts_656.swc
SWCFILE=tracts_6560.swc
SWCFILE=tracts_6563.swc
SWCFILE=tracts_6564.swc
SWCFILE=tracts_6568.swc
SWCFILE=tracts_6569.swc
SWCFILE=tracts_6570.swc
SWCFILE=tracts_6571.swc
SWCFILE=tracts_6576.swc
SWCFILE=tracts_6580.swc
SWCFILE=tracts_6583.swc
SWCFILE=tracts_6585.swc
SWCFILE=tracts_6586.swc
SWCFILE=tracts_6588.swc
SWCFILE=tracts_6589.swc
SWCFILE=tracts_6591.swc
SWCFILE=tracts_6593.swc
SWCFILE=tracts_6594.swc
SWCFILE=tracts_6595.swc
SWCFILE=tracts_6597.swc
SWCFILE=tracts_6598.swc
SWCFILE=tracts_6599.swc
SWCFILE=tracts_6600.swc
SWCFILE=tracts_6601.swc
SWCFILE=tracts_6602.swc
SWCFILE=tracts_6603.swc
SWCFILE=tracts_6604.swc
SWCFILE=tracts_6606.swc
SWCFILE=tracts_6609.swc
SWCFILE=tracts_6612.swc
SWCFILE=tracts_6613.swc
SWCFILE=tracts_6614.swc
SWCFILE=tracts_6617.swc
SWCFILE=tracts_6618.swc
SWCFILE=tracts_6620.swc
SWCFILE=tracts_6621.swc
SWCFILE=tracts_6623.swc
SWCFILE=tracts_6625.swc
SWCFILE=tracts_6626.swc
SWCFILE=tracts_6627.swc
SWCFILE=tracts_6628.swc
SWCFILE=tracts_6629.swc
SWCFILE=tracts_6630.swc
SWCFILE=tracts_6631.swc
SWCFILE=tracts_6632.swc
SWCFILE=tracts_6633.swc
SWCFILE=tracts_6634.swc
SWCFILE=tracts_6635.swc
SWCFILE=tracts_6638.swc
SWCFILE=tracts_6639.swc
SWCFILE=tracts_664.swc
SWCFILE=tracts_6641.swc
SWCFILE=tracts_6643.swc
SWCFILE=tracts_6644.swc
SWCFILE=tracts_6645.swc
SWCFILE=tracts_6646.swc
SWCFILE=tracts_6647.swc
SWCFILE=tracts_6649.swc
SWCFILE=tracts_665.swc
SWCFILE=tracts_6656.swc
SWCFILE=tracts_6657.swc
SWCFILE=tracts_6658.swc
SWCFILE=tracts_6659.swc
SWCFILE=tracts_666.swc
SWCFILE=tracts_6660.swc
SWCFILE=tracts_6662.swc
SWCFILE=tracts_6664.swc
SWCFILE=tracts_6665.swc
SWCFILE=tracts_6669.swc
SWCFILE=tracts_6670.swc
SWCFILE=tracts_6671.swc
SWCFILE=tracts_6672.swc
SWCFILE=tracts_6674.swc
SWCFILE=tracts_6678.swc
SWCFILE=tracts_6679.swc
SWCFILE=tracts_6681.swc
SWCFILE=tracts_6682.swc
SWCFILE=tracts_6683.swc
SWCFILE=tracts_6686.swc
SWCFILE=tracts_6687.swc
SWCFILE=tracts_6688.swc
SWCFILE=tracts_6689.swc
SWCFILE=tracts_6690.swc
SWCFILE=tracts_6692.swc
SWCFILE=tracts_6693.swc
SWCFILE=tracts_6697.swc
SWCFILE=tracts_6698.swc
SWCFILE=tracts_6699.swc
SWCFILE=tracts_6700.swc
SWCFILE=tracts_6703.swc
SWCFILE=tracts_6704.swc
SWCFILE=tracts_6706.swc
SWCFILE=tracts_6709.swc
SWCFILE=tracts_6710.swc
SWCFILE=tracts_6711.swc
SWCFILE=tracts_6715.swc
SWCFILE=tracts_6716.swc
SWCFILE=tracts_6719.swc
SWCFILE=tracts_6720.swc
SWCFILE=tracts_6722.swc
SWCFILE=tracts_6727.swc
SWCFILE=tracts_6728.swc
SWCFILE=tracts_6729.swc
SWCFILE=tracts_6732.swc
SWCFILE=tracts_6734.swc
SWCFILE=tracts_6736.swc
SWCFILE=tracts_6740.swc
SWCFILE=tracts_6741.swc
SWCFILE=tracts_6744.swc
SWCFILE=tracts_6745.swc
SWCFILE=tracts_6746.swc
SWCFILE=tracts_6747.swc
SWCFILE=tracts_6748.swc
SWCFILE=tracts_6752.swc
SWCFILE=tracts_6753.swc
SWCFILE=tracts_6754.swc
SWCFILE=tracts_6755.swc
SWCFILE=tracts_6758.swc
SWCFILE=tracts_6759.swc
SWCFILE=tracts_6760.swc
SWCFILE=tracts_6761.swc
SWCFILE=tracts_6762.swc
SWCFILE=tracts_6764.swc
SWCFILE=tracts_6766.swc
SWCFILE=tracts_6767.swc
SWCFILE=tracts_6768.swc
SWCFILE=tracts_6769.swc
SWCFILE=tracts_677.swc
SWCFILE=tracts_6770.swc
SWCFILE=tracts_6771.swc
SWCFILE=tracts_6774.swc
SWCFILE=tracts_6776.swc
SWCFILE=tracts_678.swc
SWCFILE=tracts_6781.swc
SWCFILE=tracts_6782.swc
SWCFILE=tracts_6783.swc
SWCFILE=tracts_6784.swc
SWCFILE=tracts_6785.swc
SWCFILE=tracts_6786.swc
SWCFILE=tracts_6787.swc
SWCFILE=tracts_679.swc
SWCFILE=tracts_6794.swc
SWCFILE=tracts_6796.swc
SWCFILE=tracts_6799.swc
SWCFILE=tracts_680.swc
SWCFILE=tracts_6800.swc
SWCFILE=tracts_6802.swc
SWCFILE=tracts_6803.swc
SWCFILE=tracts_6806.swc
SWCFILE=tracts_6807.swc
SWCFILE=tracts_6808.swc
SWCFILE=tracts_6809.swc
SWCFILE=tracts_681.swc
SWCFILE=tracts_6812.swc
SWCFILE=tracts_6813.swc
SWCFILE=tracts_6814.swc
SWCFILE=tracts_6815.swc
SWCFILE=tracts_682.swc
SWCFILE=tracts_6822.swc
SWCFILE=tracts_6824.swc
SWCFILE=tracts_6825.swc
SWCFILE=tracts_6826.swc
SWCFILE=tracts_6827.swc
SWCFILE=tracts_683.swc
SWCFILE=tracts_6831.swc
SWCFILE=tracts_6832.swc
SWCFILE=tracts_6833.swc
SWCFILE=tracts_6835.swc
SWCFILE=tracts_6836.swc
SWCFILE=tracts_6837.swc
SWCFILE=tracts_6838.swc
SWCFILE=tracts_6839.swc
SWCFILE=tracts_684.swc
SWCFILE=tracts_6840.swc
SWCFILE=tracts_6841.swc
SWCFILE=tracts_6844.swc
SWCFILE=tracts_6845.swc
SWCFILE=tracts_6846.swc
SWCFILE=tracts_6848.swc
SWCFILE=tracts_685.swc
SWCFILE=tracts_6850.swc
SWCFILE=tracts_6852.swc
SWCFILE=tracts_6854.swc
SWCFILE=tracts_6855.swc
SWCFILE=tracts_6857.swc
SWCFILE=tracts_6858.swc
SWCFILE=tracts_6859.swc
SWCFILE=tracts_686.swc
SWCFILE=tracts_6860.swc
SWCFILE=tracts_6861.swc
SWCFILE=tracts_6862.swc
SWCFILE=tracts_6864.swc
SWCFILE=tracts_6868.swc
SWCFILE=tracts_6869.swc
SWCFILE=tracts_687.swc
SWCFILE=tracts_6870.swc
SWCFILE=tracts_6872.swc
SWCFILE=tracts_6874.swc
SWCFILE=tracts_6875.swc
SWCFILE=tracts_6876.swc
SWCFILE=tracts_6877.swc
SWCFILE=tracts_6888.swc
SWCFILE=tracts_6889.swc
SWCFILE=tracts_6895.swc
SWCFILE=tracts_690.swc
SWCFILE=tracts_6900.swc
SWCFILE=tracts_6901.swc
SWCFILE=tracts_6902.swc
SWCFILE=tracts_6903.swc
SWCFILE=tracts_6904.swc
SWCFILE=tracts_6907.swc
SWCFILE=tracts_6908.swc
SWCFILE=tracts_691.swc
SWCFILE=tracts_6911.swc
SWCFILE=tracts_6915.swc
SWCFILE=tracts_6916.swc
SWCFILE=tracts_6917.swc
SWCFILE=tracts_692.swc
SWCFILE=tracts_6921.swc
SWCFILE=tracts_6922.swc
SWCFILE=tracts_6924.swc
SWCFILE=tracts_6925.swc
SWCFILE=tracts_6926.swc
SWCFILE=tracts_6927.swc
SWCFILE=tracts_6928.swc
SWCFILE=tracts_6929.swc
SWCFILE=tracts_6933.swc
SWCFILE=tracts_6934.swc
SWCFILE=tracts_6936.swc
SWCFILE=tracts_6937.swc
SWCFILE=tracts_6938.swc
SWCFILE=tracts_6939.swc
SWCFILE=tracts_694.swc
SWCFILE=tracts_6942.swc
SWCFILE=tracts_6943.swc
SWCFILE=tracts_6945.swc
SWCFILE=tracts_6946.swc
SWCFILE=tracts_6947.swc
SWCFILE=tracts_6948.swc
SWCFILE=tracts_6949.swc
SWCFILE=tracts_6951.swc
SWCFILE=tracts_6952.swc
SWCFILE=tracts_6953.swc
SWCFILE=tracts_6954.swc
SWCFILE=tracts_6955.swc
SWCFILE=tracts_6956.swc
SWCFILE=tracts_6957.swc
SWCFILE=tracts_696.swc
SWCFILE=tracts_6960.swc
SWCFILE=tracts_6964.swc
SWCFILE=tracts_6966.swc
SWCFILE=tracts_6967.swc
SWCFILE=tracts_6968.swc
SWCFILE=tracts_6969.swc
SWCFILE=tracts_697.swc
SWCFILE=tracts_6975.swc
SWCFILE=tracts_6976.swc
SWCFILE=tracts_6977.swc
SWCFILE=tracts_698.swc
SWCFILE=tracts_6981.swc
SWCFILE=tracts_6983.swc
SWCFILE=tracts_6987.swc
SWCFILE=tracts_6988.swc
SWCFILE=tracts_6989.swc
SWCFILE=tracts_699.swc
SWCFILE=tracts_6990.swc
SWCFILE=tracts_6991.swc
SWCFILE=tracts_6992.swc
SWCFILE=tracts_6994.swc
SWCFILE=tracts_6995.swc
SWCFILE=tracts_6996.swc
SWCFILE=tracts_6997.swc
SWCFILE=tracts_6999.swc
SWCFILE=tracts_7.swc
SWCFILE=tracts_700.swc
SWCFILE=tracts_7001.swc
SWCFILE=tracts_7002.swc
SWCFILE=tracts_7006.swc
SWCFILE=tracts_7007.swc
SWCFILE=tracts_7009.swc
SWCFILE=tracts_701.swc
SWCFILE=tracts_7010.swc
SWCFILE=tracts_7011.swc
SWCFILE=tracts_7015.swc
SWCFILE=tracts_7018.swc
SWCFILE=tracts_702.swc
SWCFILE=tracts_7021.swc
SWCFILE=tracts_7023.swc
SWCFILE=tracts_703.swc
SWCFILE=tracts_7030.swc
SWCFILE=tracts_7031.swc
SWCFILE=tracts_7035.swc
SWCFILE=tracts_7036.swc
SWCFILE=tracts_7038.swc
SWCFILE=tracts_704.swc
SWCFILE=tracts_7041.swc
SWCFILE=tracts_7042.swc
SWCFILE=tracts_7043.swc
SWCFILE=tracts_7046.swc
SWCFILE=tracts_7048.swc
SWCFILE=tracts_7049.swc
SWCFILE=tracts_705.swc
SWCFILE=tracts_7051.swc
SWCFILE=tracts_7052.swc
SWCFILE=tracts_7054.swc
SWCFILE=tracts_7055.swc
SWCFILE=tracts_7058.swc
SWCFILE=tracts_7062.swc
SWCFILE=tracts_7063.swc
SWCFILE=tracts_7064.swc
SWCFILE=tracts_7065.swc
SWCFILE=tracts_7066.swc
SWCFILE=tracts_7067.swc
SWCFILE=tracts_7068.swc
SWCFILE=tracts_7069.swc
SWCFILE=tracts_707.swc
SWCFILE=tracts_7070.swc
SWCFILE=tracts_7071.swc
SWCFILE=tracts_7072.swc
SWCFILE=tracts_7075.swc
SWCFILE=tracts_7076.swc
SWCFILE=tracts_7077.swc
SWCFILE=tracts_7079.swc
SWCFILE=tracts_708.swc
SWCFILE=tracts_7082.swc
SWCFILE=tracts_7083.swc
SWCFILE=tracts_7086.swc
SWCFILE=tracts_7089.swc
SWCFILE=tracts_709.swc
SWCFILE=tracts_7090.swc
SWCFILE=tracts_7091.swc
SWCFILE=tracts_7092.swc
SWCFILE=tracts_7094.swc
SWCFILE=tracts_7095.swc
SWCFILE=tracts_7097.swc
SWCFILE=tracts_710.swc
SWCFILE=tracts_7100.swc
SWCFILE=tracts_7101.swc
SWCFILE=tracts_7102.swc
SWCFILE=tracts_7103.swc
SWCFILE=tracts_7106.swc
SWCFILE=tracts_7107.swc
SWCFILE=tracts_711.swc
SWCFILE=tracts_7110.swc
SWCFILE=tracts_7111.swc
SWCFILE=tracts_7112.swc
SWCFILE=tracts_7113.swc
SWCFILE=tracts_7116.swc
SWCFILE=tracts_7119.swc
SWCFILE=tracts_7121.swc
SWCFILE=tracts_7124.swc
SWCFILE=tracts_7125.swc
SWCFILE=tracts_7128.swc
SWCFILE=tracts_713.swc
SWCFILE=tracts_7133.swc
SWCFILE=tracts_7137.swc
SWCFILE=tracts_7140.swc
SWCFILE=tracts_7141.swc
SWCFILE=tracts_7143.swc
SWCFILE=tracts_7144.swc
SWCFILE=tracts_7146.swc
SWCFILE=tracts_7149.swc
SWCFILE=tracts_715.swc
SWCFILE=tracts_7150.swc
SWCFILE=tracts_7152.swc
SWCFILE=tracts_7155.swc
SWCFILE=tracts_7159.swc
SWCFILE=tracts_7160.swc
SWCFILE=tracts_7170.swc
SWCFILE=tracts_7174.swc
SWCFILE=tracts_7175.swc
SWCFILE=tracts_7176.swc
SWCFILE=tracts_7177.swc
SWCFILE=tracts_7178.swc
SWCFILE=tracts_718.swc
SWCFILE=tracts_7180.swc
SWCFILE=tracts_7183.swc
SWCFILE=tracts_7184.swc
SWCFILE=tracts_719.swc
SWCFILE=tracts_7190.swc
SWCFILE=tracts_7191.swc
SWCFILE=tracts_7193.swc
SWCFILE=tracts_72.swc
SWCFILE=tracts_7201.swc
SWCFILE=tracts_7204.swc
SWCFILE=tracts_7207.swc
SWCFILE=tracts_7208.swc
SWCFILE=tracts_7209.swc
SWCFILE=tracts_7210.swc
SWCFILE=tracts_7211.swc
SWCFILE=tracts_7212.swc
SWCFILE=tracts_7215.swc
SWCFILE=tracts_7216.swc
SWCFILE=tracts_7217.swc
SWCFILE=tracts_7218.swc
SWCFILE=tracts_7219.swc
SWCFILE=tracts_722.swc
SWCFILE=tracts_7220.swc
SWCFILE=tracts_7223.swc
SWCFILE=tracts_7224.swc
SWCFILE=tracts_7225.swc
SWCFILE=tracts_723.swc
SWCFILE=tracts_7230.swc
SWCFILE=tracts_7231.swc
SWCFILE=tracts_7232.swc
SWCFILE=tracts_7244.swc
SWCFILE=tracts_7245.swc
SWCFILE=tracts_7246.swc
SWCFILE=tracts_7249.swc
SWCFILE=tracts_7250.swc
SWCFILE=tracts_7251.swc
SWCFILE=tracts_7252.swc
SWCFILE=tracts_7253.swc
SWCFILE=tracts_7254.swc
SWCFILE=tracts_7255.swc
SWCFILE=tracts_7256.swc
SWCFILE=tracts_7257.swc
SWCFILE=tracts_726.swc
SWCFILE=tracts_7260.swc
SWCFILE=tracts_7264.swc
SWCFILE=tracts_7269.swc
SWCFILE=tracts_727.swc
SWCFILE=tracts_7270.swc
SWCFILE=tracts_7271.swc
SWCFILE=tracts_7273.swc
SWCFILE=tracts_7274.swc
SWCFILE=tracts_7276.swc
SWCFILE=tracts_7277.swc
SWCFILE=tracts_7278.swc
SWCFILE=tracts_7280.swc
SWCFILE=tracts_7283.swc
SWCFILE=tracts_7284.swc
SWCFILE=tracts_7285.swc
SWCFILE=tracts_7287.swc
SWCFILE=tracts_7288.swc
SWCFILE=tracts_7289.swc
SWCFILE=tracts_7290.swc
SWCFILE=tracts_7292.swc
SWCFILE=tracts_7293.swc
SWCFILE=tracts_7294.swc
SWCFILE=tracts_7295.swc
SWCFILE=tracts_7296.swc
SWCFILE=tracts_7297.swc
SWCFILE=tracts_7298.swc
SWCFILE=tracts_7299.swc
SWCFILE=tracts_730.swc
SWCFILE=tracts_7300.swc
SWCFILE=tracts_7302.swc
SWCFILE=tracts_7303.swc
SWCFILE=tracts_7304.swc
SWCFILE=tracts_7305.swc
SWCFILE=tracts_7307.swc
SWCFILE=tracts_7308.swc
SWCFILE=tracts_7312.swc
SWCFILE=tracts_7313.swc
SWCFILE=tracts_7314.swc
SWCFILE=tracts_7315.swc
SWCFILE=tracts_7317.swc
SWCFILE=tracts_7318.swc
SWCFILE=tracts_7319.swc
SWCFILE=tracts_7320.swc
SWCFILE=tracts_7321.swc
SWCFILE=tracts_7324.swc
SWCFILE=tracts_7325.swc
SWCFILE=tracts_733.swc
SWCFILE=tracts_7331.swc
SWCFILE=tracts_7332.swc
SWCFILE=tracts_7335.swc
SWCFILE=tracts_7336.swc
SWCFILE=tracts_7337.swc
SWCFILE=tracts_7339.swc
SWCFILE=tracts_734.swc
SWCFILE=tracts_7340.swc
SWCFILE=tracts_7341.swc
SWCFILE=tracts_7342.swc
SWCFILE=tracts_7345.swc
SWCFILE=tracts_7346.swc
SWCFILE=tracts_7349.swc
SWCFILE=tracts_735.swc
SWCFILE=tracts_7350.swc
SWCFILE=tracts_7351.swc
SWCFILE=tracts_7353.swc
SWCFILE=tracts_7354.swc
SWCFILE=tracts_7355.swc
SWCFILE=tracts_7356.swc
SWCFILE=tracts_7357.swc
SWCFILE=tracts_7358.swc
SWCFILE=tracts_736.swc
SWCFILE=tracts_7360.swc
SWCFILE=tracts_7361.swc
SWCFILE=tracts_7362.swc
SWCFILE=tracts_7363.swc
SWCFILE=tracts_7366.swc
SWCFILE=tracts_7367.swc
SWCFILE=tracts_7368.swc
SWCFILE=tracts_737.swc
SWCFILE=tracts_7374.swc
SWCFILE=tracts_7375.swc
SWCFILE=tracts_738.swc
SWCFILE=tracts_7380.swc
SWCFILE=tracts_7385.swc
SWCFILE=tracts_7386.swc
SWCFILE=tracts_7387.swc
SWCFILE=tracts_7389.swc
SWCFILE=tracts_739.swc
SWCFILE=tracts_7390.swc
SWCFILE=tracts_7391.swc
SWCFILE=tracts_7392.swc
SWCFILE=tracts_7393.swc
SWCFILE=tracts_7394.swc
SWCFILE=tracts_7395.swc
SWCFILE=tracts_7397.swc
SWCFILE=tracts_7398.swc
SWCFILE=tracts_7399.swc
SWCFILE=tracts_74.swc
SWCFILE=tracts_740.swc
SWCFILE=tracts_7400.swc
SWCFILE=tracts_7401.swc
SWCFILE=tracts_7402.swc
SWCFILE=tracts_7404.swc
SWCFILE=tracts_7406.swc
SWCFILE=tracts_7407.swc
SWCFILE=tracts_7408.swc
SWCFILE=tracts_7409.swc
SWCFILE=tracts_741.swc
SWCFILE=tracts_7410.swc
SWCFILE=tracts_7412.swc
SWCFILE=tracts_7414.swc
SWCFILE=tracts_7418.swc
SWCFILE=tracts_7419.swc
SWCFILE=tracts_742.swc
SWCFILE=tracts_7420.swc
SWCFILE=tracts_7425.swc
SWCFILE=tracts_7428.swc
SWCFILE=tracts_7430.swc
SWCFILE=tracts_7431.swc
SWCFILE=tracts_7432.swc
SWCFILE=tracts_7433.swc
SWCFILE=tracts_7438.swc
SWCFILE=tracts_7439.swc
SWCFILE=tracts_744.swc
SWCFILE=tracts_7445.swc
SWCFILE=tracts_7446.swc
SWCFILE=tracts_7447.swc
SWCFILE=tracts_7449.swc
SWCFILE=tracts_745.swc
SWCFILE=tracts_7450.swc
SWCFILE=tracts_7451.swc
SWCFILE=tracts_7452.swc
SWCFILE=tracts_7453.swc
SWCFILE=tracts_7455.swc
SWCFILE=tracts_7459.swc
SWCFILE=tracts_746.swc
SWCFILE=tracts_7461.swc
SWCFILE=tracts_7463.swc
SWCFILE=tracts_7464.swc
SWCFILE=tracts_7468.swc
SWCFILE=tracts_747.swc
SWCFILE=tracts_748.swc
SWCFILE=tracts_7485.swc
SWCFILE=tracts_7486.swc
SWCFILE=tracts_7487.swc
SWCFILE=tracts_7488.swc
SWCFILE=tracts_7489.swc
SWCFILE=tracts_749.swc
SWCFILE=tracts_7490.swc
SWCFILE=tracts_7491.swc
SWCFILE=tracts_7492.swc
SWCFILE=tracts_7494.swc
SWCFILE=tracts_7495.swc
SWCFILE=tracts_7496.swc
SWCFILE=tracts_7499.swc
SWCFILE=tracts_75.swc
SWCFILE=tracts_750.swc
SWCFILE=tracts_7501.swc
SWCFILE=tracts_7508.swc
SWCFILE=tracts_7509.swc
SWCFILE=tracts_751.swc
SWCFILE=tracts_7510.swc
SWCFILE=tracts_7511.swc
SWCFILE=tracts_7514.swc
SWCFILE=tracts_7515.swc
SWCFILE=tracts_7516.swc
SWCFILE=tracts_7517.swc
SWCFILE=tracts_7518.swc
SWCFILE=tracts_7523.swc
SWCFILE=tracts_7525.swc
SWCFILE=tracts_7526.swc
SWCFILE=tracts_7527.swc
SWCFILE=tracts_7530.swc
SWCFILE=tracts_7533.swc
SWCFILE=tracts_7534.swc
SWCFILE=tracts_7535.swc
SWCFILE=tracts_7538.swc
SWCFILE=tracts_7539.swc
SWCFILE=tracts_754.swc
SWCFILE=tracts_7540.swc
SWCFILE=tracts_7541.swc
SWCFILE=tracts_7542.swc
SWCFILE=tracts_7543.swc
SWCFILE=tracts_7544.swc
SWCFILE=tracts_7546.swc
SWCFILE=tracts_7549.swc
SWCFILE=tracts_755.swc
SWCFILE=tracts_7550.swc
SWCFILE=tracts_7551.swc
SWCFILE=tracts_7552.swc
SWCFILE=tracts_7556.swc
SWCFILE=tracts_7559.swc
SWCFILE=tracts_7560.swc
SWCFILE=tracts_7562.swc
SWCFILE=tracts_7569.swc
SWCFILE=tracts_7570.swc
SWCFILE=tracts_7572.swc
SWCFILE=tracts_7574.swc
SWCFILE=tracts_7575.swc
SWCFILE=tracts_7576.swc
SWCFILE=tracts_7577.swc
SWCFILE=tracts_7579.swc
SWCFILE=tracts_758.swc
SWCFILE=tracts_7585.swc
SWCFILE=tracts_759.swc
SWCFILE=tracts_7591.swc
SWCFILE=tracts_7592.swc
SWCFILE=tracts_7596.swc
SWCFILE=tracts_7597.swc
SWCFILE=tracts_760.swc
SWCFILE=tracts_7600.swc
SWCFILE=tracts_7602.swc
SWCFILE=tracts_7603.swc
SWCFILE=tracts_7604.swc
SWCFILE=tracts_7607.swc
SWCFILE=tracts_7616.swc
SWCFILE=tracts_7617.swc
SWCFILE=tracts_7619.swc
SWCFILE=tracts_7621.swc
SWCFILE=tracts_7622.swc
SWCFILE=tracts_7623.swc
SWCFILE=tracts_7624.swc
SWCFILE=tracts_7626.swc
SWCFILE=tracts_7629.swc
SWCFILE=tracts_7630.swc
SWCFILE=tracts_7633.swc
SWCFILE=tracts_7634.swc
SWCFILE=tracts_7635.swc
SWCFILE=tracts_7636.swc
SWCFILE=tracts_7638.swc
SWCFILE=tracts_7639.swc
SWCFILE=tracts_764.swc
SWCFILE=tracts_7640.swc
SWCFILE=tracts_7641.swc
SWCFILE=tracts_7643.swc
SWCFILE=tracts_7644.swc
SWCFILE=tracts_7651.swc
SWCFILE=tracts_7654.swc
SWCFILE=tracts_7655.swc
SWCFILE=tracts_7657.swc
SWCFILE=tracts_7658.swc
SWCFILE=tracts_7659.swc
SWCFILE=tracts_7660.swc
SWCFILE=tracts_7661.swc
SWCFILE=tracts_7662.swc
SWCFILE=tracts_7663.swc
SWCFILE=tracts_7664.swc
SWCFILE=tracts_7665.swc
SWCFILE=tracts_7666.swc
SWCFILE=tracts_7669.swc
SWCFILE=tracts_767.swc
SWCFILE=tracts_7671.swc
SWCFILE=tracts_7673.swc
SWCFILE=tracts_7675.swc
SWCFILE=tracts_7677.swc
SWCFILE=tracts_768.swc
SWCFILE=tracts_7681.swc
SWCFILE=tracts_7682.swc
SWCFILE=tracts_7686.swc
SWCFILE=tracts_7690.swc
SWCFILE=tracts_7691.swc
SWCFILE=tracts_7692.swc
SWCFILE=tracts_7694.swc
SWCFILE=tracts_7695.swc
SWCFILE=tracts_7696.swc
SWCFILE=tracts_7697.swc
SWCFILE=tracts_7698.swc
SWCFILE=tracts_7699.swc
SWCFILE=tracts_77.swc
SWCFILE=tracts_7700.swc
SWCFILE=tracts_7705.swc
SWCFILE=tracts_7707.swc
SWCFILE=tracts_7708.swc
SWCFILE=tracts_7709.swc
SWCFILE=tracts_7713.swc
SWCFILE=tracts_7714.swc
SWCFILE=tracts_7720.swc
SWCFILE=tracts_7722.swc
SWCFILE=tracts_7723.swc
SWCFILE=tracts_7724.swc
SWCFILE=tracts_7725.swc
SWCFILE=tracts_7726.swc
SWCFILE=tracts_7728.swc
SWCFILE=tracts_7729.swc
SWCFILE=tracts_7731.swc
SWCFILE=tracts_7732.swc
SWCFILE=tracts_7738.swc
SWCFILE=tracts_7741.swc
SWCFILE=tracts_7744.swc
SWCFILE=tracts_7748.swc
SWCFILE=tracts_775.swc
SWCFILE=tracts_7751.swc
SWCFILE=tracts_7752.swc
SWCFILE=tracts_7753.swc
SWCFILE=tracts_7754.swc
SWCFILE=tracts_7756.swc
SWCFILE=tracts_7760.swc
SWCFILE=tracts_7761.swc
SWCFILE=tracts_7763.swc
SWCFILE=tracts_7764.swc
SWCFILE=tracts_7767.swc
SWCFILE=tracts_7768.swc
SWCFILE=tracts_777.swc
SWCFILE=tracts_7770.swc
SWCFILE=tracts_7772.swc
SWCFILE=tracts_7774.swc
SWCFILE=tracts_7775.swc
SWCFILE=tracts_7778.swc
SWCFILE=tracts_7779.swc
SWCFILE=tracts_7780.swc
SWCFILE=tracts_7781.swc
SWCFILE=tracts_7782.swc
SWCFILE=tracts_7783.swc
SWCFILE=tracts_7784.swc
SWCFILE=tracts_7785.swc
SWCFILE=tracts_7786.swc
SWCFILE=tracts_7787.swc
SWCFILE=tracts_7789.swc
SWCFILE=tracts_779.swc
SWCFILE=tracts_7792.swc
SWCFILE=tracts_7793.swc
SWCFILE=tracts_7794.swc
SWCFILE=tracts_7795.swc
SWCFILE=tracts_7796.swc
SWCFILE=tracts_78.swc
SWCFILE=tracts_780.swc
SWCFILE=tracts_7800.swc
SWCFILE=tracts_7802.swc
SWCFILE=tracts_7808.swc
SWCFILE=tracts_7809.swc
SWCFILE=tracts_781.swc
SWCFILE=tracts_7810.swc
SWCFILE=tracts_7811.swc
SWCFILE=tracts_7812.swc
SWCFILE=tracts_7813.swc
SWCFILE=tracts_7814.swc
SWCFILE=tracts_7818.swc
SWCFILE=tracts_7821.swc
SWCFILE=tracts_7822.swc
SWCFILE=tracts_7824.swc
SWCFILE=tracts_7825.swc
SWCFILE=tracts_7826.swc
SWCFILE=tracts_7827.swc
SWCFILE=tracts_7828.swc
SWCFILE=tracts_7829.swc
SWCFILE=tracts_783.swc
SWCFILE=tracts_7830.swc
SWCFILE=tracts_7831.swc
SWCFILE=tracts_7832.swc
SWCFILE=tracts_7833.swc
SWCFILE=tracts_7834.swc
SWCFILE=tracts_7835.swc
SWCFILE=tracts_784.swc
SWCFILE=tracts_7840.swc
SWCFILE=tracts_7841.swc
SWCFILE=tracts_7842.swc
SWCFILE=tracts_7844.swc
SWCFILE=tracts_7845.swc
SWCFILE=tracts_7846.swc
SWCFILE=tracts_7847.swc
SWCFILE=tracts_7848.swc
SWCFILE=tracts_7849.swc
SWCFILE=tracts_785.swc
SWCFILE=tracts_7850.swc
SWCFILE=tracts_7851.swc
SWCFILE=tracts_7852.swc
SWCFILE=tracts_7854.swc
SWCFILE=tracts_7855.swc
SWCFILE=tracts_7856.swc
SWCFILE=tracts_7857.swc
SWCFILE=tracts_7858.swc
SWCFILE=tracts_7859.swc
SWCFILE=tracts_786.swc
SWCFILE=tracts_7862.swc
SWCFILE=tracts_7863.swc
SWCFILE=tracts_7864.swc
SWCFILE=tracts_7865.swc
SWCFILE=tracts_7867.swc
SWCFILE=tracts_7868.swc
SWCFILE=tracts_7869.swc
SWCFILE=tracts_787.swc
SWCFILE=tracts_7871.swc
SWCFILE=tracts_7872.swc
SWCFILE=tracts_7873.swc
SWCFILE=tracts_7874.swc
SWCFILE=tracts_7875.swc
SWCFILE=tracts_7878.swc
SWCFILE=tracts_7879.swc
SWCFILE=tracts_788.swc
SWCFILE=tracts_7880.swc
SWCFILE=tracts_7882.swc
SWCFILE=tracts_7883.swc
SWCFILE=tracts_7889.swc
SWCFILE=tracts_789.swc
SWCFILE=tracts_7891.swc
SWCFILE=tracts_7897.swc
SWCFILE=tracts_79.swc
SWCFILE=tracts_790.swc
SWCFILE=tracts_7901.swc
SWCFILE=tracts_7903.swc
SWCFILE=tracts_7905.swc
SWCFILE=tracts_7906.swc
SWCFILE=tracts_7907.swc
SWCFILE=tracts_7908.swc
SWCFILE=tracts_7909.swc
SWCFILE=tracts_791.swc
SWCFILE=tracts_7912.swc
SWCFILE=tracts_7913.swc
SWCFILE=tracts_7915.swc
SWCFILE=tracts_7918.swc
SWCFILE=tracts_7920.swc
SWCFILE=tracts_7922.swc
SWCFILE=tracts_7924.swc
SWCFILE=tracts_7925.swc
SWCFILE=tracts_7926.swc
SWCFILE=tracts_7927.swc
SWCFILE=tracts_7928.swc
SWCFILE=tracts_7929.swc
SWCFILE=tracts_793.swc
SWCFILE=tracts_7930.swc
SWCFILE=tracts_7931.swc
SWCFILE=tracts_7932.swc
SWCFILE=tracts_7933.swc
SWCFILE=tracts_7934.swc
SWCFILE=tracts_7935.swc
SWCFILE=tracts_794.swc
SWCFILE=tracts_7940.swc
SWCFILE=tracts_7941.swc
SWCFILE=tracts_7942.swc
SWCFILE=tracts_7944.swc
SWCFILE=tracts_7946.swc
SWCFILE=tracts_7949.swc
SWCFILE=tracts_795.swc
SWCFILE=tracts_7950.swc
SWCFILE=tracts_7953.swc
SWCFILE=tracts_7954.swc
SWCFILE=tracts_7956.swc
SWCFILE=tracts_796.swc
SWCFILE=tracts_7960.swc
SWCFILE=tracts_7961.swc
SWCFILE=tracts_7962.swc
SWCFILE=tracts_7963.swc
SWCFILE=tracts_7965.swc
SWCFILE=tracts_7966.swc
SWCFILE=tracts_7967.swc
SWCFILE=tracts_7968.swc
SWCFILE=tracts_7969.swc
SWCFILE=tracts_7974.swc
SWCFILE=tracts_7976.swc
SWCFILE=tracts_7977.swc
SWCFILE=tracts_7980.swc
SWCFILE=tracts_7982.swc
SWCFILE=tracts_7983.swc
SWCFILE=tracts_7984.swc
SWCFILE=tracts_7985.swc
SWCFILE=tracts_799.swc
SWCFILE=tracts_7993.swc
SWCFILE=tracts_7994.swc
SWCFILE=tracts_7995.swc
SWCFILE=tracts_7998.swc
SWCFILE=tracts_7999.swc
SWCFILE=tracts_800.swc
SWCFILE=tracts_8004.swc
SWCFILE=tracts_8005.swc
SWCFILE=tracts_8006.swc
SWCFILE=tracts_8007.swc
SWCFILE=tracts_8008.swc
SWCFILE=tracts_8009.swc
SWCFILE=tracts_801.swc
SWCFILE=tracts_8010.swc
SWCFILE=tracts_8011.swc
SWCFILE=tracts_8012.swc
SWCFILE=tracts_8013.swc
SWCFILE=tracts_8014.swc
SWCFILE=tracts_8015.swc
SWCFILE=tracts_8019.swc
SWCFILE=tracts_802.swc
SWCFILE=tracts_8022.swc
SWCFILE=tracts_8023.swc
SWCFILE=tracts_8026.swc
SWCFILE=tracts_8027.swc
SWCFILE=tracts_8028.swc
SWCFILE=tracts_803.swc
SWCFILE=tracts_8030.swc
SWCFILE=tracts_8032.swc
SWCFILE=tracts_8034.swc
SWCFILE=tracts_8035.swc
SWCFILE=tracts_8036.swc
SWCFILE=tracts_8038.swc
SWCFILE=tracts_804.swc
SWCFILE=tracts_8040.swc
SWCFILE=tracts_8041.swc
SWCFILE=tracts_8042.swc
SWCFILE=tracts_8043.swc
SWCFILE=tracts_8044.swc
SWCFILE=tracts_8049.swc
SWCFILE=tracts_805.swc
SWCFILE=tracts_8050.swc
SWCFILE=tracts_8052.swc
SWCFILE=tracts_8053.swc
SWCFILE=tracts_8056.swc
SWCFILE=tracts_8058.swc
SWCFILE=tracts_8059.swc
SWCFILE=tracts_806.swc
SWCFILE=tracts_8060.swc
SWCFILE=tracts_8061.swc
SWCFILE=tracts_8062.swc
SWCFILE=tracts_8063.swc
SWCFILE=tracts_8066.swc
SWCFILE=tracts_8067.swc
SWCFILE=tracts_8068.swc
SWCFILE=tracts_8069.swc
SWCFILE=tracts_807.swc
SWCFILE=tracts_8070.swc
SWCFILE=tracts_8071.swc
SWCFILE=tracts_8072.swc
SWCFILE=tracts_8074.swc
SWCFILE=tracts_808.swc
SWCFILE=tracts_8080.swc
SWCFILE=tracts_8082.swc
SWCFILE=tracts_8083.swc
SWCFILE=tracts_8084.swc
SWCFILE=tracts_8085.swc
SWCFILE=tracts_8086.swc
SWCFILE=tracts_8087.swc
SWCFILE=tracts_8088.swc
SWCFILE=tracts_8089.swc
SWCFILE=tracts_809.swc
SWCFILE=tracts_8090.swc
SWCFILE=tracts_8092.swc
SWCFILE=tracts_8094.swc
SWCFILE=tracts_8097.swc
SWCFILE=tracts_8098.swc
SWCFILE=tracts_81.swc
SWCFILE=tracts_810.swc
SWCFILE=tracts_8101.swc
SWCFILE=tracts_8103.swc
SWCFILE=tracts_8105.swc
SWCFILE=tracts_811.swc
SWCFILE=tracts_8110.swc
SWCFILE=tracts_8111.swc
SWCFILE=tracts_8112.swc
SWCFILE=tracts_8113.swc
SWCFILE=tracts_8114.swc
SWCFILE=tracts_8115.swc
SWCFILE=tracts_8116.swc
SWCFILE=tracts_8119.swc
SWCFILE=tracts_812.swc
SWCFILE=tracts_8126.swc
SWCFILE=tracts_8127.swc
SWCFILE=tracts_8128.swc
SWCFILE=tracts_8129.swc
SWCFILE=tracts_8132.swc
SWCFILE=tracts_8134.swc
SWCFILE=tracts_8135.swc
SWCFILE=tracts_8139.swc
SWCFILE=tracts_814.swc
SWCFILE=tracts_8140.swc
SWCFILE=tracts_8143.swc
SWCFILE=tracts_8144.swc
SWCFILE=tracts_8146.swc
SWCFILE=tracts_815.swc
SWCFILE=tracts_8151.swc
SWCFILE=tracts_8153.swc
SWCFILE=tracts_8154.swc
SWCFILE=tracts_8159.swc
SWCFILE=tracts_8160.swc
SWCFILE=tracts_8161.swc
SWCFILE=tracts_8162.swc
SWCFILE=tracts_8163.swc
SWCFILE=tracts_8164.swc
SWCFILE=tracts_8165.swc
SWCFILE=tracts_8166.swc
SWCFILE=tracts_8167.swc
SWCFILE=tracts_8169.swc
SWCFILE=tracts_8173.swc
SWCFILE=tracts_8176.swc
SWCFILE=tracts_8177.swc
SWCFILE=tracts_8181.swc
SWCFILE=tracts_8182.swc
SWCFILE=tracts_8188.swc
SWCFILE=tracts_8189.swc
SWCFILE=tracts_8190.swc
SWCFILE=tracts_8191.swc
SWCFILE=tracts_8192.swc
SWCFILE=tracts_8194.swc
SWCFILE=tracts_8195.swc
SWCFILE=tracts_8196.swc
SWCFILE=tracts_8197.swc
SWCFILE=tracts_8198.swc
SWCFILE=tracts_82.swc
SWCFILE=tracts_8200.swc
SWCFILE=tracts_8201.swc
SWCFILE=tracts_8202.swc
SWCFILE=tracts_8203.swc
SWCFILE=tracts_8204.swc
SWCFILE=tracts_8206.swc
SWCFILE=tracts_8208.swc
SWCFILE=tracts_8209.swc
SWCFILE=tracts_821.swc
SWCFILE=tracts_8210.swc
SWCFILE=tracts_8211.swc
SWCFILE=tracts_8212.swc
SWCFILE=tracts_8213.swc
SWCFILE=tracts_8215.swc
SWCFILE=tracts_8217.swc
SWCFILE=tracts_8219.swc
SWCFILE=tracts_822.swc
SWCFILE=tracts_8220.swc
SWCFILE=tracts_8222.swc
SWCFILE=tracts_8223.swc
SWCFILE=tracts_8224.swc
SWCFILE=tracts_8228.swc
SWCFILE=tracts_8229.swc
SWCFILE=tracts_823.swc
SWCFILE=tracts_8230.swc
SWCFILE=tracts_8233.swc
SWCFILE=tracts_8234.swc
SWCFILE=tracts_8235.swc
SWCFILE=tracts_8236.swc
SWCFILE=tracts_8243.swc
SWCFILE=tracts_8244.swc
SWCFILE=tracts_8247.swc
SWCFILE=tracts_8248.swc
SWCFILE=tracts_8249.swc
SWCFILE=tracts_825.swc
SWCFILE=tracts_8250.swc
SWCFILE=tracts_8251.swc
SWCFILE=tracts_8252.swc
SWCFILE=tracts_8253.swc
SWCFILE=tracts_8254.swc
SWCFILE=tracts_8255.swc
SWCFILE=tracts_8256.swc
SWCFILE=tracts_8257.swc
SWCFILE=tracts_8258.swc
SWCFILE=tracts_8259.swc
SWCFILE=tracts_8260.swc
SWCFILE=tracts_8264.swc
SWCFILE=tracts_8265.swc
SWCFILE=tracts_8267.swc
SWCFILE=tracts_8269.swc
SWCFILE=tracts_8271.swc
SWCFILE=tracts_8273.swc
SWCFILE=tracts_8274.swc
SWCFILE=tracts_8275.swc
SWCFILE=tracts_8276.swc
SWCFILE=tracts_8279.swc
SWCFILE=tracts_828.swc
SWCFILE=tracts_8280.swc
SWCFILE=tracts_8281.swc
SWCFILE=tracts_8282.swc
SWCFILE=tracts_8283.swc
SWCFILE=tracts_8288.swc
SWCFILE=tracts_8289.swc
SWCFILE=tracts_829.swc
SWCFILE=tracts_8291.swc
SWCFILE=tracts_8292.swc
SWCFILE=tracts_8293.swc
SWCFILE=tracts_8298.swc
SWCFILE=tracts_830.swc
SWCFILE=tracts_8304.swc
SWCFILE=tracts_8305.swc
SWCFILE=tracts_8310.swc
SWCFILE=tracts_8311.swc
SWCFILE=tracts_8315.swc
SWCFILE=tracts_8319.swc
SWCFILE=tracts_832.swc
SWCFILE=tracts_8321.swc
SWCFILE=tracts_8323.swc
SWCFILE=tracts_8324.swc
SWCFILE=tracts_8325.swc
SWCFILE=tracts_8326.swc
SWCFILE=tracts_8327.swc
SWCFILE=tracts_8328.swc
SWCFILE=tracts_8329.swc
SWCFILE=tracts_833.swc
SWCFILE=tracts_8330.swc
SWCFILE=tracts_8332.swc
SWCFILE=tracts_8335.swc
SWCFILE=tracts_8336.swc
SWCFILE=tracts_8338.swc
SWCFILE=tracts_8341.swc
SWCFILE=tracts_8342.swc
SWCFILE=tracts_8343.swc
SWCFILE=tracts_8344.swc
SWCFILE=tracts_8345.swc
SWCFILE=tracts_8346.swc
SWCFILE=tracts_8347.swc
SWCFILE=tracts_835.swc
SWCFILE=tracts_8353.swc
SWCFILE=tracts_8354.swc
SWCFILE=tracts_8355.swc
SWCFILE=tracts_8356.swc
SWCFILE=tracts_8357.swc
SWCFILE=tracts_836.swc
SWCFILE=tracts_8362.swc
SWCFILE=tracts_8364.swc
SWCFILE=tracts_8365.swc
SWCFILE=tracts_8368.swc
SWCFILE=tracts_8369.swc
SWCFILE=tracts_837.swc
SWCFILE=tracts_8372.swc
SWCFILE=tracts_8374.swc
SWCFILE=tracts_8375.swc
SWCFILE=tracts_8376.swc
SWCFILE=tracts_8379.swc
SWCFILE=tracts_838.swc
SWCFILE=tracts_8380.swc
SWCFILE=tracts_8381.swc
SWCFILE=tracts_8382.swc
SWCFILE=tracts_8383.swc
SWCFILE=tracts_8384.swc
SWCFILE=tracts_8385.swc
SWCFILE=tracts_8386.swc
SWCFILE=tracts_8387.swc
SWCFILE=tracts_8388.swc
SWCFILE=tracts_8389.swc
SWCFILE=tracts_839.swc
SWCFILE=tracts_8390.swc
SWCFILE=tracts_8391.swc
SWCFILE=tracts_8392.swc
SWCFILE=tracts_8394.swc
SWCFILE=tracts_8395.swc
SWCFILE=tracts_8396.swc
SWCFILE=tracts_8398.swc
SWCFILE=tracts_8401.swc
SWCFILE=tracts_8402.swc
SWCFILE=tracts_8403.swc
SWCFILE=tracts_8404.swc
SWCFILE=tracts_8405.swc
SWCFILE=tracts_8406.swc
SWCFILE=tracts_8407.swc
SWCFILE=tracts_8409.swc
SWCFILE=tracts_8410.swc
SWCFILE=tracts_8412.swc
SWCFILE=tracts_8415.swc
SWCFILE=tracts_8422.swc
SWCFILE=tracts_8423.swc
SWCFILE=tracts_8425.swc
SWCFILE=tracts_8427.swc
SWCFILE=tracts_8428.swc
SWCFILE=tracts_8429.swc
SWCFILE=tracts_8436.swc
SWCFILE=tracts_8437.swc
SWCFILE=tracts_8438.swc
SWCFILE=tracts_8441.swc
SWCFILE=tracts_8446.swc
SWCFILE=tracts_8448.swc
SWCFILE=tracts_8449.swc
SWCFILE=tracts_845.swc
SWCFILE=tracts_8451.swc
SWCFILE=tracts_8455.swc
SWCFILE=tracts_8456.swc
SWCFILE=tracts_8457.swc
SWCFILE=tracts_8459.swc
SWCFILE=tracts_846.swc
SWCFILE=tracts_8460.swc
SWCFILE=tracts_8461.swc
SWCFILE=tracts_8462.swc
SWCFILE=tracts_8464.swc
SWCFILE=tracts_8465.swc
SWCFILE=tracts_8467.swc
SWCFILE=tracts_8468.swc
SWCFILE=tracts_8469.swc
SWCFILE=tracts_8470.swc
SWCFILE=tracts_8471.swc
SWCFILE=tracts_8472.swc
SWCFILE=tracts_8480.swc
SWCFILE=tracts_8486.swc
SWCFILE=tracts_8488.swc
SWCFILE=tracts_849.swc
SWCFILE=tracts_8491.swc
SWCFILE=tracts_8496.swc
SWCFILE=tracts_8498.swc
SWCFILE=tracts_850.swc
SWCFILE=tracts_8501.swc
SWCFILE=tracts_8503.swc
SWCFILE=tracts_8505.swc
SWCFILE=tracts_851.swc
SWCFILE=tracts_8510.swc
SWCFILE=tracts_8512.swc
SWCFILE=tracts_8517.swc
SWCFILE=tracts_8519.swc
SWCFILE=tracts_852.swc
SWCFILE=tracts_8522.swc
SWCFILE=tracts_8524.swc
SWCFILE=tracts_8525.swc
SWCFILE=tracts_8526.swc
SWCFILE=tracts_8527.swc
SWCFILE=tracts_8528.swc
SWCFILE=tracts_8529.swc
SWCFILE=tracts_8530.swc
SWCFILE=tracts_8531.swc
SWCFILE=tracts_8532.swc
SWCFILE=tracts_8537.swc
SWCFILE=tracts_8539.swc
SWCFILE=tracts_8540.swc
SWCFILE=tracts_8541.swc
SWCFILE=tracts_8542.swc
SWCFILE=tracts_8544.swc
SWCFILE=tracts_8545.swc
SWCFILE=tracts_8546.swc
SWCFILE=tracts_8547.swc
SWCFILE=tracts_8548.swc
SWCFILE=tracts_8549.swc
SWCFILE=tracts_8552.swc
SWCFILE=tracts_8553.swc
SWCFILE=tracts_8554.swc
SWCFILE=tracts_8556.swc
SWCFILE=tracts_8557.swc
SWCFILE=tracts_8559.swc
SWCFILE=tracts_856.swc
SWCFILE=tracts_8564.swc
SWCFILE=tracts_8565.swc
SWCFILE=tracts_8566.swc
SWCFILE=tracts_8569.swc
SWCFILE=tracts_8578.swc
SWCFILE=tracts_8579.swc
SWCFILE=tracts_858.swc
SWCFILE=tracts_8580.swc
SWCFILE=tracts_8581.swc
SWCFILE=tracts_8582.swc
SWCFILE=tracts_8583.swc
SWCFILE=tracts_8584.swc
SWCFILE=tracts_8585.swc
SWCFILE=tracts_8586.swc
SWCFILE=tracts_8587.swc
SWCFILE=tracts_8588.swc
SWCFILE=tracts_859.swc
SWCFILE=tracts_8590.swc
SWCFILE=tracts_8591.swc
SWCFILE=tracts_8592.swc
SWCFILE=tracts_8593.swc
SWCFILE=tracts_8594.swc
SWCFILE=tracts_8595.swc
SWCFILE=tracts_8597.swc
SWCFILE=tracts_8599.swc
SWCFILE=tracts_86.swc
SWCFILE=tracts_8601.swc
SWCFILE=tracts_8602.swc
SWCFILE=tracts_8607.swc
SWCFILE=tracts_861.swc
SWCFILE=tracts_8610.swc
SWCFILE=tracts_8611.swc
SWCFILE=tracts_8612.swc
SWCFILE=tracts_8613.swc
SWCFILE=tracts_8614.swc
SWCFILE=tracts_8615.swc
SWCFILE=tracts_8616.swc
SWCFILE=tracts_8618.swc
SWCFILE=tracts_8622.swc
SWCFILE=tracts_8625.swc
SWCFILE=tracts_8629.swc
SWCFILE=tracts_863.swc
SWCFILE=tracts_8631.swc
SWCFILE=tracts_8635.swc
SWCFILE=tracts_8636.swc
SWCFILE=tracts_8637.swc
SWCFILE=tracts_864.swc
SWCFILE=tracts_8640.swc
SWCFILE=tracts_8641.swc
SWCFILE=tracts_8642.swc
SWCFILE=tracts_8643.swc
SWCFILE=tracts_8644.swc
SWCFILE=tracts_8645.swc
SWCFILE=tracts_8647.swc
SWCFILE=tracts_8648.swc
SWCFILE=tracts_8649.swc
SWCFILE=tracts_865.swc
SWCFILE=tracts_8650.swc
SWCFILE=tracts_8651.swc
SWCFILE=tracts_8652.swc
SWCFILE=tracts_8653.swc
SWCFILE=tracts_8654.swc
SWCFILE=tracts_8657.swc
SWCFILE=tracts_8658.swc
SWCFILE=tracts_8661.swc
SWCFILE=tracts_8662.swc
SWCFILE=tracts_8664.swc
SWCFILE=tracts_8665.swc
SWCFILE=tracts_8670.swc
SWCFILE=tracts_8672.swc
SWCFILE=tracts_8675.swc
SWCFILE=tracts_8678.swc
SWCFILE=tracts_8689.swc
SWCFILE=tracts_8695.swc
SWCFILE=tracts_8696.swc
SWCFILE=tracts_8697.swc
SWCFILE=tracts_8698.swc
SWCFILE=tracts_8699.swc
SWCFILE=tracts_87.swc
SWCFILE=tracts_8700.swc
SWCFILE=tracts_8703.swc
SWCFILE=tracts_8704.swc
SWCFILE=tracts_8705.swc
SWCFILE=tracts_8706.swc
SWCFILE=tracts_871.swc
SWCFILE=tracts_8712.swc
SWCFILE=tracts_8713.swc
SWCFILE=tracts_8714.swc
SWCFILE=tracts_8715.swc
SWCFILE=tracts_8718.swc
SWCFILE=tracts_8722.swc
SWCFILE=tracts_8723.swc
SWCFILE=tracts_8724.swc
SWCFILE=tracts_8725.swc
SWCFILE=tracts_8726.swc
SWCFILE=tracts_8727.swc
SWCFILE=tracts_8728.swc
SWCFILE=tracts_8729.swc
SWCFILE=tracts_873.swc
SWCFILE=tracts_8733.swc
SWCFILE=tracts_8734.swc
SWCFILE=tracts_8735.swc
SWCFILE=tracts_8736.swc
SWCFILE=tracts_8740.swc
SWCFILE=tracts_8742.swc
SWCFILE=tracts_8745.swc
SWCFILE=tracts_8746.swc
SWCFILE=tracts_8748.swc
SWCFILE=tracts_8749.swc
SWCFILE=tracts_875.swc
SWCFILE=tracts_8750.swc
SWCFILE=tracts_8751.swc
SWCFILE=tracts_8752.swc
SWCFILE=tracts_8753.swc
SWCFILE=tracts_8756.swc
SWCFILE=tracts_8757.swc
SWCFILE=tracts_8759.swc
SWCFILE=tracts_8760.swc
SWCFILE=tracts_8762.swc
SWCFILE=tracts_8765.swc
SWCFILE=tracts_8766.swc
SWCFILE=tracts_8769.swc
SWCFILE=tracts_8770.swc
SWCFILE=tracts_8772.swc
SWCFILE=tracts_8776.swc
SWCFILE=tracts_8777.swc
SWCFILE=tracts_8781.swc
SWCFILE=tracts_8782.swc
SWCFILE=tracts_8784.swc
SWCFILE=tracts_8787.swc
SWCFILE=tracts_8788.swc
SWCFILE=tracts_8789.swc
SWCFILE=tracts_8790.swc
SWCFILE=tracts_8791.swc
SWCFILE=tracts_8792.swc
SWCFILE=tracts_8794.swc
SWCFILE=tracts_88.swc
SWCFILE=tracts_8800.swc
SWCFILE=tracts_8802.swc
SWCFILE=tracts_8805.swc
SWCFILE=tracts_8806.swc
SWCFILE=tracts_8807.swc
SWCFILE=tracts_8809.swc
SWCFILE=tracts_881.swc
SWCFILE=tracts_8813.swc
SWCFILE=tracts_8815.swc
SWCFILE=tracts_8817.swc
SWCFILE=tracts_8818.swc
SWCFILE=tracts_8819.swc
SWCFILE=tracts_8820.swc
SWCFILE=tracts_8821.swc
SWCFILE=tracts_8822.swc
SWCFILE=tracts_8823.swc
SWCFILE=tracts_8824.swc
SWCFILE=tracts_8825.swc
SWCFILE=tracts_8826.swc
SWCFILE=tracts_8827.swc
SWCFILE=tracts_8828.swc
SWCFILE=tracts_8829.swc
SWCFILE=tracts_883.swc
SWCFILE=tracts_8830.swc
SWCFILE=tracts_8831.swc
SWCFILE=tracts_8832.swc
SWCFILE=tracts_8838.swc
SWCFILE=tracts_8839.swc
SWCFILE=tracts_884.swc
SWCFILE=tracts_8840.swc
SWCFILE=tracts_8841.swc
SWCFILE=tracts_8842.swc
SWCFILE=tracts_8843.swc
SWCFILE=tracts_8844.swc
SWCFILE=tracts_8847.swc
SWCFILE=tracts_885.swc
SWCFILE=tracts_8850.swc
SWCFILE=tracts_8854.swc
SWCFILE=tracts_886.swc
SWCFILE=tracts_8865.swc
SWCFILE=tracts_8868.swc
SWCFILE=tracts_8869.swc
SWCFILE=tracts_887.swc
SWCFILE=tracts_8871.swc
SWCFILE=tracts_8873.swc
SWCFILE=tracts_8875.swc
SWCFILE=tracts_8876.swc
SWCFILE=tracts_888.swc
SWCFILE=tracts_8881.swc
SWCFILE=tracts_8882.swc
SWCFILE=tracts_8884.swc
SWCFILE=tracts_8885.swc
SWCFILE=tracts_8886.swc
SWCFILE=tracts_8887.swc
SWCFILE=tracts_889.swc
SWCFILE=tracts_8890.swc
SWCFILE=tracts_8891.swc
SWCFILE=tracts_8892.swc
SWCFILE=tracts_8893.swc
SWCFILE=tracts_8895.swc
SWCFILE=tracts_8897.swc
SWCFILE=tracts_8898.swc
SWCFILE=tracts_89.swc
SWCFILE=tracts_890.swc
SWCFILE=tracts_8905.swc
SWCFILE=tracts_8906.swc
SWCFILE=tracts_8909.swc
SWCFILE=tracts_8910.swc
SWCFILE=tracts_8911.swc
SWCFILE=tracts_8915.swc
SWCFILE=tracts_8917.swc
SWCFILE=tracts_8920.swc
SWCFILE=tracts_8922.swc
SWCFILE=tracts_8923.swc
SWCFILE=tracts_8924.swc
SWCFILE=tracts_8925.swc
SWCFILE=tracts_8927.swc
SWCFILE=tracts_8928.swc
SWCFILE=tracts_8929.swc
SWCFILE=tracts_893.swc
SWCFILE=tracts_8930.swc
SWCFILE=tracts_8931.swc
SWCFILE=tracts_8932.swc
SWCFILE=tracts_8934.swc
SWCFILE=tracts_8935.swc
SWCFILE=tracts_8936.swc
SWCFILE=tracts_8937.swc
SWCFILE=tracts_8938.swc
SWCFILE=tracts_894.swc
SWCFILE=tracts_8940.swc
SWCFILE=tracts_8943.swc
SWCFILE=tracts_8944.swc
SWCFILE=tracts_8946.swc
SWCFILE=tracts_8947.swc
SWCFILE=tracts_8948.swc
SWCFILE=tracts_895.swc
SWCFILE=tracts_8950.swc
SWCFILE=tracts_8951.swc
SWCFILE=tracts_8953.swc
SWCFILE=tracts_8955.swc
SWCFILE=tracts_8957.swc
SWCFILE=tracts_8958.swc
SWCFILE=tracts_8960.swc
SWCFILE=tracts_8961.swc
SWCFILE=tracts_8963.swc
SWCFILE=tracts_8965.swc
SWCFILE=tracts_8967.swc
SWCFILE=tracts_8968.swc
SWCFILE=tracts_8969.swc
SWCFILE=tracts_8970.swc
SWCFILE=tracts_8971.swc
SWCFILE=tracts_8973.swc
SWCFILE=tracts_8974.swc
SWCFILE=tracts_8977.swc
SWCFILE=tracts_8978.swc
SWCFILE=tracts_8979.swc
SWCFILE=tracts_8980.swc
SWCFILE=tracts_8981.swc
SWCFILE=tracts_8982.swc
SWCFILE=tracts_8983.swc
SWCFILE=tracts_8984.swc
SWCFILE=tracts_8985.swc
SWCFILE=tracts_8986.swc
SWCFILE=tracts_8988.swc
SWCFILE=tracts_8989.swc
SWCFILE=tracts_8990.swc
SWCFILE=tracts_8991.swc
SWCFILE=tracts_8993.swc
SWCFILE=tracts_8995.swc
SWCFILE=tracts_8996.swc
SWCFILE=tracts_8998.swc
SWCFILE=tracts_8999.swc
SWCFILE=tracts_9.swc
SWCFILE=tracts_9000.swc
SWCFILE=tracts_9001.swc
SWCFILE=tracts_9002.swc
SWCFILE=tracts_9005.swc
SWCFILE=tracts_9007.swc
SWCFILE=tracts_901.swc
SWCFILE=tracts_9010.swc
SWCFILE=tracts_9011.swc
SWCFILE=tracts_9013.swc
SWCFILE=tracts_9015.swc
SWCFILE=tracts_9016.swc
SWCFILE=tracts_9017.swc
SWCFILE=tracts_9018.swc
SWCFILE=tracts_9019.swc
SWCFILE=tracts_9020.swc
SWCFILE=tracts_9021.swc
SWCFILE=tracts_9022.swc
SWCFILE=tracts_9023.swc
SWCFILE=tracts_9025.swc
SWCFILE=tracts_9026.swc
SWCFILE=tracts_9027.swc
SWCFILE=tracts_9028.swc
SWCFILE=tracts_9030.swc
SWCFILE=tracts_9033.swc
SWCFILE=tracts_9035.swc
SWCFILE=tracts_9036.swc
SWCFILE=tracts_9037.swc
SWCFILE=tracts_9040.swc
SWCFILE=tracts_9041.swc
SWCFILE=tracts_9042.swc
SWCFILE=tracts_9047.swc
SWCFILE=tracts_9048.swc
SWCFILE=tracts_9051.swc
SWCFILE=tracts_9052.swc
SWCFILE=tracts_9053.swc
SWCFILE=tracts_9055.swc
SWCFILE=tracts_906.swc
SWCFILE=tracts_9064.swc
SWCFILE=tracts_9065.swc
SWCFILE=tracts_9066.swc
SWCFILE=tracts_9068.swc
SWCFILE=tracts_9069.swc
SWCFILE=tracts_907.swc
SWCFILE=tracts_9071.swc
SWCFILE=tracts_9075.swc
SWCFILE=tracts_9076.swc
SWCFILE=tracts_9079.swc
SWCFILE=tracts_908.swc
SWCFILE=tracts_9080.swc
SWCFILE=tracts_9082.swc
SWCFILE=tracts_9083.swc
SWCFILE=tracts_9086.swc
SWCFILE=tracts_9088.swc
SWCFILE=tracts_9089.swc
SWCFILE=tracts_909.swc
SWCFILE=tracts_9090.swc
SWCFILE=tracts_9094.swc
SWCFILE=tracts_91.swc
SWCFILE=tracts_910.swc
SWCFILE=tracts_9101.swc
SWCFILE=tracts_9105.swc
SWCFILE=tracts_9106.swc
SWCFILE=tracts_9107.swc
SWCFILE=tracts_9108.swc
SWCFILE=tracts_9109.swc
SWCFILE=tracts_911.swc
SWCFILE=tracts_9110.swc
SWCFILE=tracts_9111.swc
SWCFILE=tracts_9114.swc
SWCFILE=tracts_9115.swc
SWCFILE=tracts_9117.swc
SWCFILE=tracts_9119.swc
SWCFILE=tracts_9120.swc
SWCFILE=tracts_9121.swc
SWCFILE=tracts_9123.swc
SWCFILE=tracts_9126.swc
SWCFILE=tracts_9127.swc
SWCFILE=tracts_9128.swc
SWCFILE=tracts_9129.swc
SWCFILE=tracts_913.swc
SWCFILE=tracts_9130.swc
SWCFILE=tracts_9133.swc
SWCFILE=tracts_9135.swc
SWCFILE=tracts_9137.swc
SWCFILE=tracts_9139.swc
SWCFILE=tracts_9142.swc
SWCFILE=tracts_9143.swc
SWCFILE=tracts_9144.swc
SWCFILE=tracts_9145.swc
SWCFILE=tracts_9146.swc
SWCFILE=tracts_9147.swc
SWCFILE=tracts_9148.swc
SWCFILE=tracts_9149.swc
SWCFILE=tracts_915.swc
SWCFILE=tracts_9152.swc
SWCFILE=tracts_9154.swc
SWCFILE=tracts_9155.swc
SWCFILE=tracts_9156.swc
SWCFILE=tracts_9157.swc
SWCFILE=tracts_9159.swc
SWCFILE=tracts_916.swc
SWCFILE=tracts_9161.swc
SWCFILE=tracts_9162.swc
SWCFILE=tracts_9167.swc
SWCFILE=tracts_9168.swc
SWCFILE=tracts_917.swc
SWCFILE=tracts_9170.swc
SWCFILE=tracts_9171.swc
SWCFILE=tracts_9175.swc
SWCFILE=tracts_9176.swc
SWCFILE=tracts_9177.swc
SWCFILE=tracts_9178.swc
SWCFILE=tracts_918.swc
SWCFILE=tracts_9180.swc
SWCFILE=tracts_9181.swc
SWCFILE=tracts_9182.swc
SWCFILE=tracts_9184.swc
SWCFILE=tracts_9186.swc
SWCFILE=tracts_9187.swc
SWCFILE=tracts_9189.swc
SWCFILE=tracts_9190.swc
SWCFILE=tracts_9191.swc
SWCFILE=tracts_9192.swc
SWCFILE=tracts_9194.swc
SWCFILE=tracts_9195.swc
SWCFILE=tracts_9196.swc
SWCFILE=tracts_9197.swc
SWCFILE=tracts_92.swc
SWCFILE=tracts_9203.swc
SWCFILE=tracts_9204.swc
SWCFILE=tracts_9205.swc
SWCFILE=tracts_9206.swc
SWCFILE=tracts_9207.swc
SWCFILE=tracts_9208.swc
SWCFILE=tracts_9209.swc
SWCFILE=tracts_921.swc
SWCFILE=tracts_9210.swc
SWCFILE=tracts_9214.swc
SWCFILE=tracts_9215.swc
SWCFILE=tracts_9216.swc
SWCFILE=tracts_922.swc
SWCFILE=tracts_9220.swc
SWCFILE=tracts_9223.swc
SWCFILE=tracts_9226.swc
SWCFILE=tracts_9227.swc
SWCFILE=tracts_9228.swc
SWCFILE=tracts_9229.swc
SWCFILE=tracts_923.swc
SWCFILE=tracts_9236.swc
SWCFILE=tracts_9237.swc
SWCFILE=tracts_9238.swc
SWCFILE=tracts_9239.swc
SWCFILE=tracts_924.swc
SWCFILE=tracts_9242.swc
SWCFILE=tracts_925.swc
SWCFILE=tracts_9250.swc
SWCFILE=tracts_9251.swc
SWCFILE=tracts_9252.swc
SWCFILE=tracts_9253.swc
SWCFILE=tracts_9254.swc
SWCFILE=tracts_9255.swc
SWCFILE=tracts_9256.swc
SWCFILE=tracts_9259.swc
SWCFILE=tracts_9260.swc
SWCFILE=tracts_9261.swc
SWCFILE=tracts_9264.swc
SWCFILE=tracts_9267.swc
SWCFILE=tracts_9269.swc
SWCFILE=tracts_9270.swc
SWCFILE=tracts_9271.swc
SWCFILE=tracts_9272.swc
SWCFILE=tracts_9275.swc
SWCFILE=tracts_9276.swc
SWCFILE=tracts_9278.swc
SWCFILE=tracts_9280.swc
SWCFILE=tracts_9282.swc
SWCFILE=tracts_9283.swc
SWCFILE=tracts_9284.swc
SWCFILE=tracts_9285.swc
SWCFILE=tracts_9288.swc
SWCFILE=tracts_9289.swc
SWCFILE=tracts_9290.swc
SWCFILE=tracts_9291.swc
SWCFILE=tracts_9292.swc
SWCFILE=tracts_9293.swc
SWCFILE=tracts_9295.swc
SWCFILE=tracts_9296.swc
SWCFILE=tracts_9303.swc
SWCFILE=tracts_9309.swc
SWCFILE=tracts_9321.swc
SWCFILE=tracts_9323.swc
SWCFILE=tracts_9327.swc
SWCFILE=tracts_9329.swc
SWCFILE=tracts_933.swc
SWCFILE=tracts_9335.swc
SWCFILE=tracts_9336.swc
SWCFILE=tracts_9337.swc
SWCFILE=tracts_934.swc
SWCFILE=tracts_9341.swc
SWCFILE=tracts_9342.swc
SWCFILE=tracts_9343.swc
SWCFILE=tracts_9344.swc
SWCFILE=tracts_9345.swc
SWCFILE=tracts_9346.swc
SWCFILE=tracts_9349.swc
SWCFILE=tracts_935.swc
SWCFILE=tracts_9351.swc
SWCFILE=tracts_9352.swc
SWCFILE=tracts_9353.swc
SWCFILE=tracts_9354.swc
SWCFILE=tracts_9358.swc
SWCFILE=tracts_936.swc
SWCFILE=tracts_9364.swc
SWCFILE=tracts_9365.swc
SWCFILE=tracts_9366.swc
SWCFILE=tracts_9367.swc
SWCFILE=tracts_937.swc
SWCFILE=tracts_9371.swc
SWCFILE=tracts_9372.swc
SWCFILE=tracts_9373.swc
SWCFILE=tracts_9374.swc
SWCFILE=tracts_9375.swc
SWCFILE=tracts_9376.swc
SWCFILE=tracts_9378.swc
SWCFILE=tracts_9379.swc
SWCFILE=tracts_938.swc
SWCFILE=tracts_9380.swc
SWCFILE=tracts_9381.swc
SWCFILE=tracts_9382.swc
SWCFILE=tracts_9383.swc
SWCFILE=tracts_9384.swc
SWCFILE=tracts_939.swc
SWCFILE=tracts_9394.swc
SWCFILE=tracts_9395.swc
SWCFILE=tracts_9396.swc
SWCFILE=tracts_9397.swc
SWCFILE=tracts_9398.swc
SWCFILE=tracts_94.swc
SWCFILE=tracts_940.swc
SWCFILE=tracts_9400.swc
SWCFILE=tracts_9407.swc
SWCFILE=tracts_941.swc
SWCFILE=tracts_9411.swc
SWCFILE=tracts_9414.swc
SWCFILE=tracts_9416.swc
SWCFILE=tracts_9417.swc
SWCFILE=tracts_9418.swc
SWCFILE=tracts_9419.swc
SWCFILE=tracts_9423.swc
SWCFILE=tracts_9424.swc
SWCFILE=tracts_9425.swc
SWCFILE=tracts_9428.swc
SWCFILE=tracts_9435.swc
SWCFILE=tracts_9436.swc
SWCFILE=tracts_9437.swc
SWCFILE=tracts_9438.swc
SWCFILE=tracts_9439.swc
SWCFILE=tracts_944.swc
SWCFILE=tracts_9442.swc
SWCFILE=tracts_9449.swc
SWCFILE=tracts_945.swc
SWCFILE=tracts_9450.swc
SWCFILE=tracts_9452.swc
SWCFILE=tracts_9454.swc
SWCFILE=tracts_9455.swc
SWCFILE=tracts_9456.swc
SWCFILE=tracts_9457.swc
SWCFILE=tracts_9460.swc
SWCFILE=tracts_9461.swc
SWCFILE=tracts_9462.swc
SWCFILE=tracts_9467.swc
SWCFILE=tracts_9468.swc
SWCFILE=tracts_947.swc
SWCFILE=tracts_9471.swc
SWCFILE=tracts_9475.swc
SWCFILE=tracts_9476.swc
SWCFILE=tracts_9477.swc
SWCFILE=tracts_9478.swc
SWCFILE=tracts_9479.swc
SWCFILE=tracts_948.swc
SWCFILE=tracts_9480.swc
SWCFILE=tracts_9483.swc
SWCFILE=tracts_9484.swc
SWCFILE=tracts_9485.swc
SWCFILE=tracts_9488.swc
SWCFILE=tracts_949.swc
SWCFILE=tracts_9490.swc
SWCFILE=tracts_9491.swc
SWCFILE=tracts_9492.swc
SWCFILE=tracts_9496.swc
SWCFILE=tracts_9497.swc
SWCFILE=tracts_9498.swc
SWCFILE=tracts_95.swc
SWCFILE=tracts_9500.swc
SWCFILE=tracts_9505.swc
SWCFILE=tracts_9507.swc
SWCFILE=tracts_9508.swc
SWCFILE=tracts_951.swc
SWCFILE=tracts_9511.swc
SWCFILE=tracts_9512.swc
SWCFILE=tracts_9513.swc
SWCFILE=tracts_9514.swc
SWCFILE=tracts_9516.swc
SWCFILE=tracts_9517.swc
SWCFILE=tracts_9519.swc
SWCFILE=tracts_9520.swc
SWCFILE=tracts_9521.swc
SWCFILE=tracts_9522.swc
SWCFILE=tracts_9523.swc
SWCFILE=tracts_9524.swc
SWCFILE=tracts_9525.swc
SWCFILE=tracts_9526.swc
SWCFILE=tracts_9528.swc
SWCFILE=tracts_9532.swc
SWCFILE=tracts_9533.swc
SWCFILE=tracts_9534.swc
SWCFILE=tracts_9536.swc
SWCFILE=tracts_9537.swc
SWCFILE=tracts_9538.swc
SWCFILE=tracts_9539.swc
SWCFILE=tracts_9542.swc
SWCFILE=tracts_9544.swc
SWCFILE=tracts_9545.swc
SWCFILE=tracts_9546.swc
SWCFILE=tracts_9551.swc
SWCFILE=tracts_9553.swc
SWCFILE=tracts_9554.swc
SWCFILE=tracts_9556.swc
SWCFILE=tracts_9558.swc
SWCFILE=tracts_9559.swc
SWCFILE=tracts_956.swc
SWCFILE=tracts_9560.swc
SWCFILE=tracts_9561.swc
SWCFILE=tracts_9563.swc
SWCFILE=tracts_9564.swc
SWCFILE=tracts_9566.swc
SWCFILE=tracts_9567.swc
SWCFILE=tracts_9568.swc
SWCFILE=tracts_9573.swc
SWCFILE=tracts_9574.swc
SWCFILE=tracts_9577.swc
SWCFILE=tracts_9578.swc
SWCFILE=tracts_9579.swc
SWCFILE=tracts_9580.swc
SWCFILE=tracts_9581.swc
SWCFILE=tracts_9582.swc
SWCFILE=tracts_9585.swc
SWCFILE=tracts_9586.swc
SWCFILE=tracts_9588.swc
SWCFILE=tracts_9589.swc
SWCFILE=tracts_959.swc
SWCFILE=tracts_9590.swc
SWCFILE=tracts_9597.swc
SWCFILE=tracts_9598.swc
SWCFILE=tracts_960.swc
SWCFILE=tracts_9603.swc
SWCFILE=tracts_9605.swc
SWCFILE=tracts_9606.swc
SWCFILE=tracts_9608.swc
SWCFILE=tracts_961.swc
SWCFILE=tracts_9610.swc
SWCFILE=tracts_9611.swc
SWCFILE=tracts_9612.swc
SWCFILE=tracts_9613.swc
SWCFILE=tracts_9614.swc
SWCFILE=tracts_9615.swc
SWCFILE=tracts_9616.swc
SWCFILE=tracts_9618.swc
SWCFILE=tracts_962.swc
SWCFILE=tracts_9620.swc
SWCFILE=tracts_9621.swc
SWCFILE=tracts_9626.swc
SWCFILE=tracts_9627.swc
SWCFILE=tracts_9628.swc
SWCFILE=tracts_9629.swc
SWCFILE=tracts_9630.swc
SWCFILE=tracts_9631.swc
SWCFILE=tracts_9634.swc
SWCFILE=tracts_9636.swc
SWCFILE=tracts_9641.swc
SWCFILE=tracts_9642.swc
SWCFILE=tracts_9643.swc
SWCFILE=tracts_9648.swc
SWCFILE=tracts_965.swc
SWCFILE=tracts_9652.swc
SWCFILE=tracts_9653.swc
SWCFILE=tracts_9654.swc
SWCFILE=tracts_9671.swc
SWCFILE=tracts_9672.swc
SWCFILE=tracts_9674.swc
SWCFILE=tracts_9675.swc
SWCFILE=tracts_9678.swc
SWCFILE=tracts_9680.swc
SWCFILE=tracts_9681.swc
SWCFILE=tracts_9682.swc
SWCFILE=tracts_9683.swc
SWCFILE=tracts_9684.swc
SWCFILE=tracts_9685.swc
SWCFILE=tracts_9686.swc
SWCFILE=tracts_9687.swc
SWCFILE=tracts_9689.swc
SWCFILE=tracts_9690.swc
SWCFILE=tracts_9691.swc
SWCFILE=tracts_9692.swc
SWCFILE=tracts_9696.swc
SWCFILE=tracts_9697.swc
SWCFILE=tracts_9698.swc
SWCFILE=tracts_9699.swc
SWCFILE=tracts_97.swc
SWCFILE=tracts_970.swc
SWCFILE=tracts_9700.swc
SWCFILE=tracts_9701.swc
SWCFILE=tracts_9702.swc
SWCFILE=tracts_9703.swc
SWCFILE=tracts_9704.swc
SWCFILE=tracts_9705.swc
SWCFILE=tracts_9706.swc
SWCFILE=tracts_971.swc
SWCFILE=tracts_9710.swc
SWCFILE=tracts_9711.swc
SWCFILE=tracts_9712.swc
SWCFILE=tracts_9714.swc
SWCFILE=tracts_9715.swc
SWCFILE=tracts_9716.swc
SWCFILE=tracts_9719.swc
SWCFILE=tracts_9720.swc
SWCFILE=tracts_9721.swc
SWCFILE=tracts_9726.swc
SWCFILE=tracts_9729.swc
SWCFILE=tracts_9730.swc
SWCFILE=tracts_9731.swc
SWCFILE=tracts_9733.swc
SWCFILE=tracts_9734.swc
SWCFILE=tracts_9736.swc
SWCFILE=tracts_9737.swc
SWCFILE=tracts_9738.swc
SWCFILE=tracts_9739.swc
SWCFILE=tracts_9741.swc
SWCFILE=tracts_9742.swc
SWCFILE=tracts_9744.swc
SWCFILE=tracts_9745.swc
SWCFILE=tracts_9747.swc
SWCFILE=tracts_9749.swc
SWCFILE=tracts_975.swc
SWCFILE=tracts_9750.swc
SWCFILE=tracts_9751.swc
SWCFILE=tracts_9752.swc
SWCFILE=tracts_9753.swc
SWCFILE=tracts_9756.swc
SWCFILE=tracts_9757.swc
SWCFILE=tracts_976.swc
SWCFILE=tracts_9760.swc
SWCFILE=tracts_9761.swc
SWCFILE=tracts_9762.swc
SWCFILE=tracts_9764.swc
SWCFILE=tracts_9765.swc
SWCFILE=tracts_9766.swc
SWCFILE=tracts_9768.swc
SWCFILE=tracts_977.swc
SWCFILE=tracts_9772.swc
SWCFILE=tracts_9774.swc
SWCFILE=tracts_9775.swc
SWCFILE=tracts_9776.swc
SWCFILE=tracts_9778.swc
SWCFILE=tracts_9779.swc
SWCFILE=tracts_978.swc
SWCFILE=tracts_9781.swc
SWCFILE=tracts_9782.swc
SWCFILE=tracts_9784.swc
SWCFILE=tracts_9786.swc
SWCFILE=tracts_9787.swc
SWCFILE=tracts_979.swc
SWCFILE=tracts_9790.swc
SWCFILE=tracts_9791.swc
SWCFILE=tracts_9792.swc
SWCFILE=tracts_9794.swc
SWCFILE=tracts_9795.swc
SWCFILE=tracts_9796.swc
SWCFILE=tracts_9799.swc
SWCFILE=tracts_9801.swc
SWCFILE=tracts_9802.swc
SWCFILE=tracts_9806.swc
SWCFILE=tracts_9808.swc
SWCFILE=tracts_981.swc
SWCFILE=tracts_9814.swc
SWCFILE=tracts_9819.swc
SWCFILE=tracts_9826.swc
SWCFILE=tracts_9827.swc
SWCFILE=tracts_9829.swc
SWCFILE=tracts_9832.swc
SWCFILE=tracts_9833.swc
SWCFILE=tracts_9834.swc
SWCFILE=tracts_9836.swc
SWCFILE=tracts_9837.swc
SWCFILE=tracts_9838.swc
SWCFILE=tracts_984.swc
SWCFILE=tracts_9840.swc
SWCFILE=tracts_9841.swc
SWCFILE=tracts_9842.swc
SWCFILE=tracts_9843.swc
SWCFILE=tracts_9846.swc
SWCFILE=tracts_9848.swc
SWCFILE=tracts_985.swc
SWCFILE=tracts_9855.swc
SWCFILE=tracts_9856.swc
SWCFILE=tracts_9857.swc
SWCFILE=tracts_9861.swc
SWCFILE=tracts_9862.swc
SWCFILE=tracts_9865.swc
SWCFILE=tracts_9867.swc
SWCFILE=tracts_9868.swc
SWCFILE=tracts_9869.swc
SWCFILE=tracts_9871.swc
SWCFILE=tracts_9872.swc
SWCFILE=tracts_9879.swc
SWCFILE=tracts_9880.swc
SWCFILE=tracts_9885.swc
SWCFILE=tracts_9886.swc
SWCFILE=tracts_9888.swc
SWCFILE=tracts_9894.swc
SWCFILE=tracts_9895.swc
SWCFILE=tracts_9898.swc
SWCFILE=tracts_9901.swc
SWCFILE=tracts_9902.swc
SWCFILE=tracts_9904.swc
SWCFILE=tracts_9905.swc
SWCFILE=tracts_9906.swc
SWCFILE=tracts_9907.swc
SWCFILE=tracts_9908.swc
SWCFILE=tracts_9909.swc
SWCFILE=tracts_9914.swc
SWCFILE=tracts_9915.swc
SWCFILE=tracts_9921.swc
SWCFILE=tracts_9922.swc
SWCFILE=tracts_9925.swc
SWCFILE=tracts_9926.swc
SWCFILE=tracts_9927.swc
SWCFILE=tracts_9929.swc
SWCFILE=tracts_993.swc
SWCFILE=tracts_9930.swc
SWCFILE=tracts_9931.swc
SWCFILE=tracts_9932.swc
SWCFILE=tracts_9933.swc
SWCFILE=tracts_9934.swc
SWCFILE=tracts_9936.swc
SWCFILE=tracts_9937.swc
SWCFILE=tracts_9938.swc
SWCFILE=tracts_9941.swc
SWCFILE=tracts_9942.swc
SWCFILE=tracts_9943.swc
SWCFILE=tracts_9951.swc
SWCFILE=tracts_9952.swc
SWCFILE=tracts_9953.swc
SWCFILE=tracts_9954.swc
SWCFILE=tracts_9956.swc
SWCFILE=tracts_9957.swc
SWCFILE=tracts_9958.swc
SWCFILE=tracts_9961.swc
SWCFILE=tracts_9966.swc
SWCFILE=tracts_9967.swc
SWCFILE=tracts_9968.swc
SWCFILE=tracts_997.swc
SWCFILE=tracts_9975.swc
SWCFILE=tracts_9976.swc
SWCFILE=tracts_9977.swc
SWCFILE=tracts_9978.swc
SWCFILE=tracts_9979.swc
SWCFILE=tracts_9981.swc
SWCFILE=tracts_9985.swc
SWCFILE=tracts_9986.swc
SWCFILE=tracts_9987.swc
SWCFILE=tracts_9988.swc
SWCFILE=tracts_9989.swc
SWCFILE=tracts_9990.swc
SWCFILE=tracts_9991.swc
SWCFILE=tracts_9992.swc
SWCFILE=tracts_9996.swc
SWCFILE=tracts_9999.swc
