# Supplementary material for: Virtual finger boosts three-dimensional imaging and microsurgery as well as terabyte volume image visualization and analysis
Source: Nat Commun. 2014 Jul 11;5:4342. doi: 10.1038/ncomms5342 (PMC4104457; doi:10.1038/ncomms5342)
Supplement: Supplementary Data 1 — 3D projectome and reconstructed neurite tracts of a Drosophila brain. [file ncomms5342-s2.zip › sdata1_projectome9198/readme_howtoload_projectome9198.txt]

To load this data, you need to

(1) download a Vaa3D version for your computer at http://vaa3d.org
(2) run Vaa3D on your computer
(3) drag and drop the file "projectome9198.ano" into Vaa3D main window, and waituntil all files are loaded.

Note 1: The file loading process may take a few minutes, as there are a lot of files!

Note 2: You may need a decent graphics card on your computer to visualize this data set, as some computers' video cards might not support OpenGL very well. The simplest way to load this data is to use a recent Apple Mac computer.
