# Supplementary material for: Virtual finger boosts three-dimensional imaging and microsurgery as well as terabyte volume image visualization and analysis
Source: Nat Commun. 2014 Jul 11;5:4342. doi: 10.1038/ncomms5342 (PMC4104457; doi:10.1038/ncomms5342)
Supplement: Supplementary Data 1 — 3D projectome and reconstructed neurite tracts of a Drosophila brain. [file ncomms5342-s2.zip › sdata1_projectome9198/tracts_1.swc]

1 1 557.288 113.026 106.244 1.000 -1
2 1 555.380 112.888 109.233 1.000 1
3 1 553.031 112.868 110.611 1.000 2
4 1 550.025 112.850 111.970 1.000 3
5 1 546.930 112.681 113.152 1.000 4
6 1 543.755 112.573 114.620 1.000 5
7 1 540.505 112.550 117.179 1.000 6
8 1 537.343 112.698 120.755 1.000 7
9 1 534.508 112.823 124.655 1.500 8
10 1 531.896 112.843 126.628 2.750 9
11 1 529.264 112.767 126.544 3.750 10
12 1 526.700 112.731 124.781 4.250 11
13 1 524.629 112.972 122.609 4.750 12
14 1 523.054 113.561 120.165 5.000 13
15 1 521.893 114.385 117.866 4.750 14
16 1 520.815 115.369 115.616 4.250 15
17 1 520.070 116.482 113.826 4.000 16
18 1 519.653 117.831 112.146 4.000 17
19 1 519.648 119.476 110.885 3.750 18
20 1 519.723 121.391 109.246 2.750 19
21 1 519.715 123.572 107.263 1.500 20
22 1 519.541 125.978 104.345 1.250 21
23 1 519.285 128.694 101.590 1.750 22
24 1 519.111 131.897 98.791 2.000 23
25 1 518.938 135.326 96.144 1.750 24
26 1 518.764 138.874 92.819 1.250 25
27 1 518.427 142.096 89.389 1.500 26
28 1 518.010 145.384 86.066 2.750 27
29 1 517.433 148.819 82.817 4.000 28
30 1 516.856 152.755 79.155 4.500 29
31 1 516.280 156.928 75.431 4.250 30
32 1 515.868 161.144 72.210 3.750 31
33 1 515.540 165.054 69.992 3.000 32
34 1 515.375 168.595 68.527 2.250 33
35 1 515.292 171.863 67.598 2.000 34
36 1 515.290 174.957 66.865 2.000 35
37 1 515.289 177.799 66.297 2.000 36
38 1 515.288 180.559 65.767 2.000 37
39 1 515.367 183.472 65.347 2.000 38
40 1 515.607 186.950 64.865 2.000 39
41 1 516.008 190.671 64.293 2.000 40
42 1 516.327 194.241 63.478 2.000 41
43 1 516.405 197.170 62.573 2.000 42
44 1 516.242 199.694 61.695 2.000 43
45 1 516.160 202.208 61.043 1.750 44
46 1 516.239 205.034 60.593 1.250 45
47 1 516.559 207.927 60.479 1.250 46
48 1 516.880 210.733 60.532 1.500 47
49 1 517.202 213.375 60.677 1.250 48
50 1 517.442 216.182 60.692 1.000 49
51 1 517.764 219.225 60.887 1.000 50
52 1 518.328 222.660 61.391 1.000 51
53 1 519.214 226.567 62.294 1.000 52
54 1 520.343 230.955 63.275 1.000 53
55 1 521.471 235.669 64.170 1.000 54
56 1 522.437 240.315 64.685 1.000 55
57 1 523.241 244.811 64.807 1.000 56
58 1 523.963 249.074 64.587 1.000 57
59 1 524.765 253.098 64.287 1.000 58
60 1 525.726 256.800 63.923 1.000 59
61 1 526.848 260.180 63.487 1.000 60
62 1 527.970 263.480 63.093 1.000 61
63 1 528.933 266.613 63.053 1.000 62
64 1 529.740 269.660 63.468 1.000 63
65 1 530.469 272.463 64.226 1.000 64
66 1 531.199 275.186 65.004 1.000 65
67 1 532.008 277.832 65.667 1.000 66
68 1 532.897 280.401 66.116 1.000 67
69 1 533.865 282.810 66.477 1.000 68
70 1 534.756 284.977 67.143 1.000 69
71 1 535.574 286.902 68.359 1.000 70
72 1 536.316 288.664 70.070 1.000 71
73 1 537.139 290.348 71.630 1.000 72
74 1 538.118 292.036 72.752 1.000 73
75 1 539.255 293.727 73.443 1.250 74
76 1 540.554 295.500 74.138 1.500 75
77 1 541.855 297.274 74.947 1.250 76
78 1 543.238 298.967 75.822 1.000 77
79 1 544.458 300.258 76.504 1.000 78
80 1 545.595 301.065 76.960 1.000 79
81 1 546.407 301.388 77.286 1.000 80
82 1 546.977 301.388 77.613 1.000 81
83 1 547.308 301.227 78.145 1.000 82
