# Supplementary material for: Virtual finger boosts three-dimensional imaging and microsurgery as well as terabyte volume image visualization and analysis
Source: Nat Commun. 2014 Jul 11;5:4342. doi: 10.1038/ncomms5342 (PMC4104457; doi:10.1038/ncomms5342)
Supplement: Supplementary Data 1 — 3D projectome and reconstructed neurite tracts of a Drosophila brain. [file ncomms5342-s2.zip › sdata1_projectome9198/tracts_10.swc]

516 18 420.667 428.911 134.461 15.000 -1
517 18 419.852 429.113 134.945 17.250 516
518 18 418.862 429.024 134.969 18.750 517
519 18 417.540 428.828 134.766 20.250 518
520 18 416.015 428.642 134.257 21.250 519
521 18 414.482 428.508 133.369 21.750 520
522 18 412.936 428.423 132.050 22.000 521
523 18 411.537 428.081 130.493 22.250 522
524 18 410.214 427.457 129.023 22.500 523
525 18 408.981 426.561 127.800 22.000 524
526 18 407.657 425.183 126.659 19.500 525
527 18 406.456 423.419 125.623 14.000 526
528 18 405.547 421.163 125.145 9.000 527
529 18 405.024 419.094 125.344 7.750 528
530 18 404.579 417.132 126.008 8.000 529
531 18 403.981 415.346 126.095 8.250 530
532 18 403.403 413.553 125.308 8.500 531
533 18 402.819 411.741 123.386 8.000 532
534 18 402.172 410.085 120.990 7.000 533
535 18 401.012 408.705 118.518 6.250 534
536 18 399.585 407.849 116.769 6.250 535
537 18 397.980 407.303 115.709 6.750 536
538 18 396.538 406.014 114.804 7.500 537
539 18 395.293 403.166 112.922 8.750 538
540 18 394.438 398.463 109.528 9.500 539
541 18 394.105 393.427 105.539 11.250 540
542 18 394.255 389.062 102.223 14.750 541
543 18 394.941 385.715 100.805 15.500 542
544 18 395.890 382.813 100.598 13.000 543
545 18 396.871 380.307 101.073 10.000 544
546 18 397.518 377.963 100.930 7.000 545
