# Supplementary material for: Virtual finger boosts three-dimensional imaging and microsurgery as well as terabyte volume image visualization and analysis
Source: Nat Commun. 2014 Jul 11;5:4342. doi: 10.1038/ncomms5342 (PMC4104457; doi:10.1038/ncomms5342)
Supplement: Supplementary Data 1 — 3D projectome and reconstructed neurite tracts of a Drosophila brain. [file ncomms5342-s2.zip › sdata1_projectome9198/tracts_10003.swc]

1 3 546.116 187.256 86.797 7.000 -1
2 3 545.606 186.016 87.682 7.500 1
3 3 544.817 185.003 88.206 8.250 2
4 3 543.086 183.687 88.423 8.500 3
5 3 539.736 182.035 88.030 8.500 4
6 3 533.963 180.139 86.637 8.500 5
7 3 526.188 178.461 84.801 9.000 6
8 3 517.091 177.585 82.947 9.500 7
9 3 507.898 177.802 82.493 9.250 8
10 3 499.263 178.992 83.580 9.000 9
11 3 491.974 180.749 86.137 8.750 10
12 3 486.274 182.626 88.561 7.750 11
13 3 481.890 184.765 89.723 6.250 12
14 3 478.289 187.511 89.127 5.750 13
15 3 475.081 191.202 87.431 7.000 14
16 3 472.940 196.216 85.591 8.500 15
17 3 472.666 202.214 84.153 9.000 16
18 3 475.058 208.810 83.233 8.750 17
19 3 479.849 214.486 82.479 8.500 18
20 3 486.374 219.107 81.853 9.250 19
21 3 493.828 222.491 81.005 10.500 20
22 3 501.947 224.943 80.213 11.000 21
23 3 510.463 226.057 79.451 11.000 22
24 3 518.981 225.744 79.083 10.750 23
25 3 526.841 224.150 79.195 9.750 24
26 3 533.772 221.527 79.652 8.000 25
27 3 539.782 217.887 80.567 6.500 26
28 3 544.717 213.422 81.319 5.750 27
29 3 548.317 208.152 82.083 6.000 28
30 3 550.445 202.724 82.663 7.000 29
31 3 551.258 197.621 83.725 7.250 30
32 3 550.883 193.482 85.006 6.750 31
33 3 549.581 190.155 86.369 6.500 32
34 3 548.002 187.851 87.318 6.750 33
35 3 546.815 186.444 87.906 7.000 34
36 3 546.146 186.171 87.861 7.000 35
