# Supplementary material for: Virtual finger boosts three-dimensional imaging and microsurgery as well as terabyte volume image visualization and analysis
Source: Nat Commun. 2014 Jul 11;5:4342. doi: 10.1038/ncomms5342 (PMC4104457; doi:10.1038/ncomms5342)
Supplement: Supplementary Data 1 — 3D projectome and reconstructed neurite tracts of a Drosophila brain. [file ncomms5342-s2.zip › sdata1_projectome9198/tracts_10004.swc]

37 12 434.162 199.624 97.190 7.000 -1
38 12 432.883 200.367 97.503 7.750 37
39 12 431.179 200.804 98.095 8.250 38
40 12 429.008 201.085 99.029 9.250 39
41 12 426.492 200.706 99.843 10.500 40
42 12 424.368 199.848 100.325 11.250 41
43 12 422.370 198.637 100.414 11.500 42
44 12 420.507 197.317 100.633 11.000 43
45 12 418.641 195.668 100.576 10.500 44
46 12 417.034 193.505 99.996 11.000 45
47 12 415.684 190.948 98.814 12.000 46
48 12 414.604 188.568 97.819 12.250 47
49 12 413.802 186.872 97.504 11.000 48
50 12 413.275 185.844 97.792 9.000 49
