# Supplementary material for: Virtual finger boosts three-dimensional imaging and microsurgery as well as terabyte volume image visualization and analysis
Source: Nat Commun. 2014 Jul 11;5:4342. doi: 10.1038/ncomms5342 (PMC4104457; doi:10.1038/ncomms5342)
Supplement: Supplementary Data 1 — 3D projectome and reconstructed neurite tracts of a Drosophila brain. [file ncomms5342-s2.zip › sdata1_projectome9198/tracts_10005.swc]

51 10 586.101 187.733 101.468 6.000 -1
52 10 586.458 186.827 102.819 6.000 51
53 10 585.980 186.025 103.718 6.000 52
54 10 585.118 185.155 104.830 6.250 53
55 10 583.573 184.204 105.747 6.500 54
56 10 581.343 183.041 106.496 6.500 55
57 10 578.268 181.545 106.760 6.250 56
58 10 574.534 179.679 107.192 5.500 57
59 10 569.988 177.346 107.532 5.250 58
60 10 564.614 174.589 107.512 6.000 59
61 10 559.342 171.926 106.973 6.250 60
62 10 555.297 170.065 106.653 5.000 61
63 10 552.969 169.207 107.848 3.750 62
64 10 551.263 168.935 110.233 4.000 63
65 10 549.017 168.625 112.531 5.000 64
66 10 545.885 168.002 113.624 5.750 65
67 10 542.556 167.186 113.813 5.750 66
68 10 539.362 166.377 114.016 5.000 67
69 10 535.663 165.850 114.619 4.750 68
70 10 530.786 165.692 115.492 5.500 69
71 10 524.974 165.779 116.292 5.250 70
72 10 518.878 165.887 116.770 3.750 71
73 10 512.766 165.913 117.024 3.000 72
74 10 506.378 165.861 117.073 3.500 73
75 10 499.842 165.675 116.763 3.750 74
76 10 493.831 165.434 116.283 3.000 75
77 10 488.509 165.252 116.333 3.500 76
78 10 483.762 165.422 117.326 4.750 77
79 10 478.490 165.772 118.443 4.500 78
80 10 472.934 166.400 119.166 3.750 79
81 10 467.091 167.290 119.455 3.750 80
82 10 461.651 168.812 119.909 4.250 81
83 10 456.330 170.897 119.966 4.250 82
84 10 451.394 173.408 119.627 3.750 83
85 10 447.109 175.925 118.897 3.500 84
86 10 443.484 178.509 117.947 4.000 85
87 10 440.382 181.114 116.657 4.250 86
88 10 437.534 183.664 114.833 3.750 87
89 10 435.225 185.725 113.205 4.250 88
90 10 433.460 187.220 111.949 5.500 89
91 10 432.114 188.135 111.402 5.750 90
92 10 431.044 188.620 111.215 5.000 91
93 10 430.248 188.638 111.290 4.000 92
94 10 429.721 188.399 111.424 3.000 93
