# Supplementary material for: Virtual finger boosts three-dimensional imaging and microsurgery as well as terabyte volume image visualization and analysis
Source: Nat Commun. 2014 Jul 11;5:4342. doi: 10.1038/ncomms5342 (PMC4104457; doi:10.1038/ncomms5342)
Supplement: Supplementary Data 1 — 3D projectome and reconstructed neurite tracts of a Drosophila brain. [file ncomms5342-s2.zip › sdata1_projectome9198/tracts_10008.swc]

211 10 391.050 120.273 128.607 4.000 -1
212 10 390.422 122.049 128.236 4.000 211
213 10 390.860 123.312 127.689 3.750 212
214 10 391.769 124.662 126.985 3.500 213
215 10 393.007 126.087 126.262 3.500 214
216 10 394.240 127.646 125.552 3.250 215
217 10 395.611 129.349 124.751 2.750 216
218 10 397.128 130.925 123.795 2.500 217
219 10 398.933 132.381 122.611 2.500 218
220 10 400.742 133.702 121.394 2.500 219
221 10 402.539 135.014 120.354 2.500 220
222 10 404.190 136.313 119.485 2.250 221
223 10 405.840 137.612 118.588 1.750 222
224 10 407.503 138.922 117.452 1.500 223
225 10 409.168 140.095 116.310 2.000 224
226 10 410.835 141.133 115.154 2.500 225
227 10 412.628 142.028 114.204 2.000 226
228 10 414.549 143.058 113.330 1.250 227
229 10 416.729 144.083 112.690 1.000 228
230 10 418.912 145.113 111.938 1.000 229
231 10 421.241 146.018 110.991 1.000 230
232 10 423.711 147.068 109.851 1.000 231
233 10 426.577 148.259 108.808 1.000 232
234 10 429.567 149.443 107.969 1.000 233
235 10 432.277 150.475 107.370 1.000 234
236 10 434.721 151.231 106.775 1.000 235
237 10 436.895 151.981 106.148 1.000 236
238 10 439.216 152.747 105.176 1.000 237
239 10 441.397 153.781 104.159 1.000 238
240 10 443.575 154.951 103.127 1.000 239
241 10 445.730 156.237 102.530 1.000 240
242 10 448.148 157.522 102.098 1.000 241
243 10 451.101 158.816 101.752 1.000 242
244 10 454.467 159.992 101.214 1.000 243
245 10 457.831 161.026 100.834 1.250 244
246 10 461.046 161.766 101.064 1.500 245
247 10 463.977 162.345 101.830 1.250 246
248 10 467.042 162.787 102.734 1.000 247
249 10 469.855 163.243 103.103 1.000 248
250 10 472.544 163.709 103.126 1.500 249
251 10 475.096 164.168 103.243 2.250 250
252 10 477.897 164.602 104.251 2.500 251
253 10 481.356 165.025 106.016 2.750 252
254 10 485.345 165.439 108.410 3.250 253
255 10 489.615 165.725 110.763 3.500 254
256 10 493.617 165.857 113.521 3.750 255
257 10 497.367 165.579 116.204 4.500 256
258 10 501.269 165.183 118.478 5.000 257
259 10 505.336 164.559 119.612 4.500 258
260 10 509.416 164.097 119.977 3.250 259
261 10 513.097 163.502 120.006 2.500 260
262 10 516.505 163.040 119.906 3.250 261
263 10 520.053 162.457 119.532 4.250 262
264 10 524.278 162.035 118.870 4.000 263
265 10 529.180 161.632 118.098 3.250 264
266 10 534.344 161.520 116.980 3.250 265
267 10 538.960 161.529 115.934 3.250 266
268 10 543.031 161.520 115.016 2.250 267
269 10 546.696 161.344 114.720 1.250 268
270 10 550.226 161.032 114.357 1.000 269
271 10 553.620 160.708 114.254 1.000 270
272 10 556.746 160.367 114.416 1.000 271
273 10 559.743 159.864 115.215 1.000 272
274 10 562.467 159.364 115.771 1.000 273
275 10 564.920 158.743 115.788 1.000 274
276 10 567.232 158.144 115.145 1.000 275
277 10 569.680 157.290 114.160 1.000 276
278 10 572.530 156.457 112.888 1.000 277
279 10 575.507 155.643 111.251 1.000 278
280 10 578.463 155.003 108.631 1.000 279
281 10 581.271 154.254 105.339 1.000 280
282 10 584.210 153.382 101.881 1.000 281
283 10 587.173 152.309 100.101 1.000 282
284 10 590.158 151.178 99.786 1.250 283
285 10 592.886 150.137 100.453 1.500 284
286 10 595.343 149.222 101.128 1.250 285
287 10 597.527 148.571 101.797 1.000 286
288 10 599.582 147.906 102.706 1.000 287
289 10 601.769 147.381 103.575 1.000 288
290 10 604.097 146.719 104.528 1.000 289
291 10 606.698 146.063 105.495 1.000 290
292 10 609.444 145.264 106.714 1.250 291
293 10 612.192 144.464 107.929 1.500 292
294 10 614.666 143.668 108.920 1.250 293
295 10 616.870 142.737 109.732 1.500 294
296 10 619.072 141.811 110.423 2.750 295
297 10 621.278 140.881 111.211 4.000 296
298 10 623.482 140.086 111.975 4.500 297
299 10 625.558 139.278 112.932 4.250 298
300 10 627.647 138.455 114.224 4.000 299
301 10 629.463 137.892 115.605 4.000 300
302 10 630.786 137.318 116.895 4.250 301
303 10 631.460 136.887 117.636 4.750 302
304 10 631.954 135.484 118.544 5.000 303
