# Supplementary material for: Virtual finger boosts three-dimensional imaging and microsurgery as well as terabyte volume image visualization and analysis
Source: Nat Commun. 2014 Jul 11;5:4342. doi: 10.1038/ncomms5342 (PMC4104457; doi:10.1038/ncomms5342)
Supplement: Supplementary Data 1 — 3D projectome and reconstructed neurite tracts of a Drosophila brain. [file ncomms5342-s2.zip › sdata1_projectome9198/tracts_1001.swc]

1 13 634.864 195.463 72.029 16.000 -1
2 13 631.868 194.402 72.056 16.688 1
3 13 631.707 190.796 72.378 16.438 2
4 13 632.057 186.876 71.791 15.562 3
5 13 633.372 183.003 70.602 14.188 4
6 13 634.222 179.029 69.875 12.688 5
7 13 634.271 175.038 69.808 11.625 6
8 13 634.212 171.042 69.898 11.188 7
9 13 633.871 167.371 70.012 11.375 8
10 13 632.597 164.921 70.199 12.000 9
11 13 632.401 161.167 70.295 12.875 10
12 13 632.305 157.693 70.742 13.875 11
13 13 630.624 157.092 72.353 15.000 12
14 13 628.896 155.170 72.774 16.000 13
15 13 628.882 151.766 73.066 16.875 14
16 13 628.605 150.871 76.193 17.812 15
17 13 628.861 147.461 76.667 18.750 16
18 13 628.870 144.963 78.274 20.062 17
19 13 628.946 141.246 78.738 21.625 18
20 13 628.813 137.621 79.477 22.875 19
21 13 628.353 135.552 81.814 23.562 20
22 13 628.220 133.296 83.577 23.188 21
23 13 628.539 129.351 83.403 21.812 22
24 13 628.969 125.420 83.001 20.125 23
25 13 628.855 122.957 84.505 18.438 24
26 13 629.047 119.076 84.339 17.188 25
27 13 629.047 115.278 84.448 16.188 26
28 13 629.015 112.748 85.766 15.250 27
29 13 628.959 109.241 86.194 14.312 28
30 13 628.902 106.670 87.410 13.188 29
31 13 629.143 103.210 87.774 12.125 30
32 13 630.365 100.656 87.843 11.125 31
33 13 630.905 97.192 87.976 10.125 32
34 13 632.187 94.682 87.998 9.250 33
35 13 632.392 90.961 88.099 8.500 34
36 13 632.454 86.963 88.146 7.875 35
37 13 632.438 82.986 88.162 7.625 36
38 13 632.238 79.019 88.354 7.750 37
39 13 632.034 75.058 88.539 8.250 38
40 13 631.984 71.407 88.883 9.125 39
41 13 631.733 68.982 90.207 10.125 40
42 13 631.108 65.740 90.788 11.125 41
43 13 629.740 63.864 91.502 12.000 42
44 13 629.157 62.203 93.243 12.562 43
45 13 630.627 59.666 94.929 13.000 44
