# Supplementary material for: Virtual finger boosts three-dimensional imaging and microsurgery as well as terabyte volume image visualization and analysis
Source: Nat Commun. 2014 Jul 11;5:4342. doi: 10.1038/ncomms5342 (PMC4104457; doi:10.1038/ncomms5342)
Supplement: Supplementary Data 1 — 3D projectome and reconstructed neurite tracts of a Drosophila brain. [file ncomms5342-s2.zip › sdata1_projectome9198/tracts_10013.swc]

473 16 609.072 207.594 87.969 9.000 -1
474 16 610.145 205.523 87.072 9.000 473
475 16 611.317 203.077 86.752 9.250 474
476 16 612.272 199.577 86.770 9.750 475
477 16 612.753 195.075 87.168 10.250 476
478 16 612.833 190.342 87.898 10.000 477
479 16 612.540 185.807 88.629 8.500 478
480 16 612.223 182.651 89.116 6.750 479
481 16 611.719 180.846 89.272 5.500 480
482 16 611.281 180.137 89.245 5.000 481
