# Supplementary material for: Virtual finger boosts three-dimensional imaging and microsurgery as well as terabyte volume image visualization and analysis
Source: Nat Commun. 2014 Jul 11;5:4342. doi: 10.1038/ncomms5342 (PMC4104457; doi:10.1038/ncomms5342)
Supplement: Supplementary Data 1 — 3D projectome and reconstructed neurite tracts of a Drosophila brain. [file ncomms5342-s2.zip › sdata1_projectome9198/tracts_10017.swc]

272 12 717.692 291.158 93.836 8.000 -1
273 12 718.579 291.671 93.108 6.750 272
274 12 718.766 292.421 92.671 5.500 273
275 12 718.071 293.392 92.992 5.250 274
276 12 716.606 294.465 93.988 5.500 275
277 12 714.448 295.406 95.326 4.750 276
278 12 711.649 296.111 96.499 3.500 277
279 12 707.303 296.354 97.151 2.750 278
280 12 701.196 296.126 97.529 2.250 279
281 12 694.550 295.545 97.553 2.000 280
282 12 688.931 294.825 97.917 2.000 281
283 12 684.858 294.074 98.858 1.750 282
284 12 681.471 293.175 100.392 1.250 283
285 12 678.244 292.139 102.255 1.000 284
286 12 675.123 291.106 104.011 1.000 285
287 12 672.372 290.191 105.804 1.000 286
288 12 669.719 289.528 107.401 1.250 287
289 12 667.034 288.998 108.750 1.750 288
290 12 663.544 288.738 109.556 2.000 289
291 12 658.792 288.616 110.150 1.750 290
292 12 652.817 288.741 110.881 1.250 291
293 12 646.527 288.971 112.143 1.000 292
294 12 640.781 289.300 113.932 1.000 293
295 12 635.675 289.369 115.994 1.000 294
296 12 630.802 289.070 117.969 1.000 295
297 12 626.249 288.416 119.491 1.000 296
298 12 621.774 287.779 120.597 1.000 297
299 12 617.891 287.271 121.449 1.000 298
300 12 613.867 286.894 122.126 1.000 299
301 12 609.587 286.397 122.751 1.000 300
302 12 604.422 285.788 123.185 1.000 301
303 12 598.997 285.063 123.490 1.000 302
304 12 593.692 284.338 123.768 1.000 303
305 12 588.908 283.596 124.359 1.250 304
306 12 584.405 282.713 125.372 1.500 305
307 12 580.163 281.819 126.577 1.250 306
308 12 575.924 280.921 127.869 1.000 307
309 12 571.681 280.147 129.149 1.000 308
310 12 567.428 279.376 130.332 1.000 309
311 12 563.394 278.495 131.156 1.000 310
312 12 559.587 277.499 131.741 1.000 311
313 12 555.531 276.131 132.353 1.000 312
314 12 551.119 274.628 133.222 1.000 313
315 12 546.217 272.998 134.232 1.000 314
316 12 541.182 271.496 135.131 1.000 315
317 12 536.003 269.884 135.756 1.000 316
318 12 530.802 268.037 136.068 1.000 317
319 12 525.714 266.198 136.185 1.000 318
320 12 521.002 264.727 136.371 1.000 319
321 12 516.924 263.986 136.771 1.000 320
322 12 513.610 263.846 137.481 1.000 321
323 12 510.420 264.077 138.191 1.000 322
324 12 507.221 264.443 138.711 1.000 323
325 12 503.496 264.713 138.693 1.000 324
326 12 500.002 264.876 138.298 1.000 325
327 12 496.498 264.924 137.703 1.000 326
328 12 493.376 264.963 137.254 1.000 327
329 12 490.136 264.997 136.936 1.000 328
330 12 487.023 265.029 136.636 1.000 329
331 12 483.904 265.069 136.161 1.000 330
332 12 480.901 265.121 135.437 1.000 331
333 12 477.775 265.298 134.707 1.000 332
334 12 474.292 265.709 134.295 1.000 333
335 12 470.209 266.350 134.310 1.000 334
336 12 465.514 267.113 134.443 1.000 335
337 12 460.558 267.898 134.135 1.000 336
338 12 455.835 268.830 133.284 1.000 337
339 12 451.347 270.033 131.889 1.000 338
340 12 446.864 271.611 130.391 1.000 339
341 12 441.891 273.691 128.681 1.000 340
342 12 436.312 276.017 127.037 1.000 341
343 12 430.249 278.335 125.551 1.500 342
344 12 423.959 280.134 124.672 2.250 343
345 12 417.925 281.544 124.139 2.250 344
346 12 411.898 282.455 123.746 2.000 345
347 12 405.746 283.008 123.060 2.000 346
348 12 398.982 283.078 122.257 2.000 347
349 12 391.976 283.153 121.329 1.750 348
350 12 384.978 283.347 120.521 1.250 349
351 12 378.601 283.779 119.800 1.000 350
352 12 372.964 284.199 119.256 1.000 351
353 12 368.188 284.618 118.642 1.000 352
354 12 364.154 285.051 117.581 1.000 353
355 12 360.493 285.258 116.003 1.000 354
356 12 356.836 285.227 114.243 1.000 355
357 12 352.813 284.937 112.873 1.250 356
358 12 348.670 284.756 111.860 2.000 357
359 12 344.772 284.684 111.142 2.500 358
360 12 341.002 284.861 110.276 2.500 359
361 12 337.244 285.296 109.109 3.250 360
362 12 332.885 286.109 107.700 4.500 361
363 12 328.412 287.290 106.251 4.500 362
364 12 323.948 288.715 104.766 3.250 363
365 12 320.111 290.157 102.716 2.500 364
366 12 316.645 291.357 100.560 3.000 365
367 12 313.303 292.187 98.445 3.750 366
368 12 309.942 292.858 97.264 4.500 367
369 12 306.694 293.391 96.482 6.000 368
370 12 303.909 293.889 96.550 8.000 369
371 12 301.357 294.132 96.877 9.500 370
372 12 299.026 293.985 97.836 10.250 371
373 12 296.927 293.463 99.040 10.750 372
374 12 294.779 291.918 101.550 11.000 373
