# Supplementary material for: Virtual finger boosts three-dimensional imaging and microsurgery as well as terabyte volume image visualization and analysis
Source: Nat Commun. 2014 Jul 11;5:4342. doi: 10.1038/ncomms5342 (PMC4104457; doi:10.1038/ncomms5342)
Supplement: Supplementary Data 1 — 3D projectome and reconstructed neurite tracts of a Drosophila brain. [file ncomms5342-s2.zip › sdata1_projectome9198/tracts_10018.swc]

375 4 766.142 157.142 141.810 9.000 -1
376 4 764.469 157.814 142.369 8.500 375
377 4 762.950 158.294 142.672 8.500 376
378 4 761.158 158.969 143.185 8.250 377
379 4 758.248 159.958 143.690 7.500 378
380 4 754.354 161.289 144.075 6.500 379
381 4 749.385 162.886 144.060 6.000 380
382 4 745.205 164.368 143.571 5.500 381
383 4 741.813 165.592 142.693 4.750 382
384 4 739.134 166.416 142.163 4.250 383
385 4 736.263 166.973 142.335 3.750 384
386 4 732.894 167.407 143.691 4.250 385
387 4 729.206 167.833 145.664 5.000 386
388 4 724.897 168.362 147.584 5.000 387
389 4 720.400 168.863 148.928 5.000 388
390 4 715.897 169.311 149.215 4.000 389
391 4 711.810 169.468 149.163 2.750 390
392 4 708.127 169.446 148.855 2.500 391
393 4 704.975 169.114 148.342 2.500 392
394 4 702.256 168.510 147.394 2.500 393
395 4 699.707 167.597 146.134 2.250 394
396 4 696.859 166.718 145.281 2.250 395
397 4 693.827 166.125 144.855 2.500 396
398 4 690.850 165.823 144.902 2.000 397
399 4 688.225 165.382 145.132 1.250 398
400 4 686.112 164.471 145.339 1.000 399
401 4 684.559 163.032 145.172 1.500 400
402 4 683.190 161.303 144.603 2.500 401
403 4 681.716 159.595 143.880 3.000 402
404 4 679.722 157.826 143.333 2.750 403
405 4 677.628 155.954 142.635 2.000 404
406 4 675.181 153.699 141.861 1.250 405
407 4 672.737 151.187 141.113 1.000 406
408 4 670.196 148.656 141.084 1.000 407
409 4 667.979 146.464 141.346 1.000 408
410 4 666.032 144.712 141.368 1.000 409
411 4 664.161 143.210 140.767 1.000 410
412 4 662.070 141.606 139.975 1.000 411
413 4 659.681 139.782 139.573 1.000 412
414 4 656.772 137.636 139.377 1.000 413
415 4 653.261 135.222 139.075 1.000 414
416 4 648.853 132.771 138.060 1.000 415
417 4 643.684 130.524 137.059 1.000 416
418 4 638.324 128.957 136.379 1.250 417
419 4 633.612 127.680 136.332 2.000 418
420 4 630.443 126.556 135.975 2.750 419
421 4 628.506 125.131 134.966 2.750 420
422 4 627.236 123.804 133.661 2.000 421
423 4 626.112 121.864 132.319 1.250 422
424 4 625.488 119.433 131.073 1.000 423
425 4 625.683 116.234 129.504 1.500 424
426 4 626.564 113.643 128.252 2.250 425
427 4 627.735 111.475 127.485 2.250 426
428 4 628.715 109.857 127.062 2.250 427
429 4 629.443 107.880 125.884 2.750 428
430 4 629.596 105.985 123.557 2.750 429
431 4 629.452 104.314 120.684 2.000 430
432 4 628.410 103.251 117.069 1.000 431
