# Supplementary material for: Virtual finger boosts three-dimensional imaging and microsurgery as well as terabyte volume image visualization and analysis
Source: Nat Commun. 2014 Jul 11;5:4342. doi: 10.1038/ncomms5342 (PMC4104457; doi:10.1038/ncomms5342)
Supplement: Supplementary Data 1 — 3D projectome and reconstructed neurite tracts of a Drosophila brain. [file ncomms5342-s2.zip › sdata1_projectome9198/tracts_10019.swc]

433 9 237.829 147.886 152.205 11.000 -1
434 9 240.154 148.471 151.773 9.500 433
435 9 241.706 149.223 152.551 9.000 434
436 9 243.236 150.193 153.967 9.500 435
437 9 244.637 151.276 155.512 10.500 436
438 9 246.298 152.394 156.503 11.250 437
439 9 248.217 153.545 156.965 11.750 438
440 9 250.515 154.730 156.956 11.750 439
441 9 252.948 155.809 156.619 11.500 440
442 9 255.390 156.781 155.944 11.500 441
443 9 257.836 157.626 155.326 10.750 442
444 9 260.278 158.465 154.836 9.250 443
445 9 262.961 159.296 154.700 7.750 444
446 9 265.769 160.136 154.433 6.250 445
447 9 268.571 161.095 154.269 5.000 446
448 9 271.125 162.178 153.955 4.250 447
449 9 273.178 163.353 154.001 4.250 448
450 9 274.740 164.516 153.958 4.750 449
451 9 276.055 165.671 153.934 5.000 450
452 9 277.494 166.833 153.861 5.000 451
453 9 279.546 167.994 154.258 5.500 452
454 9 282.586 169.048 155.041 6.750 453
455 9 286.869 169.882 156.109 7.750 454
456 9 291.781 170.494 157.040 7.750 455
457 9 296.455 170.984 157.750 7.250 456
458 9 300.268 171.464 158.022 6.750 457
459 9 303.590 171.929 158.288 6.250 458
460 9 306.791 172.388 158.652 6.000 459
461 9 310.244 172.726 159.103 5.750 460
462 9 313.709 172.712 159.056 5.000 461
463 9 317.188 172.231 158.286 4.000 462
464 9 320.304 171.387 156.965 3.500 463
465 9 323.174 170.419 155.499 4.000 464
466 9 325.674 169.428 154.318 4.750 465
467 9 328.176 168.532 153.869 5.000 466
468 9 330.680 167.845 154.382 4.750 467
469 9 333.556 167.389 155.593 4.000 468
470 9 336.805 166.943 156.815 3.500 469
471 9 340.426 166.404 157.561 4.000 470
472 9 343.930 165.624 158.034 4.500 471
473 9 347.073 164.471 158.219 4.250 472
474 9 349.858 162.705 157.994 4.000 473
475 9 352.522 160.470 157.029 4.000 474
476 9 355.059 158.008 155.551 3.750 475
477 9 357.595 155.546 154.088 3.250 476
478 9 360.138 153.069 153.019 3.000 477
479 9 362.939 150.460 152.318 3.000 478
480 9 366.127 147.367 151.646 2.750 479
481 9 369.696 143.687 150.599 2.750 480
482 9 373.525 139.644 149.566 3.500 481
483 9 376.965 136.084 148.565 4.500 482
484 9 380.022 133.230 148.076 4.750 483
485 9 382.425 131.115 147.325 3.750 484
486 9 384.572 129.124 146.467 3.000 485
487 9 386.327 127.272 145.152 2.750 486
488 9 387.961 125.529 144.049 2.750 487
489 9 389.471 124.131 143.329 3.750 488
490 9 391.111 123.075 143.192 4.750 489
491 9 392.875 122.253 143.335 4.750 490
492 9 394.512 120.969 142.912 4.000 491
493 9 395.531 118.852 141.667 3.250 492
494 9 395.940 115.775 139.684 3.000 493
495 9 396.105 112.689 137.793 3.000 494
496 9 396.632 109.747 135.826 3.000 495
497 9 397.386 106.850 133.392 2.750 496
498 9 398.121 103.988 130.472 2.000 497
499 9 398.595 99.880 125.927 1.000 498
