# Supplementary material for: Virtual finger boosts three-dimensional imaging and microsurgery as well as terabyte volume image visualization and analysis
Source: Nat Commun. 2014 Jul 11;5:4342. doi: 10.1038/ncomms5342 (PMC4104457; doi:10.1038/ncomms5342)
Supplement: Supplementary Data 1 — 3D projectome and reconstructed neurite tracts of a Drosophila brain. [file ncomms5342-s2.zip › sdata1_projectome9198/tracts_10022.swc]

591 11 605.294 169.212 70.075 16.000 -1
592 11 604.878 167.410 69.171 14.750 591
593 11 604.262 165.562 68.826 13.750 592
594 11 603.490 163.347 69.275 13.500 593
595 11 602.518 160.788 69.992 13.000 594
596 11 601.253 158.259 70.103 11.750 595
597 11 599.030 155.876 69.073 10.750 596
598 11 595.857 154.008 67.391 10.750 597
599 11 591.912 152.800 65.915 11.250 598
600 11 588.298 152.407 64.770 12.000 599
601 11 585.280 152.775 64.198 13.250 600
602 11 583.000 153.560 64.088 15.000 601
603 11 580.750 154.535 64.644 16.500 602
604 11 578.277 155.615 65.669 17.000 603
605 11 575.082 156.982 67.309 15.250 604
606 11 571.385 158.638 69.170 10.750 605
607 11 566.935 160.496 71.062 7.250 606
608 11 562.201 162.277 72.283 7.000 607
609 11 557.207 163.814 72.970 8.250 608
610 11 552.570 165.038 73.052 9.000 609
611 11 548.167 166.144 72.703 7.750 610
612 11 544.012 167.256 72.383 5.250 611
613 11 539.755 168.372 72.471 3.750 612
614 11 535.317 169.318 73.567 3.750 613
615 11 530.793 170.014 75.082 4.000 614
616 11 526.401 170.500 76.463 3.750 615
617 11 522.118 170.857 77.431 3.500 616
618 11 517.704 171.148 78.158 3.500 617
619 11 513.177 171.379 79.070 3.250 618
620 11 509.139 171.472 79.675 3.250 619
621 11 505.832 171.374 79.763 4.000 620
622 11 503.014 170.972 79.227 4.500 621
623 11 499.828 170.483 78.469 4.250 622
624 11 495.802 169.862 77.999 4.000 623
625 11 491.040 169.380 77.779 3.500 624
626 11 486.294 168.821 77.837 2.500 625
627 11 482.520 168.281 77.585 2.250 626
628 11 480.105 167.510 77.097 3.000 627
629 11 478.418 166.750 76.273 4.000 628
630 11 476.486 166.056 75.614 5.000 629
631 11 473.685 165.557 74.981 6.000 630
632 11 470.283 164.968 74.539 6.750 631
633 11 466.664 164.044 74.334 7.750 632
634 11 463.220 162.627 75.005 10.000 633
635 11 459.809 160.898 76.328 11.750 634
636 11 456.758 159.234 77.498 11.000 635
637 11 453.902 157.944 77.400 9.500 636
638 11 451.494 156.989 76.224 9.250 637
639 11 449.076 156.122 74.745 10.000 638
640 11 446.432 155.065 73.438 11.750 639
641 11 443.557 153.851 72.194 15.250 640
642 11 440.444 152.489 70.535 18.500 641
643 11 437.455 151.155 68.812 18.500 642
644 11 434.467 149.831 67.059 16.500 643
645 11 431.846 148.638 65.815 14.750 644
646 11 429.718 147.462 65.052 13.250 645
647 11 427.838 146.329 65.064 12.000 646
648 11 425.720 145.130 65.254 11.000 647
649 11 422.867 143.952 65.222 10.000 648
650 11 419.877 142.965 64.509 9.500 649
651 11 417.104 142.406 64.113 10.000 650
652 11 415.016 142.619 64.257 10.750 651
653 11 413.261 143.392 65.159 10.750 652
654 11 411.843 144.613 65.899 10.250 653
655 11 410.552 145.741 66.551 10.250 654
656 11 409.373 147.034 67.097 10.750 655
657 11 408.167 148.737 67.535 11.000 656
658 11 407.031 151.270 67.750 11.000 657
659 11 406.124 154.045 67.612 11.000 658
660 11 405.400 157.794 67.654 11.000 659
