# Supplementary material for: Virtual finger boosts three-dimensional imaging and microsurgery as well as terabyte volume image visualization and analysis
Source: Nat Commun. 2014 Jul 11;5:4342. doi: 10.1038/ncomms5342 (PMC4104457; doi:10.1038/ncomms5342)
Supplement: Supplementary Data 1 — 3D projectome and reconstructed neurite tracts of a Drosophila brain. [file ncomms5342-s2.zip › sdata1_projectome9198/tracts_10024.swc]

748 3 473.084 370.128 62.614 5.000 -1
749 3 473.924 367.761 65.218 3.500 748
750 3 474.707 365.685 66.480 3.250 749
751 3 475.579 363.441 67.364 3.750 750
752 3 476.525 361.271 67.882 4.000 751
753 3 477.452 359.342 68.387 4.250 752
754 3 478.286 357.439 69.142 5.000 753
755 3 479.153 355.446 70.124 5.750 754
756 3 479.967 353.131 71.479 6.000 755
757 3 480.819 350.465 72.950 6.000 756
758 3 481.466 347.292 74.449 5.750 757
759 3 481.983 343.696 75.632 5.000 758
760 3 482.466 339.923 76.434 4.000 759
761 3 482.971 336.432 76.565 3.000 760
762 3 483.542 333.147 76.349 2.000 761
763 3 484.044 329.387 76.296 1.250 762
764 3 484.568 324.341 76.694 1.000 763
765 3 485.110 318.003 77.504 1.250 764
766 3 485.741 311.637 78.018 1.500 765
767 3 486.324 306.535 77.865 1.250 766
768 3 486.932 303.046 76.837 1.000 767
769 3 487.598 300.675 75.921 1.000 768
770 3 488.571 298.920 75.886 1.000 769
771 3 489.746 297.656 76.790 1.000 770
772 3 490.995 296.612 77.420 1.000 771
773 3 492.051 295.480 77.422 1.000 772
774 3 492.925 294.144 76.825 1.000 773
775 3 493.679 292.669 76.166 1.250 774
776 3 494.432 291.194 75.500 1.750 775
777 3 495.193 289.728 74.907 2.000 776
778 3 495.982 288.164 74.491 1.750 777
779 3 496.888 286.476 73.966 1.500 778
780 3 497.920 284.415 73.267 1.500 779
781 3 498.962 282.129 71.568 1.250 780
782 3 499.893 279.737 68.939 1.000 781
783 3 500.609 277.508 65.676 1.250 782
784 3 501.212 275.259 63.442 1.500 783
785 3 501.555 272.802 62.876 1.250 784
786 3 501.732 270.247 63.829 1.250 785
787 3 501.639 268.006 65.709 1.500 786
788 3 501.700 265.802 67.863 1.250 787
789 3 501.991 263.348 69.775 1.000 788
790 3 502.691 260.221 70.710 1.000 789
791 3 503.271 257.240 70.768 1.250 790
792 3 503.420 254.553 70.473 1.500 791
793 3 502.837 252.442 70.471 1.250 792
794 3 501.805 250.069 70.629 1.000 793
795 3 500.790 247.326 70.707 1.000 794
796 3 500.134 243.972 70.397 1.000 795
797 3 500.041 240.760 69.815 1.000 796
798 3 500.160 237.673 69.049 1.000 797
799 3 500.607 234.717 68.059 1.000 798
800 3 500.949 231.387 67.000 1.000 799
801 3 501.402 228.189 65.940 1.000 800
802 3 501.734 225.363 65.081 1.000 801
803 3 502.394 223.177 64.301 1.000 802
804 3 502.941 221.369 63.797 1.000 803
805 3 503.447 218.729 63.473 1.000 804
806 3 503.717 214.393 63.224 1.000 805
807 3 504.161 207.166 62.757 1.000 806
808 3 504.483 198.126 62.245 1.000 807
809 3 504.359 188.145 62.470 1.250 808
810 3 503.799 179.411 63.770 1.500 809
811 3 502.940 172.993 65.904 1.750 810
812 3 502.131 169.091 67.905 2.250 811
813 3 501.289 166.350 69.333 2.000 812
814 3 500.651 163.727 70.529 1.250 813
815 3 500.421 160.162 71.557 1.000 814
816 3 500.581 156.018 72.472 1.000 815
817 3 500.899 151.156 73.283 1.000 816
818 3 500.972 147.016 74.486 1.000 817
819 3 501.014 143.726 75.915 1.000 818
820 3 501.157 141.745 76.937 1.000 819
821 3 501.842 140.346 76.780 1.000 820
