# Supplementary material for: Virtual finger boosts three-dimensional imaging and microsurgery as well as terabyte volume image visualization and analysis
Source: Nat Commun. 2014 Jul 11;5:4342. doi: 10.1038/ncomms5342 (PMC4104457; doi:10.1038/ncomms5342)
Supplement: Supplementary Data 1 — 3D projectome and reconstructed neurite tracts of a Drosophila brain. [file ncomms5342-s2.zip › sdata1_projectome9198/tracts_10025.swc]

822 5 693.732 143.719 63.493 6.000 -1
823 5 694.903 143.774 64.098 5.500 822
824 5 695.872 144.402 63.980 4.250 823
825 5 697.040 145.335 63.309 3.250 824
826 5 698.441 146.356 62.194 3.250 825
827 5 699.868 147.233 60.913 4.000 826
828 5 701.305 148.019 59.810 4.750 827
829 5 702.600 148.925 58.851 5.000 828
830 5 703.964 150.056 58.458 5.000 829
831 5 705.509 151.460 58.810 4.500 830
832 5 707.138 152.999 59.883 3.750 831
833 5 708.760 154.570 61.156 3.500 832
834 5 710.169 156.037 62.010 3.250 833
835 5 711.624 157.290 62.260 3.000 834
836 5 713.086 158.520 62.361 3.000 835
837 5 714.765 159.851 62.833 2.750 836
838 5 716.611 161.568 64.003 2.000 837
839 5 718.928 163.337 65.003 1.250 838
840 5 721.625 165.025 65.148 1.000 839
841 5 724.383 166.415 64.179 1.000 840
842 5 726.695 167.612 63.231 1.250 841
843 5 728.421 168.718 63.042 1.500 842
844 5 729.889 169.889 64.193 1.500 843
845 5 731.437 171.289 65.899 1.500 844
846 5 733.188 172.908 67.971 1.250 845
847 5 735.042 174.649 69.930 1.250 846
848 5 736.786 176.355 71.791 1.750 847
849 5 738.661 178.014 73.241 1.750 848
850 5 740.542 179.654 73.864 1.750 849
851 5 742.426 181.289 73.754 2.500 850
852 5 743.954 182.909 73.202 3.250 851
853 5 745.495 184.451 72.885 3.500 852
854 5 747.162 185.955 72.925 3.500 853
855 5 748.957 187.409 73.251 3.500 854
856 5 750.743 188.941 74.025 3.250 855
857 5 752.635 190.583 75.317 3.000 856
858 5 754.864 192.385 77.182 3.250 857
859 5 756.987 194.110 78.713 3.500 858
860 5 758.892 195.684 79.593 3.250 859
861 5 760.348 197.048 79.709 3.000 860
862 5 761.799 198.479 80.207 3.000 861
863 5 763.236 200.041 81.437 3.000 862
864 5 764.894 201.769 83.382 3.000 863
865 5 766.564 203.399 84.766 3.000 864
866 5 768.135 204.851 85.250 3.250 865
867 5 769.485 206.144 85.055 3.750 866
868 5 770.830 207.494 85.178 3.750 867
869 5 772.399 209.002 85.959 3.250 868
870 5 774.079 210.615 87.213 3.000 869
871 5 775.643 212.204 88.431 2.750 870
872 5 777.097 213.709 89.289 2.250 871
873 5 778.540 215.240 89.632 2.000 872
874 5 780.089 216.809 89.410 2.250 873
875 5 781.501 218.493 89.269 2.750 874
876 5 782.789 220.271 89.746 2.750 875
877 5 783.950 222.208 91.182 2.250 876
878 5 784.995 224.139 92.684 2.000 877
879 5 785.927 225.966 93.727 2.250 878
880 5 786.830 227.913 94.112 2.750 879
881 5 787.814 230.081 94.287 3.000 880
882 5 788.879 232.498 94.395 3.000 881
883 5 789.845 234.797 94.619 2.750 882
884 5 790.711 236.999 95.058 2.250 883
885 5 791.457 239.256 95.879 1.750 884
886 5 792.203 241.531 96.787 1.250 885
887 5 792.912 244.062 97.757 1.000 886
888 5 793.641 246.454 98.626 1.000 887
889 5 794.350 249.032 99.810 1.000 888
890 5 794.979 251.380 101.142 1.250 889
891 5 795.452 253.988 102.657 2.000 890
892 5 795.652 256.758 103.942 2.500 891
893 5 795.798 259.828 104.895 2.500 892
894 5 795.828 262.818 105.529 3.500 893
895 5 796.035 265.424 105.952 5.500 894
896 5 796.259 267.975 106.685 6.750 895
897 5 796.683 270.774 107.241 7.000 896
898 5 796.975 274.359 107.477 7.000 897
899 5 797.135 277.851 106.759 7.000 898
900 5 796.853 282.474 105.222 7.000 899
