# Supplementary material for: Virtual finger boosts three-dimensional imaging and microsurgery as well as terabyte volume image visualization and analysis
Source: Nat Commun. 2014 Jul 11;5:4342. doi: 10.1038/ncomms5342 (PMC4104457; doi:10.1038/ncomms5342)
Supplement: Supplementary Data 1 — 3D projectome and reconstructed neurite tracts of a Drosophila brain. [file ncomms5342-s2.zip › sdata1_projectome9198/tracts_10026.swc]

901 18 325.503 145.452 75.103 5.000 -1
902 18 325.610 146.000 75.285 5.750 901
903 18 324.914 146.581 75.030 6.500 902
904 18 323.640 147.461 74.902 7.250 903
905 18 321.945 148.530 74.831 7.250 904
906 18 320.315 149.763 74.915 6.500 905
907 18 318.723 150.966 74.803 5.750 906
908 18 317.030 152.236 74.479 5.750 907
909 18 315.126 153.543 73.881 6.000 908
910 18 313.201 154.868 73.394 6.000 909
911 18 311.509 156.035 73.173 6.000 910
912 18 310.046 157.050 73.251 5.750 911
913 18 308.718 157.972 73.377 5.000 912
914 18 307.276 158.868 73.465 4.000 913
915 18 305.587 159.830 73.464 3.000 914
916 18 303.506 160.959 73.374 2.000 915
917 18 301.279 162.290 73.164 1.250 916
918 18 299.035 163.533 73.155 1.250 917
919 18 296.919 164.588 73.338 1.750 918
920 18 294.822 165.424 73.660 1.750 919
921 18 292.737 166.454 73.688 1.250 920
922 18 290.810 167.464 72.860 1.000 921
923 18 289.151 168.371 70.670 1.000 922
924 18 287.923 168.957 67.154 1.000 923
925 18 286.703 169.651 64.171 1.000 924
926 18 285.085 170.760 63.590 1.000 925
927 18 282.782 172.294 66.292 1.000 926
928 18 280.257 174.006 70.672 1.000 927
929 18 277.761 175.696 74.893 1.000 928
930 18 275.536 177.280 77.735 1.000 929
931 18 273.180 178.933 79.161 1.000 930
932 18 270.732 180.635 79.659 1.000 931
933 18 267.828 182.754 80.101 1.250 932
934 18 264.903 185.106 81.061 2.000 933
935 18 262.100 187.590 82.546 2.750 934
936 18 259.890 189.765 83.878 3.000 935
937 18 258.078 191.556 84.847 3.250 936
938 18 256.477 193.197 85.520 3.750 937
939 18 254.875 194.736 86.301 4.000 938
940 18 253.222 196.315 87.300 4.250 939
941 18 251.562 197.797 88.436 4.750 940
942 18 249.922 199.263 89.475 5.000 941
943 18 248.336 200.689 90.276 4.750 942
944 18 246.810 201.966 90.915 4.250 943
945 18 245.416 203.256 91.509 4.000 944
946 18 244.118 204.586 92.213 3.750 945
947 18 242.846 206.320 92.996 3.250 946
948 18 241.341 208.428 93.915 3.000 947
949 18 239.680 211.481 94.618 2.750 948
950 18 237.850 215.389 95.269 2.250 949
951 18 236.141 220.276 96.197 2.000 950
952 18 234.475 225.265 98.089 1.750 951
953 18 232.995 230.470 100.750 1.250 952
954 18 231.642 235.598 103.491 1.000 953
955 18 230.370 241.309 105.852 1.000 954
956 18 229.298 246.785 108.106 1.000 955
957 18 228.259 252.038 110.428 1.750 956
958 18 227.655 256.137 112.421 3.250 957
959 18 227.131 259.847 113.768 4.000 958
960 18 226.966 262.973 114.552 4.250 959
961 18 226.838 265.970 115.295 5.000 960
962 18 227.110 268.570 115.722 6.000 961
963 18 227.577 271.132 115.849 6.500 962
964 18 228.110 273.845 115.476 5.750 963
965 18 228.546 276.615 114.873 4.250 964
966 18 228.891 279.234 114.242 3.000 965
967 18 229.368 281.561 113.914 2.000 966
968 18 229.897 283.665 114.223 1.250 967
969 18 230.549 285.486 114.878 1.000 968
970 18 231.155 287.013 115.417 1.000 969
971 18 231.682 288.145 115.459 1.000 970
972 18 232.027 289.382 114.991 1.000 971
