# Supplementary material for: Virtual finger boosts three-dimensional imaging and microsurgery as well as terabyte volume image visualization and analysis
Source: Nat Commun. 2014 Jul 11;5:4342. doi: 10.1038/ncomms5342 (PMC4104457; doi:10.1038/ncomms5342)
Supplement: Supplementary Data 1 — 3D projectome and reconstructed neurite tracts of a Drosophila brain. [file ncomms5342-s2.zip › sdata1_projectome9198/tracts_10029.swc]

1059 13 644.226 217.170 66.095 4.000 -1
1060 13 646.532 217.908 66.073 3.500 1059
1061 13 648.590 218.149 66.584 3.750 1060
1062 13 650.608 218.078 67.801 3.750 1061
1063 13 652.487 217.805 69.652 3.250 1062
1064 13 654.253 217.545 72.044 3.000 1063
1065 13 656.104 217.364 74.629 2.750 1064
1066 13 658.069 217.188 77.257 2.250 1065
1067 13 660.011 216.778 79.396 2.250 1066
1068 13 661.696 216.154 81.019 2.500 1067
1069 13 663.019 215.588 82.669 2.250 1068
1070 13 663.954 215.587 85.124 2.250 1069
1071 13 664.684 216.129 88.662 2.750 1070
1072 13 665.858 216.589 92.985 3.250 1071
1073 13 667.478 216.391 98.002 3.500 1072
1074 13 669.593 215.696 103.511 3.250 1073
1075 13 671.309 214.995 108.632 3.000 1074
1076 13 672.647 214.638 112.716 3.250 1075
1077 13 673.832 214.215 115.788 4.000 1076
1078 13 675.037 213.597 118.742 4.750 1077
1079 13 676.271 212.636 122.113 5.000 1078
1080 13 677.038 211.861 126.044 5.000 1079
1081 13 677.547 211.308 130.106 5.000 1080
1082 13 677.894 211.003 133.812 5.000 1081
1083 13 678.417 210.662 136.642 5.000 1082
1084 13 679.201 210.223 138.766 5.000 1083
1085 13 680.177 209.721 140.527 5.000 1084
1086 13 681.262 209.242 142.368 5.000 1085
1087 13 682.318 208.844 144.378 5.250 1086
1088 13 683.288 208.660 146.254 5.750 1087
1089 13 684.112 208.677 147.664 6.250 1088
1090 13 684.835 209.216 148.447 7.000 1089
