# Supplementary material for: Virtual finger boosts three-dimensional imaging and microsurgery as well as terabyte volume image visualization and analysis
Source: Nat Commun. 2014 Jul 11;5:4342. doi: 10.1038/ncomms5342 (PMC4104457; doi:10.1038/ncomms5342)
Supplement: Supplementary Data 1 — 3D projectome and reconstructed neurite tracts of a Drosophila brain. [file ncomms5342-s2.zip › sdata1_projectome9198/tracts_1003.swc]

48 13 635.000 197.000 72.000 14.000 -1
49 13 634.010 196.415 75.511 14.875 48
50 13 636.402 196.656 76.880 15.312 49
51 13 639.903 196.797 77.493 15.625 50
52 13 643.500 197.145 77.612 15.688 51
53 13 644.251 197.020 80.666 15.375 52
54 13 646.187 197.344 82.443 14.875 53
55 13 646.705 198.719 84.356 14.375 54
56 13 648.458 198.893 86.309 13.938 55
57 13 650.188 198.780 88.560 13.562 56
58 13 651.096 198.797 91.859 13.125 57
59 13 652.816 198.921 94.118 12.562 58
60 13 654.806 199.096 96.081 11.875 59
61 13 656.436 199.428 98.371 11.188 60
62 13 657.313 199.461 101.722 10.750 61
63 13 658.648 199.611 104.268 10.500 62
64 13 659.141 199.339 107.961 10.438 63
65 13 659.449 198.815 111.707 10.500 64
66 13 661.006 199.399 114.200 10.375 65
67 13 661.778 199.306 117.609 10.188 66
68 13 662.962 199.265 120.245 10.062 67
69 13 663.606 198.776 123.409 10.188 68
70 13 664.884 197.872 124.495 10.812 69
71 13 665.138 197.088 127.941 11.938 70
72 13 665.433 196.689 131.698 13.312 71
73 13 666.707 196.643 134.251 14.625 72
74 13 667.347 196.539 137.714 15.688 73
75 13 668.623 196.477 140.254 16.438 74
76 13 668.979 196.126 143.979 16.875 75
77 13 669.058 195.851 147.992 16.875 76
78 13 669.153 195.537 152.041 16.438 77
79 13 669.289 195.646 155.659 15.562 78
80 13 671.516 197.066 155.517 13.000 79
