# Supplementary material for: Virtual finger boosts three-dimensional imaging and microsurgery as well as terabyte volume image visualization and analysis
Source: Nat Commun. 2014 Jul 11;5:4342. doi: 10.1038/ncomms5342 (PMC4104457; doi:10.1038/ncomms5342)
Supplement: Supplementary Data 1 — 3D projectome and reconstructed neurite tracts of a Drosophila brain. [file ncomms5342-s2.zip › sdata1_projectome9198/tracts_10030.swc]

1091 5 359.010 209.547 72.835 4.000 -1
1092 5 360.668 209.345 71.654 4.000 1091
1093 5 361.351 209.504 71.364 3.750 1092
1094 5 361.361 210.043 71.965 3.500 1093
1095 5 360.359 210.590 73.602 3.750 1094
1096 5 358.633 210.848 76.061 4.000 1095
1097 5 356.697 210.773 79.030 4.000 1096
1098 5 355.094 210.496 81.843 3.750 1097
1099 5 354.025 210.400 84.177 3.250 1098
1100 5 352.908 210.426 86.061 2.750 1099
1101 5 351.325 210.695 88.128 2.500 1100
1102 5 348.991 210.917 90.595 2.750 1101
1103 5 346.120 210.996 93.742 3.000 1102
1104 5 343.204 210.872 97.029 3.000 1103
1105 5 340.274 210.439 100.896 3.000 1104
1106 5 338.086 209.733 104.957 3.250 1105
1107 5 336.287 208.579 109.542 3.750 1106
1108 5 335.286 206.900 114.205 4.000 1107
1109 5 334.517 204.763 118.997 4.250 1108
1110 5 334.341 202.265 123.995 4.750 1109
1111 5 334.440 200.216 128.766 5.000 1110
1112 5 334.612 199.329 132.424 5.000 1111
1113 5 334.500 200.018 134.481 5.000 1112
1114 5 334.254 201.893 135.542 5.250 1113
1115 5 334.233 203.806 136.903 5.750 1114
1116 5 334.737 205.412 138.970 5.750 1115
1117 5 335.469 206.607 141.348 5.250 1116
1118 5 336.411 208.226 143.600 5.000 1117
1119 5 337.295 210.133 145.364 5.250 1118
1120 5 338.498 212.262 146.744 5.750 1119
1121 5 339.867 213.902 147.543 6.250 1120
1122 5 341.509 215.120 148.105 6.750 1121
1123 5 343.121 215.891 148.430 7.250 1122
1124 5 344.710 216.542 148.724 7.500 1123
1125 5 346.458 216.978 149.029 7.000 1124
1126 5 348.669 217.031 149.145 6.250 1125
1127 5 351.231 216.859 148.316 5.750 1126
1128 5 353.413 216.407 146.377 5.250 1127
1129 5 354.627 216.023 143.958 4.750 1128
1130 5 354.935 215.324 142.555 4.000 1129
1131 5 354.839 214.512 142.232 3.000 1130
