# Supplementary material for: Virtual finger boosts three-dimensional imaging and microsurgery as well as terabyte volume image visualization and analysis
Source: Nat Commun. 2014 Jul 11;5:4342. doi: 10.1038/ncomms5342 (PMC4104457; doi:10.1038/ncomms5342)
Supplement: Supplementary Data 1 — 3D projectome and reconstructed neurite tracts of a Drosophila brain. [file ncomms5342-s2.zip › sdata1_projectome9198/tracts_10031.swc]

1 7 574.123 290.232 51.591 4.000 -1
2 7 572.710 291.387 51.276 6.000 1
3 7 571.426 292.158 51.109 7.500 2
4 7 569.886 292.929 51.007 8.000 3
5 7 568.475 293.829 51.101 8.000 4
6 7 567.065 294.730 51.342 7.750 5
7 7 565.654 295.631 51.600 7.000 6
8 7 563.858 296.403 51.716 6.000 7
9 7 561.676 297.176 51.885 5.500 8
10 7 558.979 297.951 52.257 5.500 9
11 7 556.026 298.599 52.699 5.000 10
12 7 553.072 299.116 52.889 4.500 11
13 7 550.247 299.373 52.603 4.750 12
14 7 547.680 299.628 52.109 5.250 13
15 7 545.242 299.883 51.556 5.500 14
16 7 542.676 300.139 51.163 5.000 15
17 7 539.338 300.141 51.009 4.000 16
18 7 534.579 299.762 51.491 3.000 17
19 7 529.040 299.131 52.650 2.000 18
20 7 523.749 298.246 54.306 1.500 19
21 7 520.381 296.714 56.046 2.500 20
22 7 518.812 294.534 57.709 4.000 21
23 7 518.911 291.708 59.573 4.250 22
24 7 519.653 289.135 61.596 4.000 23
25 7 520.777 286.818 64.023 4.000 24
26 7 522.032 285.012 66.508 3.750 25
27 7 523.161 283.333 68.903 3.250 26
28 7 523.781 281.651 70.759 3.000 27
29 7 523.374 279.709 72.034 3.000 28
30 7 522.194 277.506 72.942 3.000 29
31 7 520.755 275.303 73.774 2.750 30
32 7 519.443 273.226 74.732 2.500 31
33 7 518.257 271.277 75.854 2.750 32
34 7 516.557 269.329 76.687 2.750 33
35 7 514.333 267.378 77.627 2.250 34
36 7 511.586 265.425 78.685 2.000 35
37 7 509.338 263.462 80.698 2.250 36
38 7 507.352 261.889 82.520 2.500 37
39 7 505.504 260.970 83.856 2.250 38
40 7 503.283 260.968 84.235 2.500 39
41 7 501.070 261.489 84.287 3.500 40
42 7 498.990 262.402 84.167 4.250 41
43 7 496.923 263.448 83.559 4.500 42
44 7 494.867 264.627 82.567 4.000 43
45 7 492.948 265.807 81.286 3.500 44
46 7 491.415 267.114 80.266 3.750 45
47 7 490.266 268.678 79.479 4.250 46
48 7 489.523 271.280 78.183 4.500 47
49 7 489.318 274.788 76.197 4.000 48
50 7 489.400 279.202 73.258 3.500 49
51 7 489.465 283.093 70.935 4.000 50
52 7 488.874 286.330 68.960 4.500 51
53 7 486.737 288.397 66.943 3.500 52
54 7 482.951 289.813 63.981 2.000 53
55 7 477.636 290.581 60.544 2.500 54
56 7 472.810 290.964 58.110 4.500 55
57 7 468.470 290.962 56.771 6.000 56
58 7 464.876 290.577 56.393 6.500 57
59 7 460.900 290.064 55.949 6.250 58
60 7 457.188 289.421 55.351 6.250 59
61 7 454.133 288.649 54.478 7.250 60
62 7 451.980 287.491 53.618 8.500 61
63 7 450.465 286.076 52.919 9.000 62
64 7 449.193 284.790 52.551 8.750 63
65 7 448.169 283.890 52.409 8.250 64
66 7 446.880 283.377 52.466 8.000 65
