# Supplementary material for: Virtual finger boosts three-dimensional imaging and microsurgery as well as terabyte volume image visualization and analysis
Source: Nat Commun. 2014 Jul 11;5:4342. doi: 10.1038/ncomms5342 (PMC4104457; doi:10.1038/ncomms5342)
Supplement: Supplementary Data 1 — 3D projectome and reconstructed neurite tracts of a Drosophila brain. [file ncomms5342-s2.zip › sdata1_projectome9198/tracts_10032.swc]

67 3 521.519 184.804 89.041 6.000 -1
68 3 518.910 183.630 89.052 6.500 67
69 3 516.831 182.994 88.666 6.500 68
70 3 514.492 182.619 88.242 6.500 69
71 3 511.757 182.627 88.040 6.250 70
72 3 508.754 183.007 88.316 6.000 71
73 3 505.356 183.769 88.799 6.250 72
74 3 502.489 184.811 88.807 6.500 73
75 3 499.898 186.008 88.153 6.250 74
76 3 497.966 187.218 87.156 6.000 75
77 3 496.155 188.410 86.615 6.000 76
78 3 494.720 189.709 86.717 6.500 77
79 3 493.404 191.252 87.257 8.000 78
80 3 492.086 193.315 87.861 9.750 79
81 3 490.643 195.646 88.253 11.000 80
82 3 489.207 198.247 88.380 11.500 81
83 3 488.300 200.597 88.252 11.250 82
84 3 488.177 202.820 88.021 10.500 83
85 3 488.836 204.521 87.793 9.750 84
86 3 490.011 206.216 87.751 9.750 85
87 3 491.446 207.909 87.760 10.000 86
88 3 493.281 210.005 87.349 10.250 87
89 3 495.523 212.117 86.296 11.000 88
90 3 498.417 214.101 85.162 11.250 89
91 3 501.551 215.671 84.874 10.000 90
92 3 504.656 216.685 85.937 8.250 91
93 3 507.496 217.303 87.184 7.250 92
94 3 510.348 217.416 87.858 7.250 93
95 3 513.355 217.171 87.221 8.000 94
96 3 516.495 216.410 86.413 8.750 95
97 3 519.498 215.510 85.971 9.250 96
98 3 522.232 214.597 86.015 9.500 97
99 3 524.571 213.679 86.259 9.250 98
100 3 526.653 212.246 86.309 9.250 99
101 3 528.604 210.291 86.391 10.000 100
102 3 530.425 208.076 86.436 11.000 101
103 3 531.984 206.246 86.693 11.500 102
104 3 533.282 204.544 87.003 11.000 103
105 3 534.191 202.455 87.196 10.250 104
106 3 534.581 199.594 87.081 9.750 105
107 3 534.189 196.343 86.969 8.750 106
108 3 533.273 193.343 87.101 6.750 107
109 3 532.094 190.848 87.650 4.500 108
110 3 530.912 188.737 88.399 3.250 109
111 3 529.339 187.015 89.152 3.000 110
112 3 527.379 185.828 89.540 3.500 111
113 3 524.772 185.437 89.518 4.750 112
114 3 522.430 185.580 89.178 6.250 113
115 3 519.174 185.979 88.962 8.000 114
