# Supplementary material for: Virtual finger boosts three-dimensional imaging and microsurgery as well as terabyte volume image visualization and analysis
Source: Nat Commun. 2014 Jul 11;5:4342. doi: 10.1038/ncomms5342 (PMC4104457; doi:10.1038/ncomms5342)
Supplement: Supplementary Data 1 — 3D projectome and reconstructed neurite tracts of a Drosophila brain. [file ncomms5342-s2.zip › sdata1_projectome9198/tracts_10034.swc]

241 15 488.874 286.330 68.960 5.000 -1
242 15 490.146 287.066 68.072 4.750 241
243 15 491.140 288.779 66.901 4.500 242
244 15 491.904 291.493 65.334 4.750 243
245 15 491.882 294.843 63.398 4.750 244
246 15 491.180 297.614 61.256 4.250 245
247 15 489.970 299.965 58.668 3.750 246
248 15 488.548 301.864 56.507 3.000 247
249 15 486.846 303.980 54.718 2.500 248
250 15 485.042 305.961 53.778 2.750 249
251 15 483.208 307.783 53.011 3.000 250
252 15 481.569 309.161 52.477 3.000 251
253 15 480.038 310.270 51.941 3.000 252
254 15 478.622 311.352 51.517 3.000 253
255 15 477.208 312.551 51.177 2.750 254
256 15 475.538 313.771 50.815 2.500 255
257 15 473.596 314.875 50.479 2.500 256
258 15 471.132 315.891 50.107 2.250 257
259 15 468.519 316.893 49.885 2.250 258
260 15 465.626 317.888 49.827 2.500 259
261 15 462.841 318.733 49.846 2.000 260
262 15 460.052 319.458 49.807 1.250 261
263 15 457.276 320.081 49.577 1.000 262
264 15 454.371 320.713 49.348 1.000 263
265 15 451.222 321.613 49.184 1.250 264
266 15 447.962 322.893 49.138 2.000 265
267 15 444.593 324.674 49.282 2.750 266
268 15 441.178 326.644 49.907 3.000 267
269 15 437.866 328.697 50.788 3.000 268
270 15 434.676 330.736 51.713 3.000 269
271 15 431.946 332.704 52.051 3.000 270
272 15 429.615 334.540 52.222 3.000 271
273 15 427.668 336.463 52.506 3.000 272
274 15 425.657 338.800 53.531 3.000 273
275 15 423.727 341.558 55.201 3.000 274
276 15 422.313 344.635 57.128 3.000 275
277 15 422.000 347.818 58.712 2.750 276
278 15 422.681 351.377 59.952 2.000 277
279 15 424.104 354.975 60.570 1.250 278
280 15 425.845 358.488 60.705 1.000 279
281 15 427.814 361.597 60.816 1.000 280
282 15 429.912 364.689 61.910 1.000 281
283 15 432.275 367.879 64.024 1.000 282
284 15 434.754 371.048 66.235 1.000 283
285 15 437.108 373.755 68.102 1.000 284
286 15 439.521 376.277 69.405 1.000 285
287 15 442.316 379.008 69.915 1.000 286
288 15 445.568 382.372 69.352 1.000 287
289 15 448.510 385.829 69.249 1.000 288
290 15 450.723 389.021 70.584 1.000 289
291 15 452.540 391.869 73.777 1.000 290
292 15 454.499 394.599 76.820 1.000 291
293 15 456.958 397.757 79.329 1.000 292
294 15 459.432 401.173 80.876 1.000 293
295 15 461.587 405.039 82.154 1.000 294
296 15 463.178 409.026 82.778 1.000 295
297 15 464.486 413.253 82.662 1.000 296
298 15 465.713 417.529 82.178 1.000 297
299 15 466.961 421.700 81.424 1.000 298
300 15 468.105 425.656 80.286 1.000 299
301 15 469.037 429.425 78.596 1.000 300
302 15 469.290 432.745 77.867 1.000 301
303 15 468.902 435.773 79.010 1.000 302
304 15 468.025 438.401 81.742 1.250 303
305 15 467.216 441.203 84.038 2.000 304
306 15 466.409 444.000 85.222 2.500 305
307 15 465.465 447.032 85.542 2.250 306
308 15 464.267 449.968 85.731 1.750 307
309 15 462.957 453.046 85.879 1.250 308
310 15 461.791 456.003 85.821 1.000 309
311 15 460.769 458.959 85.663 1.000 310
312 15 459.874 461.780 85.448 1.000 311
313 15 458.958 464.466 85.298 1.250 312
314 15 458.011 466.886 85.212 1.500 313
315 15 457.017 468.789 85.130 1.250 314
316 15 455.994 470.309 85.005 1.000 315
317 15 454.980 471.712 84.723 1.000 316
318 15 453.855 473.380 84.484 1.000 317
319 15 452.616 475.310 84.301 1.250 318
320 15 451.230 477.239 84.246 1.500 319
321 15 449.831 479.037 84.205 1.250 320
322 15 448.399 480.694 84.319 1.000 321
323 15 446.943 482.458 84.691 1.000 322
324 15 445.472 484.213 85.173 1.250 323
325 15 444.018 486.101 85.617 1.750 324
326 15 442.484 487.905 85.615 2.000 325
327 15 440.984 489.852 85.453 2.250 326
328 15 439.515 491.693 84.989 2.500 327
329 15 438.394 493.603 84.899 2.250 328
330 15 437.510 495.479 84.980 1.750 329
331 15 437.054 497.834 85.115 1.250 330
332 15 436.810 500.589 84.929 1.000 331
333 15 436.944 503.875 84.233 1.000 332
334 15 437.307 507.123 83.757 1.000 333
335 15 437.804 510.362 83.242 1.000 334
336 15 438.063 512.695 82.917 1.000 335
337 15 437.872 513.926 82.270 1.000 336
338 15 437.416 513.753 81.665 1.250 337
339 15 436.899 512.936 81.079 2.000 338
