# Supplementary material for: Virtual finger boosts three-dimensional imaging and microsurgery as well as terabyte volume image visualization and analysis
Source: Nat Commun. 2014 Jul 11;5:4342. doi: 10.1038/ncomms5342 (PMC4104457; doi:10.1038/ncomms5342)
Supplement: Supplementary Data 1 — 3D projectome and reconstructed neurite tracts of a Drosophila brain. [file ncomms5342-s2.zip › sdata1_projectome9198/tracts_10035.swc]

340 3 606.417 118.154 109.065 3.000 -1
341 3 605.240 118.866 108.947 3.750 340
342 3 604.391 119.619 108.202 4.250 341
343 3 603.204 120.695 107.440 4.750 342
344 3 601.774 121.995 106.852 4.750 343
345 3 599.847 123.571 106.461 4.500 344
346 3 597.828 125.226 105.811 5.000 345
347 3 595.386 127.258 104.789 5.750 346
348 3 592.642 129.665 103.470 6.250 347
349 3 589.104 132.695 101.953 6.500 348
350 3 585.104 136.056 100.367 5.500 349
351 3 580.442 139.437 98.911 3.750 350
352 3 575.701 142.512 97.755 3.000 351
353 3 570.867 145.121 96.793 3.000 352
354 3 566.752 147.339 95.854 3.250 353
355 3 563.081 149.092 94.974 3.500 354
356 3 559.819 150.309 94.363 3.500 355
357 3 556.329 151.114 94.056 3.750 356
358 3 552.551 151.888 93.934 4.250 357
359 3 548.312 152.979 93.691 5.000 358
360 3 543.754 154.312 93.145 5.500 359
361 3 538.981 155.549 92.128 4.750 360
362 3 534.668 156.277 91.026 3.250 361
363 3 530.852 156.383 90.421 2.500 362
364 3 527.746 155.959 90.779 2.750 363
365 3 524.807 155.388 91.677 2.750 364
366 3 521.698 154.778 92.811 2.500 365
367 3 518.152 154.402 93.542 3.000 366
368 3 514.222 154.089 94.261 3.750 367
369 3 509.962 154.050 94.787 4.000 368
370 3 505.422 154.122 95.535 4.000 369
371 3 500.640 154.373 96.289 3.750 370
372 3 496.372 154.517 96.991 3.500 371
373 3 492.616 154.373 97.471 3.500 372
374 3 489.533 153.838 97.461 3.500 373
375 3 486.473 153.056 97.062 3.750 374
376 3 483.530 152.100 96.595 4.250 375
377 3 480.385 151.185 96.639 4.750 376
378 3 477.012 150.023 97.106 4.500 377
379 3 473.241 148.790 97.547 4.250 378
380 3 468.921 147.202 97.819 4.750 379
381 3 463.988 145.833 98.005 4.250 380
382 3 458.219 144.413 98.452 3.750 381
383 3 452.129 143.082 98.520 4.250 382
384 3 446.132 141.126 98.324 3.750 383
385 3 440.708 138.353 97.970 2.250 384
386 3 435.933 134.626 98.507 1.250 385
387 3 431.903 130.573 99.825 1.000 386
388 3 428.744 126.760 101.618 1.250 387
389 3 426.245 123.545 103.062 2.000 388
390 3 424.187 120.643 104.464 2.750 389
391 3 422.267 118.026 106.036 3.500 390
392 3 420.195 115.385 108.474 4.000 391
393 3 417.825 112.932 112.004 3.250 392
394 3 415.036 110.669 116.558 2.250 393
395 3 412.210 108.627 121.465 2.000 394
396 3 409.494 106.512 125.660 1.750 395
397 3 407.054 103.905 128.646 1.250 396
398 3 404.745 100.869 130.555 1.000 397
399 3 402.473 97.589 132.065 1.000 398
400 3 400.260 94.413 134.060 1.250 399
401 3 398.103 91.346 136.558 1.500 400
402 3 396.057 88.450 139.299 1.250 401
403 3 394.105 85.537 141.488 1.500 402
404 3 392.305 82.989 143.074 2.000 403
405 3 390.646 80.832 144.144 1.500 404
406 3 389.296 79.464 144.786 1.250 405
407 3 388.326 78.642 145.167 1.750 406
408 3 387.712 78.252 145.354 2.000 407
