# Supplementary material for: Virtual finger boosts three-dimensional imaging and microsurgery as well as terabyte volume image visualization and analysis
Source: Nat Commun. 2014 Jul 11;5:4342. doi: 10.1038/ncomms5342 (PMC4104457; doi:10.1038/ncomms5342)
Supplement: Supplementary Data 1 — 3D projectome and reconstructed neurite tracts of a Drosophila brain. [file ncomms5342-s2.zip › sdata1_projectome9198/tracts_10038.swc]

501 6 795.361 231.395 126.995 6.000 -1
502 6 794.719 233.036 126.497 5.500 501
503 6 793.923 234.500 126.654 6.000 502
504 6 792.906 235.994 127.080 7.000 503
505 6 791.695 237.274 127.919 8.000 504
506 6 789.500 238.729 129.303 8.750 505
507 6 785.923 240.620 131.287 8.750 506
508 6 781.046 243.313 133.607 8.250 507
509 6 776.501 245.964 135.531 8.000 508
510 6 772.768 248.541 136.718 8.000 509
511 6 769.908 250.830 137.512 7.750 510
512 6 767.196 253.694 138.469 6.750 511
513 6 764.701 257.204 140.016 5.500 512
514 6 762.294 261.365 141.362 5.000 513
515 6 759.882 265.801 141.873 5.000 514
516 6 757.303 270.203 141.352 5.000 515
517 6 754.906 274.524 140.278 4.500 516
518 6 752.788 278.314 139.200 3.750 517
519 6 750.992 281.625 138.412 3.750 518
520 6 749.132 284.456 138.015 4.000 519
521 6 747.448 287.202 137.877 4.000 520
522 6 746.139 290.071 137.562 4.250 521
523 6 745.475 292.939 137.074 4.500 522
524 6 745.058 295.933 136.460 4.000 523
525 6 744.622 298.903 135.715 3.250 524
526 6 744.003 302.085 134.687 3.000 525
527 6 743.334 305.204 133.322 3.000 526
528 6 742.674 308.194 131.999 2.750 527
529 6 741.902 310.926 130.787 2.250 528
530 6 740.991 313.504 129.526 2.000 529
531 6 739.816 316.075 128.294 2.000 530
532 6 738.548 318.552 127.318 2.000 531
533 6 736.924 320.927 126.632 2.250 532
534 6 734.991 322.957 125.627 3.000 533
535 6 732.576 324.586 124.042 3.500 534
536 6 730.050 325.820 122.553 3.000 535
537 6 727.536 326.685 121.991 2.000 536
538 6 725.095 326.949 121.829 1.250 537
539 6 722.796 326.395 121.599 1.000 538
540 6 720.403 325.161 120.646 1.000 539
541 6 718.048 323.699 119.907 1.000 540
542 6 715.183 322.381 119.346 1.500 541
543 6 711.953 321.232 119.047 2.750 542
544 6 708.485 320.248 118.967 3.500 543
545 6 705.363 319.066 118.454 3.250 544
546 6 702.093 317.854 117.809 3.500 545
547 6 698.375 316.556 116.809 5.500 546
548 6 693.946 315.480 116.460 8.000 547
549 6 689.712 314.359 116.549 8.500 548
550 6 685.804 313.336 117.088 7.250 549
551 6 682.726 312.393 117.865 5.750 550
552 6 680.181 311.614 118.668 4.500 551
553 6 678.140 310.817 119.245 4.250 552
554 6 675.778 309.927 119.391 4.750 553
555 6 673.001 308.997 119.422 5.250 554
556 6 669.865 307.969 119.748 6.000 555
557 6 667.170 306.884 120.393 7.000 556
558 6 665.017 305.698 121.086 7.750 557
559 6 663.485 304.473 121.411 7.750 558
560 6 662.168 303.181 121.297 7.250 559
561 6 660.955 301.711 120.915 7.000 560
562 6 659.721 300.069 120.325 6.750 561
563 6 658.340 298.260 119.577 5.750 562
564 6 656.439 296.723 118.982 4.750 563
565 6 653.421 295.535 119.126 4.500 564
566 6 649.549 294.704 119.986 4.250 565
567 6 645.570 293.628 121.013 4.000 566
568 6 642.729 292.373 121.489 3.750 567
569 6 641.046 291.111 121.632 3.000 568
570 6 639.766 290.155 121.879 2.000 569
