# Supplementary material for: Virtual finger boosts three-dimensional imaging and microsurgery as well as terabyte volume image visualization and analysis
Source: Nat Commun. 2014 Jul 11;5:4342. doi: 10.1038/ncomms5342 (PMC4104457; doi:10.1038/ncomms5342)
Supplement: Supplementary Data 1 — 3D projectome and reconstructed neurite tracts of a Drosophila brain. [file ncomms5342-s2.zip › sdata1_projectome9198/tracts_10039.swc]

571 5 734.991 322.957 125.627 3.000 -1
572 5 734.899 326.183 127.187 4.000 571
573 5 734.655 330.062 127.516 3.250 572
574 5 733.822 334.160 126.345 2.500 573
575 5 732.232 337.065 124.159 2.750 574
576 5 729.889 338.574 121.246 3.250 575
577 5 727.373 339.220 118.847 3.750 576
578 5 724.962 339.586 117.093 3.750 577
579 5 721.412 340.252 115.778 3.250 578
580 5 715.985 341.090 114.414 2.500 579
581 5 708.505 342.172 112.705 2.500 580
582 5 701.601 342.636 111.167 3.500 581
583 5 696.079 342.667 109.851 3.250 582
584 5 692.248 342.202 109.068 2.500 583
585 5 688.885 341.580 108.752 3.000 584
586 5 685.742 340.676 109.015 4.000 585
587 5 682.488 339.660 109.428 4.750 586
588 5 679.089 338.618 109.736 5.000 587
589 5 675.270 337.805 109.935 5.000 588
590 5 671.310 336.973 110.065 4.500 589
591 5 667.228 336.150 110.274 3.750 590
592 5 663.674 335.065 110.395 3.750 591
593 5 660.528 333.873 110.562 4.000 592
594 5 658.059 332.453 110.779 4.250 593
595 5 656.145 331.094 111.190 4.250 594
596 5 655.057 329.961 111.873 3.250 595
597 5 654.527 329.174 112.828 2.000 596
