# Supplementary material for: Virtual finger boosts three-dimensional imaging and microsurgery as well as terabyte volume image visualization and analysis
Source: Nat Commun. 2014 Jul 11;5:4342. doi: 10.1038/ncomms5342 (PMC4104457; doi:10.1038/ncomms5342)
Supplement: Supplementary Data 1 — 3D projectome and reconstructed neurite tracts of a Drosophila brain. [file ncomms5342-s2.zip › sdata1_projectome9198/tracts_1004.swc]

81 17 384.291 193.110 75.331 10.000 -1
82 17 385.735 191.234 74.888 11.625 81
83 17 386.709 189.588 76.872 11.938 82
84 17 386.431 188.764 79.585 11.938 83
85 17 386.868 185.539 80.291 11.812 84
86 17 386.956 181.680 80.336 11.562 85
87 17 385.144 177.447 79.681 11.250 86
88 17 387.650 175.652 79.954 11.000 87
89 17 389.894 173.855 80.136 10.625 88
90 17 391.176 171.692 80.380 10.375 89
91 17 391.600 169.690 81.797 10.375 90
92 17 392.558 167.120 81.988 10.625 91
93 17 393.545 163.908 82.764 11.500 92
94 17 393.917 161.652 84.306 12.625 93
95 17 395.717 159.708 84.834 13.688 94
96 17 397.708 157.574 85.382 14.562 95
97 17 397.084 153.439 84.973 14.750 96
98 17 395.788 149.284 84.567 14.625 97
99 17 395.845 147.046 86.241 14.750 98
100 17 395.860 145.072 88.169 15.000 99
101 17 395.881 142.794 89.755 15.312 100
102 17 395.900 139.026 90.000 15.375 101
103 17 395.679 135.000 89.998 14.750 102
104 17 395.670 131.002 90.020 13.875 103
105 17 395.665 126.962 89.904 13.062 104
106 17 395.734 123.213 90.106 12.500 105
107 17 395.829 120.738 91.497 12.312 106
108 17 396.018 116.997 91.767 12.188 107
109 17 396.174 112.937 91.738 12.125 108
110 17 396.283 109.205 92.071 12.000 109
111 17 396.294 106.730 93.376 11.750 110
112 17 396.371 103.009 93.707 11.500 111
113 17 396.407 98.989 93.789 11.188 112
114 17 396.334 94.997 93.919 11.000 113
115 17 396.377 91.002 94.125 11.062 114
116 17 396.311 87.000 94.295 11.312 115
117 17 396.362 83.010 94.459 11.875 116
118 17 396.420 79.025 94.541 12.500 117
119 17 396.712 75.060 94.718 12.938 118
120 17 396.884 71.112 95.104 13.125 119
121 17 397.211 67.310 95.407 12.812 120
122 17 397.418 64.046 95.493 11.000 121
