# Supplementary material for: Virtual finger boosts three-dimensional imaging and microsurgery as well as terabyte volume image visualization and analysis
Source: Nat Commun. 2014 Jul 11;5:4342. doi: 10.1038/ncomms5342 (PMC4104457; doi:10.1038/ncomms5342)
Supplement: Supplementary Data 1 — 3D projectome and reconstructed neurite tracts of a Drosophila brain. [file ncomms5342-s2.zip › sdata1_projectome9198/tracts_10048.swc]

1142 3 419.525 201.809 91.137 9.000 -1
1143 3 419.300 202.266 90.897 9.750 1142
1144 3 418.417 203.035 90.783 10.000 1143
1145 3 417.087 204.094 90.799 10.250 1144
1146 3 415.689 205.291 90.829 11.000 1145
1147 3 414.419 206.480 90.799 11.750 1146
1148 3 413.145 207.663 90.720 12.250 1147
1149 3 411.743 208.851 90.666 12.500 1148
1150 3 409.815 210.270 90.312 11.750 1149
1151 3 407.460 212.202 88.811 10.250 1150
1152 3 404.554 214.789 86.257 8.750 1151
1153 3 401.897 217.705 83.266 7.000 1152
1154 3 399.672 220.359 81.360 5.500 1153
1155 3 397.990 222.697 80.140 4.750 1154
1156 3 396.454 224.710 79.453 4.000 1155
1157 3 394.798 226.870 78.885 3.250 1156
1158 3 393.164 228.972 78.874 2.750 1157
1159 3 391.549 231.381 79.220 2.250 1158
1160 3 390.061 233.901 79.439 2.250 1159
1161 3 388.571 236.788 79.474 3.000 1160
1162 3 387.205 239.655 79.373 4.000 1161
1163 3 386.112 242.698 79.625 4.750 1162
1164 3 385.415 245.892 80.055 5.250 1163
1165 3 384.871 249.537 80.923 5.500 1164
1166 3 384.455 253.670 81.540 4.750 1165
1167 3 384.043 258.060 82.112 3.250 1166
1168 3 383.890 262.703 82.610 2.500 1167
1169 3 383.746 267.143 83.482 2.500 1168
1170 3 383.748 271.647 84.766 2.250 1169
1171 3 383.747 275.783 86.171 2.250 1170
1172 3 384.001 279.904 87.462 2.250 1171
1173 3 384.230 283.689 88.235 1.750 1172
1174 3 384.440 287.409 88.558 2.000 1173
1175 3 384.511 290.848 88.728 2.500 1174
1176 3 384.584 294.176 89.013 2.000 1175
1177 3 384.790 297.516 89.372 1.500 1176
1178 3 385.123 300.849 89.685 2.000 1177
1179 3 385.711 304.157 89.850 2.750 1178
1180 3 386.411 307.149 89.692 2.500 1179
1181 3 387.587 309.599 88.670 1.500 1180
1182 3 389.099 310.982 86.780 1.000 1181
1183 3 390.828 311.225 84.378 1.000 1182
1184 3 392.039 310.754 82.394 1.000 1183
1185 3 392.732 310.049 80.553 1.000 1184
