# Supplementary material for: Virtual finger boosts three-dimensional imaging and microsurgery as well as terabyte volume image visualization and analysis
Source: Nat Commun. 2014 Jul 11;5:4342. doi: 10.1038/ncomms5342 (PMC4104457; doi:10.1038/ncomms5342)
Supplement: Supplementary Data 1 — 3D projectome and reconstructed neurite tracts of a Drosophila brain. [file ncomms5342-s2.zip › sdata1_projectome9198/tracts_10049.swc]

1186 12 613.225 222.631 75.876 6.000 -1
1187 12 613.776 225.279 74.388 4.250 1186
1188 12 614.415 227.692 73.995 3.000 1187
1189 12 615.039 230.895 73.619 2.000 1188
1190 12 615.725 234.075 73.054 1.250 1189
1191 12 616.291 237.646 72.459 1.000 1190
1192 12 617.034 240.760 72.349 1.000 1191
1193 12 617.717 243.821 72.796 1.000 1192
1194 12 618.532 246.252 73.419 1.000 1193
1195 12 619.341 248.929 73.920 1.250 1194
1196 12 620.400 251.847 74.271 2.000 1195
1197 12 621.469 255.409 74.528 2.750 1196
1198 12 622.581 259.397 74.993 2.750 1197
1199 12 623.506 263.599 75.970 2.000 1198
1200 12 624.345 267.981 77.238 1.250 1199
1201 12 624.932 272.129 78.645 1.000 1200
1202 12 625.343 276.108 79.748 1.000 1201
1203 12 625.714 279.667 80.652 1.000 1202
1204 12 626.173 282.927 81.304 1.000 1203
1205 12 626.780 286.079 82.101 1.000 1204
1206 12 627.326 289.317 83.420 1.000 1205
1207 12 627.762 292.710 84.849 1.000 1206
1208 12 628.021 295.802 86.020 1.000 1207
1209 12 628.286 298.751 86.270 1.000 1208
1210 12 628.616 301.368 86.097 1.000 1209
1211 12 629.032 303.677 85.654 1.000 1210
1212 12 629.444 305.472 85.316 1.000 1211
