# Supplementary material for: Virtual finger boosts three-dimensional imaging and microsurgery as well as terabyte volume image visualization and analysis
Source: Nat Commun. 2014 Jul 11;5:4342. doi: 10.1038/ncomms5342 (PMC4104457; doi:10.1038/ncomms5342)
Supplement: Supplementary Data 1 — 3D projectome and reconstructed neurite tracts of a Drosophila brain. [file ncomms5342-s2.zip › sdata1_projectome9198/tracts_1005.swc]

123 17 384.291 193.110 75.331 10.000 -1
124 17 384.538 193.329 76.586 10.125 123
125 17 382.584 194.736 76.782 10.188 124
126 17 380.553 194.998 78.465 10.500 125
127 17 378.984 195.254 80.718 11.062 126
128 17 378.240 195.588 83.686 11.688 127
129 17 376.621 197.005 84.463 12.250 128
130 17 374.854 197.646 86.028 12.500 129
131 17 374.407 199.153 88.074 12.188 130
132 17 373.952 200.787 90.148 11.500 131
133 17 373.424 202.341 92.201 10.625 132
134 17 372.788 203.940 93.830 9.750 133
135 17 369.946 204.210 94.520 9.125 134
136 17 368.047 204.463 96.272 8.688 135
137 17 367.423 205.953 98.143 8.375 136
138 17 365.762 206.601 99.849 8.250 137
139 17 364.174 207.819 100.769 8.250 138
140 17 363.399 208.159 103.820 8.375 139
141 17 362.192 208.133 106.289 8.688 140
142 17 361.472 209.474 108.093 9.000 141
143 17 360.284 209.638 110.415 9.250 142
144 17 359.577 209.693 113.766 9.500 143
145 17 358.113 209.738 116.038 9.625 144
146 17 356.620 209.960 118.229 9.750 145
147 17 356.226 209.837 121.892 10.000 146
148 17 356.065 209.569 125.567 10.312 147
149 17 356.046 208.365 128.080 10.750 148
150 17 355.887 207.813 131.544 11.062 149
151 17 355.612 206.692 133.876 11.125 150
152 17 353.981 206.398 135.878 10.875 151
153 17 352.449 206.447 138.247 10.375 152
154 17 351.816 206.440 141.740 9.938 153
155 17 350.505 206.474 144.291 9.750 154
156 17 350.130 206.488 148.018 9.938 155
157 17 349.686 206.506 151.711 10.500 156
158 17 348.137 206.505 154.195 11.312 157
159 17 347.512 206.216 157.346 12.000 158
160 17 345.810 204.468 157.984 12.375 159
161 17 344.077 204.289 159.925 12.312 160
162 17 343.401 204.649 163.248 12.000 161
163 17 341.503 204.579 165.120 11.875 162
164 17 338.069 204.365 165.496 12.312 163
165 17 335.133 203.401 165.453 13.312 164
166 17 334.912 200.212 165.372 14.500 165
167 17 335.300 197.538 167.192 17.000 166
