# Supplementary material for: Virtual finger boosts three-dimensional imaging and microsurgery as well as terabyte volume image visualization and analysis
Source: Nat Commun. 2014 Jul 11;5:4342. doi: 10.1038/ncomms5342 (PMC4104457; doi:10.1038/ncomms5342)
Supplement: Supplementary Data 1 — 3D projectome and reconstructed neurite tracts of a Drosophila brain. [file ncomms5342-s2.zip › sdata1_projectome9198/tracts_10050.swc]

1213 7 371.128 228.078 75.330 1.000 -1
1214 7 370.183 227.209 75.100 1.000 1213
1215 7 369.481 226.076 75.014 1.000 1214
1216 7 368.517 224.815 74.694 1.000 1215
1217 7 367.301 223.687 74.213 1.000 1216
1218 7 365.843 222.829 73.696 1.250 1217
1219 7 364.262 222.117 73.373 1.750 1218
1220 7 362.804 221.284 73.278 2.000 1219
1221 7 361.468 220.326 73.366 2.000 1220
1222 7 360.253 219.243 73.648 1.750 1221
1223 7 358.910 218.169 73.958 1.250 1222
1224 7 357.439 217.095 74.165 1.000 1223
1225 7 355.840 216.015 74.123 1.000 1224
1226 7 354.371 214.918 73.902 1.000 1225
1227 7 352.902 213.819 73.637 1.000 1226
1228 7 351.434 212.722 73.418 1.000 1227
1229 7 349.837 211.638 73.295 1.000 1228
1230 7 348.369 210.552 73.255 1.000 1229
1231 7 346.900 209.467 73.236 1.000 1230
1232 7 345.432 208.380 73.163 1.000 1231
1233 7 343.573 207.189 73.176 1.000 1232
1234 7 341.451 205.881 73.156 1.000 1233
1235 7 338.682 204.480 73.160 1.000 1234
1236 7 335.417 203.351 72.914 1.000 1235
1237 7 331.268 202.529 72.713 1.000 1236
1238 7 326.877 202.122 72.832 1.000 1237
1239 7 322.342 201.906 74.071 1.000 1238
1240 7 318.441 201.959 76.222 1.000 1239
1241 7 314.777 202.174 79.321 1.000 1240
1242 7 311.629 202.346 82.089 1.000 1241
1243 7 308.600 202.377 84.764 1.000 1242
1244 7 305.969 202.208 86.414 1.000 1243
1245 7 303.233 202.136 87.292 1.000 1244
1246 7 300.141 202.165 87.201 1.000 1245
1247 7 296.552 202.329 86.677 1.000 1246
1248 7 292.847 202.622 86.022 1.000 1247
1249 7 289.287 203.023 85.099 1.000 1248
1250 7 285.876 203.531 83.859 1.000 1249
1251 7 282.490 203.868 81.813 1.000 1250
1252 7 279.512 204.159 79.262 1.000 1251
1253 7 276.930 204.418 76.521 1.000 1252
1254 7 274.963 204.958 74.904 1.000 1253
1255 7 273.076 205.559 74.618 1.000 1254
1256 7 271.138 206.366 75.846 1.000 1255
1257 7 268.658 207.238 77.794 1.000 1256
1258 7 265.556 208.664 79.812 1.000 1257
1259 7 262.149 211.371 81.277 1.000 1258
1260 7 258.828 215.879 82.553 1.000 1259
1261 7 256.197 221.795 84.135 1.000 1260
1262 7 254.167 227.459 86.302 1.000 1261
1263 7 252.726 231.792 88.266 1.000 1262
1264 7 251.479 234.829 90.266 1.000 1263
1265 7 250.457 237.074 92.147 1.000 1264
1266 7 249.116 240.381 96.196 1.000 1265
