# Supplementary material for: Virtual finger boosts three-dimensional imaging and microsurgery as well as terabyte volume image visualization and analysis
Source: Nat Commun. 2014 Jul 11;5:4342. doi: 10.1038/ncomms5342 (PMC4104457; doi:10.1038/ncomms5342)
Supplement: Supplementary Data 1 — 3D projectome and reconstructed neurite tracts of a Drosophila brain. [file ncomms5342-s2.zip › sdata1_projectome9198/tracts_10051.swc]

1267 10 587.886 194.139 98.652 4.000 -1
1268 10 586.477 192.874 98.447 2.500 1267
1269 10 585.369 191.879 98.458 2.000 1268
1270 10 584.004 190.777 98.588 1.750 1269
1271 10 582.532 189.702 98.935 1.500 1270
1272 10 580.680 188.658 99.406 1.500 1271
1273 10 578.709 187.632 100.001 1.250 1272
1274 10 576.623 186.626 100.740 1.000 1273
1275 10 574.772 185.583 101.232 1.250 1274
1276 10 572.880 184.626 101.239 1.500 1275
1277 10 570.943 183.751 100.731 1.250 1276
1278 10 569.004 182.998 100.123 1.250 1277
1279 10 567.341 182.122 99.719 1.750 1278
1280 10 565.811 181.117 99.406 1.750 1279
1281 10 564.272 179.981 99.074 1.250 1280
1282 10 562.464 178.849 98.650 1.000 1281
1283 10 560.551 177.748 98.492 1.000 1282
1284 10 558.537 176.681 98.632 1.000 1283
1285 10 556.278 175.641 98.925 1.500 1284
1286 10 553.860 174.579 98.911 2.250 1285
1287 10 551.140 173.492 98.462 2.250 1286
1288 10 548.677 172.387 97.959 2.000 1287
1289 10 546.245 171.313 97.786 1.750 1288
1290 10 543.853 170.275 98.026 1.250 1289
1291 10 541.089 169.275 98.481 1.000 1290
1292 10 538.049 168.272 98.755 1.000 1291
1293 10 535.000 167.384 98.854 1.000 1292
1294 10 531.924 166.713 98.445 1.250 1293
1295 10 528.714 166.288 97.794 1.500 1294
1296 10 524.989 166.015 97.115 1.250 1295
1297 10 520.887 165.652 96.657 1.000 1296
1298 10 516.412 165.321 96.365 1.000 1297
1299 10 511.798 164.985 95.931 1.000 1298
1300 10 507.213 164.923 95.664 1.000 1299
1301 10 503.053 165.003 95.755 1.000 1300
1302 10 499.463 165.237 96.418 1.500 1301
1303 10 496.410 165.466 97.323 2.500 1302
1304 10 493.483 165.808 98.090 3.000 1303
1305 10 490.667 166.242 98.503 2.750 1304
1306 10 487.710 166.792 98.664 2.500 1305
1307 10 484.882 167.335 98.831 2.750 1306
1308 10 482.058 167.882 99.036 3.500 1307
1309 10 479.364 168.543 99.137 4.500 1308
1310 10 476.803 169.325 99.199 4.500 1309
1311 10 474.390 170.245 99.418 3.250 1310
1312 10 472.384 171.171 99.925 2.750 1311
1313 10 470.516 172.104 100.584 3.000 1312
1314 10 468.910 173.149 101.168 2.250 1313
1315 10 467.161 174.182 101.543 1.250 1314
1316 10 465.508 175.157 101.348 1.000 1315
1317 10 463.560 175.970 100.661 1.000 1316
1318 10 461.473 176.896 99.709 1.500 1317
1319 10 458.895 177.889 99.238 2.750 1318
1320 10 456.355 178.943 99.420 3.750 1319
1321 10 453.843 179.925 100.245 3.500 1320
1322 10 451.845 180.990 100.833 2.250 1321
1323 10 450.089 182.134 100.992 1.250 1322
1324 10 448.429 183.329 100.366 1.000 1323
1325 10 446.518 184.553 99.920 1.250 1324
1326 10 444.479 185.668 99.645 2.250 1325
1327 10 442.842 186.551 99.860 3.750 1326
1328 10 441.713 187.151 100.101 5.000 1327
