# Supplementary material for: Virtual finger boosts three-dimensional imaging and microsurgery as well as terabyte volume image visualization and analysis
Source: Nat Commun. 2014 Jul 11;5:4342. doi: 10.1038/ncomms5342 (PMC4104457; doi:10.1038/ncomms5342)
Supplement: Supplementary Data 1 — 3D projectome and reconstructed neurite tracts of a Drosophila brain. [file ncomms5342-s2.zip › sdata1_projectome9198/tracts_10054.swc]

1398 9 445.026 202.694 49.770 2.000 -1
1399 9 444.695 204.234 50.430 1.250 1398
1400 9 444.108 205.699 51.320 1.000 1399
1401 9 443.282 207.417 51.982 1.000 1400
1402 9 442.311 209.011 52.575 1.000 1401
1403 9 441.343 210.522 53.498 1.000 1402
1404 9 440.396 211.998 55.128 1.000 1403
1405 9 439.460 213.508 57.006 1.250 1404
1406 9 438.697 215.603 58.524 1.500 1405
1407 9 438.116 218.399 59.592 1.250 1406
1408 9 437.882 222.262 60.155 1.000 1407
1409 9 437.649 226.226 60.497 1.000 1408
1410 9 437.462 230.600 60.971 1.000 1409
1411 9 437.171 235.063 61.958 1.000 1410
1412 9 436.924 239.753 63.613 1.000 1411
1413 9 436.742 243.887 65.042 1.000 1412
1414 9 436.616 247.347 66.315 1.000 1413
1415 9 436.730 250.920 66.712 1.000 1414
1416 9 436.872 254.851 66.887 1.000 1415
1417 9 437.077 259.516 66.743 1.000 1416
1418 9 437.204 264.531 67.094 1.000 1417
1419 9 437.572 270.428 68.164 1.000 1418
1420 9 438.104 276.523 69.712 1.250 1419
1421 9 438.668 281.682 71.130 1.750 1420
1422 9 439.159 286.260 72.122 2.000 1421
