# Supplementary material for: Virtual finger boosts three-dimensional imaging and microsurgery as well as terabyte volume image visualization and analysis
Source: Nat Commun. 2014 Jul 11;5:4342. doi: 10.1038/ncomms5342 (PMC4104457; doi:10.1038/ncomms5342)
Supplement: Supplementary Data 1 — 3D projectome and reconstructed neurite tracts of a Drosophila brain. [file ncomms5342-s2.zip › sdata1_projectome9198/tracts_10055.swc]

1423 4 293.716 313.863 79.493 1.000 -1
1424 4 292.291 313.443 79.443 1.750 1423
1425 4 291.021 312.730 79.347 1.750 1424
1426 4 289.371 311.758 79.110 1.250 1425
1427 4 287.485 310.650 78.740 1.250 1426
1428 4 285.609 309.536 78.343 2.000 1427
1429 4 283.977 308.417 78.052 2.500 1428
1430 4 282.550 307.312 77.963 2.250 1429
1431 4 281.223 306.216 77.981 2.000 1430
1432 4 279.889 305.121 78.013 1.750 1431
1433 4 278.419 303.900 78.022 1.250 1432
1434 4 276.801 302.556 78.030 1.000 1433
1435 4 274.995 301.109 78.138 1.000 1434
1436 4 273.290 299.888 78.018 1.000 1435
1437 4 271.659 298.850 77.382 1.000 1436
1438 4 270.162 297.968 76.088 1.250 1437
1439 4 268.736 296.918 74.618 1.500 1438
1440 4 267.465 295.767 73.460 1.250 1439
1441 4 266.259 294.505 72.489 1.000 1440
1442 4 265.040 293.251 71.553 1.000 1441
1443 4 263.661 292.047 69.977 1.250 1442
1444 4 262.224 290.903 67.867 1.500 1443
1445 4 260.532 289.801 65.006 1.250 1444
1446 4 258.359 288.628 62.269 1.000 1445
1447 4 255.606 287.701 59.909 1.000 1446
1448 4 251.967 287.291 58.651 1.000 1447
1449 4 248.272 287.555 58.236 1.250 1448
1450 4 242.045 288.556 59.402 2.000 1449
