# Supplementary material for: Virtual finger boosts three-dimensional imaging and microsurgery as well as terabyte volume image visualization and analysis
Source: Nat Commun. 2014 Jul 11;5:4342. doi: 10.1038/ncomms5342 (PMC4104457; doi:10.1038/ncomms5342)
Supplement: Supplementary Data 1 — 3D projectome and reconstructed neurite tracts of a Drosophila brain. [file ncomms5342-s2.zip › sdata1_projectome9198/tracts_10056.swc]

1451 6 775.953 277.803 58.909 2.000 -1
1452 6 773.651 277.429 62.229 1.250 1451
1453 6 770.770 277.601 64.402 1.000 1452
1454 6 765.970 278.498 66.596 1.250 1453
1455 6 760.515 280.161 68.418 1.750 1454
1456 6 754.541 282.481 70.292 1.750 1455
1457 6 750.295 284.708 71.943 1.250 1456
1458 6 747.249 286.664 73.403 1.000 1457
1459 6 745.664 288.233 74.187 1.000 1458
1460 6 744.422 289.522 74.144 1.000 1459
1461 6 743.563 290.459 73.127 1.000 1460
1462 6 742.915 291.000 71.290 1.000 1461
1463 6 742.383 291.324 69.008 1.000 1462
1464 6 741.868 291.614 66.659 1.000 1463
1465 6 741.297 292.012 64.536 1.000 1464
1466 6 740.674 292.657 62.641 1.000 1465
1467 6 739.987 293.567 61.009 1.000 1466
1468 6 739.198 294.817 59.794 1.000 1467
1469 6 738.205 296.301 59.339 1.000 1468
1470 6 736.966 298.102 59.812 1.000 1469
1471 6 735.493 300.191 61.152 1.000 1470
1472 6 733.984 302.642 62.660 1.000 1471
1473 6 732.506 305.329 64.075 1.000 1472
1474 6 730.974 308.190 65.227 1.000 1473
1475 6 729.229 311.079 66.664 1.000 1474
1476 6 727.255 313.803 67.957 1.000 1475
1477 6 725.600 316.152 68.527 1.000 1476
1478 6 724.385 317.900 67.925 1.000 1477
1479 6 723.771 319.192 66.531 1.000 1478
1480 6 723.117 320.263 65.253 1.000 1479
1481 6 722.254 321.724 64.755 1.000 1480
1482 6 720.837 323.996 65.834 1.000 1481
1483 6 719.085 327.042 68.173 1.000 1482
1484 6 717.157 330.267 71.141 1.000 1483
1485 6 715.458 332.915 73.230 1.000 1484
1486 6 714.099 334.929 74.051 1.000 1485
1487 6 713.026 336.556 73.817 1.000 1486
1488 6 712.056 338.291 73.235 1.000 1487
1489 6 710.980 340.371 73.053 1.000 1488
1490 6 709.743 342.901 73.474 1.000 1489
1491 6 708.482 345.701 74.465 1.000 1490
1492 6 707.399 348.242 75.266 1.000 1491
1493 6 706.595 350.341 75.511 1.000 1492
1494 6 705.730 352.028 75.458 1.000 1493
1495 6 704.739 353.951 75.859 1.000 1494
1496 6 703.713 356.015 76.856 1.000 1495
1497 6 703.037 357.953 78.010 1.000 1496
1498 6 702.659 359.484 79.010 1.000 1497
