# Supplementary material for: Virtual finger boosts three-dimensional imaging and microsurgery as well as terabyte volume image visualization and analysis
Source: Nat Commun. 2014 Jul 11;5:4342. doi: 10.1038/ncomms5342 (PMC4104457; doi:10.1038/ncomms5342)
Supplement: Supplementary Data 1 — 3D projectome and reconstructed neurite tracts of a Drosophila brain. [file ncomms5342-s2.zip › sdata1_projectome9198/tracts_10057.swc]

1499 15 449.193 284.790 52.551 9.000 -1
1500 15 448.667 284.323 51.894 8.750 1499
1501 15 447.423 284.269 51.647 7.750 1500
1502 15 445.556 284.799 51.605 6.000 1501
1503 15 443.606 286.131 51.746 4.250 1502
1504 15 442.191 287.771 52.110 3.000 1503
1505 15 441.325 289.641 52.368 2.000 1504
1506 15 440.612 291.545 52.326 1.250 1505
1507 15 439.791 293.607 52.188 1.000 1506
1508 15 438.740 295.384 53.135 1.000 1507
1509 15 437.550 296.687 55.472 1.250 1508
1510 15 436.141 297.623 58.601 2.250 1509
1511 15 434.668 298.592 60.747 3.500 1510
1512 15 433.164 299.761 61.671 3.750 1511
1513 15 431.831 301.001 62.070 3.250 1512
1514 15 430.588 302.160 62.926 3.000 1513
1515 15 429.427 303.331 64.495 3.250 1514
1516 15 428.257 304.596 66.317 3.750 1515
1517 15 426.977 306.016 68.064 4.000 1516
1518 15 425.597 307.506 69.430 4.250 1517
1519 15 424.120 309.066 70.419 4.750 1518
1520 15 422.807 310.675 70.994 5.000 1519
1521 15 421.518 312.218 71.138 5.000 1520
1522 15 420.240 313.672 70.995 4.500 1521
1523 15 418.821 315.119 70.988 3.250 1522
1524 15 417.549 316.800 71.076 2.000 1523
1525 15 416.470 319.004 71.069 1.750 1524
1526 15 415.695 321.369 70.682 2.750 1525
1527 15 415.155 323.453 70.274 3.500 1526
1528 15 414.810 324.975 69.983 3.000 1527
