# Supplementary material for: Virtual finger boosts three-dimensional imaging and microsurgery as well as terabyte volume image visualization and analysis
Source: Nat Commun. 2014 Jul 11;5:4342. doi: 10.1038/ncomms5342 (PMC4104457; doi:10.1038/ncomms5342)
Supplement: Supplementary Data 1 — 3D projectome and reconstructed neurite tracts of a Drosophila brain. [file ncomms5342-s2.zip › sdata1_projectome9198/tracts_10058.swc]

1529 17 574.123 290.232 51.591 4.000 -1
1530 17 572.856 290.831 50.901 5.750 1529
1531 17 572.138 292.010 50.698 7.000 1530
1532 17 571.993 294.334 51.487 6.750 1531
1533 17 572.502 297.392 54.208 4.250 1532
1534 17 573.426 300.948 58.556 1.750 1533
1535 17 574.770 303.434 62.844 1.500 1534
1536 17 576.712 305.125 65.166 2.250 1535
1537 17 579.146 306.296 65.480 2.250 1536
1538 17 581.551 308.434 64.603 1.750 1537
1539 17 583.376 311.304 63.558 1.500 1538
1540 17 584.693 314.311 62.759 1.750 1539
1541 17 585.693 316.738 62.533 1.750 1540
1542 17 586.537 318.891 62.473 1.250 1541
1543 17 587.411 321.401 62.627 1.000 1542
1544 17 588.214 324.545 62.963 1.250 1543
1545 17 589.213 328.476 64.058 1.750 1544
1546 17 590.245 332.779 65.265 2.250 1545
1547 17 591.429 337.329 66.491 2.750 1546
1548 17 592.556 341.246 67.632 2.750 1547
1549 17 593.620 344.447 68.324 2.500 1548
1550 17 594.736 346.747 67.913 3.000 1549
1551 17 595.842 348.902 66.641 4.000 1550
1552 17 596.935 350.911 65.484 5.250 1551
1553 17 597.760 352.863 64.931 6.250 1552
1554 17 598.398 354.172 64.431 6.000 1553
1555 17 598.866 355.031 63.511 5.000 1554
