# Supplementary material for: Virtual finger boosts three-dimensional imaging and microsurgery as well as terabyte volume image visualization and analysis
Source: Nat Commun. 2014 Jul 11;5:4342. doi: 10.1038/ncomms5342 (PMC4104457; doi:10.1038/ncomms5342)
Supplement: Supplementary Data 1 — 3D projectome and reconstructed neurite tracts of a Drosophila brain. [file ncomms5342-s2.zip › sdata1_projectome9198/tracts_10059.swc]

31 17 385.992 194.600 80.560 11.000 -1
30 17 385.127 194.718 82.308 10.750 31
29 17 385.323 194.080 83.338 10.000 30
28 17 385.721 192.357 84.182 9.000 29
27 17 386.279 189.406 84.330 7.750 28
26 17 386.745 185.787 83.793 6.500 27
25 17 387.446 181.599 82.673 5.750 26
24 17 388.348 176.858 81.460 5.500 25
23 17 389.448 171.233 80.416 6.000 24
22 17 390.451 165.499 79.606 6.500 23
21 17 391.251 159.920 79.173 6.500 22
20 17 391.831 154.859 79.130 7.250 21
19 17 392.191 149.913 79.787 8.500 20
18 17 392.445 144.823 80.876 8.750 19
17 17 392.627 139.093 82.241 8.250 18
16 17 392.769 132.530 83.553 8.000 17
15 17 392.787 125.218 84.772 8.000 16
14 17 392.651 117.556 86.069 8.250 15
13 17 392.606 109.720 87.387 8.500 14
12 17 392.909 101.630 88.641 8.500 13
11 17 393.680 92.892 89.522 8.750 12
10 17 394.725 83.931 90.124 9.500 11
9 17 395.825 75.749 90.568 10.500 10
8 17 396.817 69.595 91.134 11.500 9
7 17 397.704 65.321 91.918 12.500 8
6 17 398.587 62.361 93.041 13.000 7
5 17 399.507 60.115 94.341 12.750 6
4 17 400.639 58.607 95.610 12.250 5
3 17 401.852 57.637 96.503 11.750 4
2 17 403.072 57.001 97.036 11.500 3
1 17 404.396 56.386 97.230 12.000 2
