# Supplementary material for: Virtual finger boosts three-dimensional imaging and microsurgery as well as terabyte volume image visualization and analysis
Source: Nat Commun. 2014 Jul 11;5:4342. doi: 10.1038/ncomms5342 (PMC4104457; doi:10.1038/ncomms5342)
Supplement: Supplementary Data 1 — 3D projectome and reconstructed neurite tracts of a Drosophila brain. [file ncomms5342-s2.zip › sdata1_projectome9198/tracts_1006.swc]

168 17 384.538 193.329 76.586 11.000 -1
169 17 383.946 192.476 74.747 11.000 168
170 17 384.225 192.509 73.534 11.000 169
171 17 384.983 192.990 72.143 10.750 170
172 17 386.231 193.901 70.690 10.250 171
173 17 388.698 194.643 69.263 10.750 172
174 17 392.360 194.949 68.046 12.250 173
175 17 397.279 194.652 66.917 13.000 174
176 17 402.257 194.056 65.823 13.250 175
177 17 407.220 193.402 64.686 14.000 176
178 17 413.791 192.849 63.782 14.750 177
179 17 421.574 192.427 63.250 14.750 178
180 17 430.464 192.121 63.078 15.000 179
181 17 436.691 191.955 63.082 16.000 180
182 17 440.955 191.861 63.099 16.000 181
183 17 443.690 191.955 63.095 15.000 182
184 17 446.999 192.276 63.143 14.000 183
185 17 450.462 192.882 63.148 13.500 184
186 17 453.559 193.674 63.282 13.750 185
187 17 456.092 194.693 63.571 14.000 186
188 17 458.616 195.937 64.276 14.250 187
189 17 461.302 197.319 65.212 15.500 188
190 17 464.293 198.483 66.377 17.250 189
191 17 467.116 199.246 67.627 18.250 190
192 17 469.638 199.457 68.979 19.250 191
193 17 471.660 199.331 70.201 20.750 192
194 17 473.612 198.897 71.325 21.500 193
195 17 475.625 198.300 72.333 20.750 194
196 17 478.129 197.619 73.161 19.250 195
197 17 480.623 197.173 73.523 17.750 196
198 17 482.916 197.095 73.385 16.000 197
199 17 484.742 197.616 72.783 14.000 198
