# Supplementary material for: Virtual finger boosts three-dimensional imaging and microsurgery as well as terabyte volume image visualization and analysis
Source: Nat Commun. 2014 Jul 11;5:4342. doi: 10.1038/ncomms5342 (PMC4104457; doi:10.1038/ncomms5342)
Supplement: Supplementary Data 1 — 3D projectome and reconstructed neurite tracts of a Drosophila brain. [file ncomms5342-s2.zip › sdata1_projectome9198/tracts_10060.swc]

69 13 527.366 211.249 71.441 8.000 -1
68 13 528.637 210.899 71.477 8.500 69
67 13 530.081 210.430 71.398 8.500 68
66 13 532.120 209.982 71.233 9.000 67
65 13 534.668 209.550 70.974 9.750 66
64 13 537.641 209.000 70.606 10.000 65
63 13 541.126 208.044 69.964 9.750 64
62 13 545.204 206.677 69.162 9.000 63
61 13 550.295 204.891 68.082 7.750 62
60 13 556.139 202.782 66.814 7.000 61
59 13 562.314 200.653 65.413 7.500 60
58 13 567.890 198.876 63.993 8.250 59
57 13 572.782 197.693 62.795 8.500 58
56 13 577.246 196.958 61.796 8.500 57
55 13 582.039 196.521 61.221 8.750 56
54 13 587.247 196.377 61.063 8.750 55
53 13 592.705 196.594 61.390 8.000 54
52 13 597.830 197.133 62.029 7.500 53
51 13 602.705 197.789 62.781 7.750 52
50 13 607.499 198.454 63.658 8.000 51
49 13 612.377 198.873 64.649 8.000 50
48 13 616.999 199.029 65.848 8.500 49
47 13 620.859 198.757 66.961 9.750 48
46 13 623.791 198.285 67.856 10.750 47
45 13 626.049 197.713 68.639 11.250 46
44 13 628.225 197.161 69.678 11.750 45
43 13 630.651 196.520 71.109 12.250 44
42 13 633.408 195.541 72.925 12.000 43
41 13 636.423 194.600 75.383 9.750 42
40 13 639.718 194.308 79.225 6.500 41
39 13 643.144 195.204 84.756 4.250 40
38 13 646.522 196.801 91.613 3.250 39
37 13 649.569 198.209 98.652 2.500 38
36 13 652.360 199.200 105.286 1.500 37
35 13 654.972 199.728 110.980 1.000 36
34 13 657.409 200.181 115.633 1.250 35
33 13 659.315 200.304 118.726 2.000 34
32 13 660.701 200.380 120.787 3.000 33
