# Supplementary material for: Virtual finger boosts three-dimensional imaging and microsurgery as well as terabyte volume image visualization and analysis
Source: Nat Commun. 2014 Jul 11;5:4342. doi: 10.1038/ncomms5342 (PMC4104457; doi:10.1038/ncomms5342)
Supplement: Supplementary Data 1 — 3D projectome and reconstructed neurite tracts of a Drosophila brain. [file ncomms5342-s2.zip › sdata1_projectome9198/tracts_10061.swc]

98 13 626.049 197.713 68.639 11.000 -1
97 13 626.087 197.147 70.817 10.000 98
96 13 626.461 195.988 71.777 9.000 97
95 13 627.052 193.657 72.179 8.000 96
94 13 627.833 190.170 71.716 7.250 95
93 13 628.463 186.495 71.247 6.750 94
92 13 628.909 183.039 71.142 6.500 93
91 13 629.125 179.498 71.367 7.000 92
90 13 629.160 175.531 71.840 7.500 91
89 13 628.981 170.691 72.113 7.500 90
88 13 628.333 165.319 72.432 7.750 89
87 13 627.247 159.657 72.549 7.750 88
86 13 625.734 154.496 72.844 7.000 87
85 13 624.231 150.035 73.182 6.000 86
84 13 622.934 146.092 73.926 5.500 85
83 13 622.052 141.476 74.653 5.500 84
82 13 621.409 135.526 75.699 5.250 83
81 13 620.993 128.165 76.752 5.000 82
80 13 620.795 120.593 78.084 5.250 81
79 13 620.814 113.411 79.416 6.000 80
78 13 620.963 106.627 80.754 7.000 79
77 13 621.087 100.203 82.040 8.000 78
76 13 621.248 94.553 83.182 8.500 77
75 13 621.343 89.860 84.175 8.500 76
74 13 621.429 85.568 85.028 8.500 75
73 13 621.468 81.130 85.769 8.500 74
72 13 621.609 77.106 86.233 9.000 73
71 13 621.774 74.241 86.427 9.750 72
70 13 621.966 72.527 86.342 10.000 71
