# Supplementary material for: Virtual finger boosts three-dimensional imaging and microsurgery as well as terabyte volume image visualization and analysis
Source: Nat Commun. 2014 Jul 11;5:4342. doi: 10.1038/ncomms5342 (PMC4104457; doi:10.1038/ncomms5342)
Supplement: Supplementary Data 1 — 3D projectome and reconstructed neurite tracts of a Drosophila brain. [file ncomms5342-s2.zip › sdata1_projectome9198/tracts_10064.swc]

247 15 585.967 507.780 72.300 5.000 -1
246 15 584.877 508.503 73.172 4.250 247
245 15 583.578 508.395 74.113 4.000 246
244 15 581.646 507.702 75.552 3.750 245
243 15 579.173 506.540 77.064 3.500 244
242 15 576.952 505.402 78.213 3.750 243
241 15 575.439 504.920 78.849 4.000 242
240 15 574.603 505.577 79.303 4.000 241
239 15 574.043 507.205 79.835 4.000 240
238 15 573.387 509.217 80.436 4.000 239
237 15 572.584 510.891 81.060 4.000 238
236 15 571.565 511.989 81.668 4.000 237
235 15 570.007 512.747 82.234 3.750 236
234 15 567.826 513.437 82.635 3.000 235
233 15 564.851 514.273 82.959 2.500 234
232 15 561.556 515.170 83.306 2.750 233
231 15 557.932 516.178 83.795 3.000 232
230 15 554.217 517.315 84.401 3.000 231
229 15 550.412 518.498 85.136 3.000 230
228 15 546.771 519.528 85.858 3.000 229
227 15 543.542 520.196 86.486 3.000 228
226 15 540.806 520.508 87.001 3.000 227
225 15 538.551 520.599 87.513 3.000 226
224 15 536.466 520.474 87.944 2.750 225
223 15 534.240 520.148 88.179 2.250 224
222 15 531.795 519.619 88.206 2.250 223
221 15 529.027 519.061 88.294 2.750 222
220 15 526.249 518.548 88.520 2.750 221
219 15 523.545 518.113 88.775 2.250 220
218 15 521.089 517.831 88.793 2.000 219
217 15 518.629 517.899 88.717 2.250 218
216 15 516.003 518.294 88.608 2.500 217
215 15 513.268 518.934 88.800 2.500 216
214 15 510.443 519.527 89.161 2.500 215
213 15 507.678 520.050 89.810 2.000 214
212 15 505.020 520.324 90.173 1.250 213
211 15 502.398 520.377 90.127 1.250 212
210 15 499.499 520.215 89.590 1.750 211
209 15 496.126 519.946 89.067 2.000 210
208 15 492.665 519.554 88.691 1.750 209
207 15 489.436 518.972 88.461 1.500 208
206 15 486.613 518.260 88.178 1.500 207
205 15 483.955 517.489 87.836 1.250 206
204 15 481.458 516.824 87.426 1.250 205
203 15 478.957 516.317 87.035 1.750 204
202 15 476.445 516.040 86.700 1.750 203
201 15 474.009 515.842 86.390 1.500 202
200 15 471.821 515.599 85.985 1.750 201
199 15 469.891 515.164 85.417 2.000 200
198 15 468.050 514.589 84.776 2.250 199
197 15 466.287 513.922 84.185 3.000 198
196 15 464.755 513.243 83.690 4.000 197
195 15 463.480 512.370 83.042 4.750 196
194 15 462.467 511.058 82.244 5.250 195
193 15 461.660 509.113 81.088 5.750 194
192 15 461.102 506.689 79.938 6.000 193
191 15 460.655 504.195 78.455 6.500 192
190 15 460.049 501.778 76.965 7.750 191
189 15 459.100 499.444 75.715 8.250 190
188 15 457.835 497.032 75.333 7.500 189
187 15 456.501 494.672 75.671 6.750 188
186 15 455.419 492.535 75.825 5.750 187
185 15 454.785 490.574 75.391 4.500 186
184 15 454.510 488.756 74.482 4.000 185
183 15 454.294 486.965 73.787 4.000 184
182 15 453.811 485.248 73.381 4.000 183
181 15 452.987 483.619 73.194 4.000 182
180 15 451.915 482.041 73.079 4.000 181
179 15 450.819 480.648 73.183 4.000 180
178 15 449.787 479.476 73.391 4.000 179
177 15 448.907 478.725 73.583 4.250 178
176 15 447.653 478.287 73.464 5.000 177
