# Supplementary material for: Virtual finger boosts three-dimensional imaging and microsurgery as well as terabyte volume image visualization and analysis
Source: Nat Commun. 2014 Jul 11;5:4342. doi: 10.1038/ncomms5342 (PMC4104457; doi:10.1038/ncomms5342)
Supplement: Supplementary Data 1 — 3D projectome and reconstructed neurite tracts of a Drosophila brain. [file ncomms5342-s2.zip › sdata1_projectome9198/tracts_10066.swc]

356 13 659.315 200.304 118.726 2.000 -1
355 13 660.683 200.624 117.353 3.000 356
354 13 661.274 200.848 117.957 3.750 355
353 13 661.988 200.832 119.652 4.000 354
352 13 662.768 200.477 122.081 4.000 353
351 13 663.683 199.852 124.650 4.000 352
350 13 664.472 199.189 127.012 3.750 351
349 13 665.131 198.539 129.366 3.250 350
348 13 665.590 197.955 131.394 3.000 349
347 13 665.987 197.342 133.645 3.000 348
346 13 666.312 196.699 136.126 3.000 347
345 13 666.672 195.897 139.119 3.000 346
344 13 667.125 195.081 142.146 2.500 345
343 13 667.739 194.190 145.056 1.750 344
342 13 668.570 193.393 147.753 1.750 343
341 13 669.453 192.596 150.419 2.000 342
340 13 670.287 191.980 152.966 1.750 341
339 13 670.993 191.467 155.430 1.250 340
338 13 671.668 190.980 157.732 1.000 339
337 13 672.585 190.379 160.137 1.000 338
336 13 673.759 189.586 162.619 1.000 337
335 13 675.069 188.781 165.104 1.000 336
334 13 676.095 187.858 167.468 1.000 335
333 13 676.716 186.999 169.639 1.000 334
332 13 676.983 185.929 171.810 1.000 333
331 13 677.050 184.757 173.713 1.000 332
330 13 677.185 183.152 175.289 1.000 331
329 13 677.600 181.071 176.197 1.000 330
328 13 678.463 178.460 176.695 1.000 329
327 13 679.447 175.496 176.847 1.000 328
326 13 680.211 172.389 177.019 1.250 327
325 13 680.560 169.238 177.173 2.000 326
324 13 680.671 166.250 177.424 3.000 325
323 13 680.580 163.775 177.537 3.750 324
322 13 680.336 162.123 177.544 3.750 323
321 13 679.957 161.295 177.432 3.250 322
320 13 679.511 160.940 177.369 3.000 321
