# Supplementary material for: Virtual finger boosts three-dimensional imaging and microsurgery as well as terabyte volume image visualization and analysis
Source: Nat Commun. 2014 Jul 11;5:4342. doi: 10.1038/ncomms5342 (PMC4104457; doi:10.1038/ncomms5342)
Supplement: Supplementary Data 1 — 3D projectome and reconstructed neurite tracts of a Drosophila brain. [file ncomms5342-s2.zip › sdata1_projectome9198/tracts_10067.swc]

357 17 385.992 194.600 80.560 9.000 -1
358 17 386.451 195.973 79.480 9.500 357
359 17 386.846 197.020 78.642 9.000 358
360 17 387.127 198.016 77.010 8.000 359
361 17 387.323 198.680 75.062 7.250 360
362 17 387.951 198.934 72.663 7.250 361
363 17 389.889 198.817 70.897 8.000 362
364 17 393.438 198.584 68.891 8.500 363
365 17 397.899 198.267 66.705 7.750 364
366 17 402.578 197.687 64.042 6.250 365
367 17 407.218 196.649 62.008 5.500 366
368 17 412.270 195.323 60.782 5.750 367
369 17 417.886 194.113 60.380 6.250 368
370 17 423.769 193.298 60.180 6.750 369
371 17 429.452 192.865 60.013 7.000 370
372 17 434.677 192.796 59.902 7.250 371
373 17 439.768 192.933 60.056 7.750 372
374 17 445.170 193.344 60.922 7.750 373
375 17 450.898 194.057 62.217 7.250 374
376 17 456.581 195.224 63.816 7.250 375
377 17 462.001 196.723 65.169 8.000 376
378 17 467.067 198.374 66.406 8.750 377
379 17 471.658 200.017 67.462 9.000 378
380 17 475.288 201.622 68.312 9.000 379
381 17 478.493 203.545 68.976 9.500 380
382 17 481.813 206.049 69.618 10.500 381
383 17 485.479 208.889 70.417 10.750 382
384 17 488.412 211.030 71.276 10.000 383
385 17 489.949 211.802 71.919 9.250 384
386 17 490.383 211.555 72.269 9.000 385
387 17 490.436 210.978 72.400 9.000 386
