# Supplementary material for: Virtual finger boosts three-dimensional imaging and microsurgery as well as terabyte volume image visualization and analysis
Source: Nat Commun. 2014 Jul 11;5:4342. doi: 10.1038/ncomms5342 (PMC4104457; doi:10.1038/ncomms5342)
Supplement: Supplementary Data 1 — 3D projectome and reconstructed neurite tracts of a Drosophila brain. [file ncomms5342-s2.zip › sdata1_projectome9198/tracts_10068.swc]

388 9 386.279 189.406 84.330 7.000 -1
389 9 384.882 189.581 84.228 6.500 388
390 9 384.074 190.484 84.589 6.500 389
391 9 383.137 191.635 85.064 6.500 390
392 9 382.090 192.808 85.537 6.750 391
393 9 380.965 193.679 85.796 7.250 392
394 9 379.955 194.399 86.033 8.000 393
395 9 379.174 195.176 86.697 8.500 394
396 9 378.660 196.062 88.145 8.000 395
397 9 378.351 197.052 90.429 6.750 396
398 9 378.116 197.798 92.858 5.500 397
399 9 377.263 198.237 94.797 5.250 398
400 9 375.901 198.383 96.131 6.000 399
401 9 373.962 198.446 97.144 6.750 400
402 9 372.491 198.593 98.380 7.000 401
403 9 371.090 198.732 99.784 7.250 402
404 9 369.984 198.872 101.352 7.500 403
405 9 368.751 198.929 102.900 7.500 404
406 9 367.771 199.059 104.690 7.500 405
407 9 366.831 199.242 106.845 7.000 406
408 9 365.810 199.481 109.255 6.250 407
409 9 364.610 199.637 111.598 5.750 408
410 9 363.513 199.807 113.826 5.500 409
411 9 362.571 199.912 115.976 6.000 410
412 9 361.686 200.086 118.297 6.750 411
413 9 360.685 200.169 120.717 6.500 412
414 9 359.718 200.210 123.706 5.500 413
415 9 359.096 200.010 126.992 4.750 414
416 9 358.849 199.645 130.612 4.250 415
417 9 358.919 199.095 133.752 4.250 416
418 9 359.085 198.472 136.871 4.250 417
419 9 359.567 197.630 139.940 3.750 418
420 9 360.318 196.623 143.246 3.500 419
421 9 361.357 195.509 146.050 3.000 420
422 9 362.252 194.288 148.053 2.000 421
423 9 362.987 192.969 149.129 1.250 422
424 9 363.497 191.215 149.499 1.000 423
425 9 363.927 189.487 149.468 1.000 424
426 9 364.191 187.842 149.291 1.000 425
427 9 364.332 186.585 149.157 1.000 426
