# Supplementary material for: Virtual finger boosts three-dimensional imaging and microsurgery as well as terabyte volume image visualization and analysis
Source: Nat Commun. 2014 Jul 11;5:4342. doi: 10.1038/ncomms5342 (PMC4104457; doi:10.1038/ncomms5342)
Supplement: Supplementary Data 1 — 3D projectome and reconstructed neurite tracts of a Drosophila brain. [file ncomms5342-s2.zip › sdata1_projectome9198/tracts_10069.swc]

428 17 387.951 198.934 72.663 7.000 -1
429 17 388.462 199.406 74.229 7.000 428
430 17 388.055 199.791 74.854 6.500 429
431 17 386.947 200.143 75.194 5.500 430
432 17 385.294 200.425 75.247 4.750 431
433 17 383.643 200.719 75.480 4.250 432
434 17 382.335 201.213 76.110 4.250 433
435 17 381.367 201.911 77.224 4.500 434
436 17 380.580 202.766 78.727 4.500 435
437 17 379.801 203.548 80.318 4.750 436
438 17 378.965 204.407 82.064 4.750 437
439 17 378.134 205.348 83.821 4.250 438
440 17 377.268 206.459 85.843 4.000 439
441 17 376.346 207.560 87.923 3.750 440
442 17 375.302 208.635 90.110 3.250 441
443 17 374.343 209.556 92.063 2.750 442
444 17 373.647 210.131 93.780 2.250 443
445 17 373.306 210.219 95.212 2.250 444
446 17 372.659 209.919 96.878 2.750 445
447 17 371.392 209.460 98.702 3.000 446
448 17 369.131 208.918 100.920 3.000 447
449 17 366.616 208.545 103.091 2.750 448
450 17 364.301 208.248 105.568 2.500 449
451 17 362.712 208.318 108.152 3.000 450
452 17 361.407 208.491 111.098 3.500 451
453 17 359.944 208.783 114.050 3.250 452
454 17 357.942 208.853 117.108 3.000 453
455 17 355.906 208.657 119.938 3.000 454
456 17 354.085 208.349 122.616 3.000 455
457 17 352.768 207.987 124.868 3.000 456
458 17 351.681 207.666 126.809 3.000 457
459 17 350.849 207.239 128.532 3.000 458
460 17 350.170 206.780 130.347 2.750 459
461 17 349.742 206.238 132.309 2.250 460
462 17 349.527 205.678 134.311 2.000 461
463 17 349.726 204.979 136.190 2.000 462
464 17 350.831 204.386 138.370 2.000 463
465 17 352.750 203.957 140.891 1.750 464
466 17 355.038 204.056 143.788 1.750 465
467 17 356.438 204.367 146.249 2.500 466
468 17 356.957 204.892 148.278 3.000 467
469 17 356.694 205.420 149.914 3.000 468
470 17 356.225 206.146 151.720 3.000 469
471 17 355.584 207.007 153.801 3.000 470
472 17 355.025 207.833 156.208 2.750 471
473 17 354.648 208.549 158.628 2.250 472
474 17 354.424 209.049 160.846 2.250 473
475 17 354.146 209.431 162.743 2.500 474
476 17 353.745 209.685 164.458 2.250 475
477 17 353.411 209.779 165.923 2.000 476
478 17 353.276 209.733 166.943 2.250 477
479 17 353.436 209.484 167.389 2.750 478
480 17 353.735 209.164 167.452 3.000 479
