# Supplementary material for: Virtual finger boosts three-dimensional imaging and microsurgery as well as terabyte volume image visualization and analysis
Source: Nat Commun. 2014 Jul 11;5:4342. doi: 10.1038/ncomms5342 (PMC4104457; doi:10.1038/ncomms5342)
Supplement: Supplementary Data 1 — 3D projectome and reconstructed neurite tracts of a Drosophila brain. [file ncomms5342-s2.zip › sdata1_projectome9198/tracts_1007.swc]

200 3 537.016 173.433 95.233 6.000 -1
201 3 535.992 172.682 95.110 5.500 200
202 3 534.468 172.066 94.653 5.750 201
203 3 532.507 171.336 94.336 6.000 202
204 3 530.320 170.538 94.304 6.000 203
205 3 528.118 169.723 94.718 6.500 204
206 3 525.706 169.092 95.709 7.500 205
207 3 523.419 168.828 97.257 8.250 206
208 3 521.240 168.755 99.237 9.000 207
209 3 519.246 168.192 100.479 9.500 208
210 3 516.377 166.780 100.201 8.750 209
211 3 512.452 164.737 98.324 7.750 210
212 3 507.135 163.422 96.401 7.500 211
213 3 502.029 163.643 95.810 7.250 212
214 3 497.455 165.360 96.305 7.250 213
215 3 494.172 167.278 96.572 7.750 214
216 3 491.403 168.497 95.502 7.750 215
217 3 489.243 169.520 94.415 7.750 216
218 3 487.289 171.028 94.395 8.500 217
219 3 485.775 173.369 95.746 8.750 218
220 3 484.467 175.568 96.850 8.000 219
221 3 483.470 177.377 97.215 7.000 220
222 3 482.357 178.766 96.910 6.250 221
223 3 480.724 180.119 96.400 6.500 222
224 3 478.177 181.695 95.634 8.250 223
225 3 475.050 183.727 94.701 10.750 224
226 3 472.194 186.674 94.274 12.750 225
227 3 470.198 190.215 94.560 14.500 226
228 3 468.912 193.938 95.633 16.750 227
229 3 467.791 197.027 96.400 19.500 228
230 3 466.676 199.727 96.364 23.500 229
231 3 465.807 202.386 95.572 27.750 230
232 3 465.668 205.807 94.352 29.000 231
233 3 466.202 209.475 92.845 27.000 232
234 3 467.402 213.083 90.664 24.250 233
235 3 468.836 215.993 88.795 21.750 234
236 3 470.304 218.590 87.725 19.500 235
237 3 471.467 220.760 87.623 17.750 236
238 3 472.387 222.617 87.543 16.000 237
239 3 473.381 224.059 87.357 14.500 238
240 3 474.816 225.668 87.138 13.500 239
241 3 476.775 227.177 86.846 12.250 240
242 3 479.061 228.527 86.081 11.000 241
243 3 481.407 229.567 85.655 10.000 242
244 3 483.638 231.076 86.362 9.250 243
245 3 485.660 233.319 88.469 8.750 244
246 3 487.369 235.579 90.528 8.000 245
247 3 489.385 237.217 91.667 7.500 246
248 3 492.097 237.555 91.111 8.500 247
249 3 495.631 236.920 89.072 9.500 248
250 3 499.372 236.099 86.716 7.750 249
251 3 503.232 235.818 85.220 4.750 250
252 3 507.325 236.563 85.564 3.750 251
253 3 511.406 237.337 86.198 5.250 252
254 3 514.841 238.092 87.104 7.750 253
255 3 517.419 238.451 87.260 9.750 254
256 3 519.764 238.620 87.454 10.750 255
257 3 522.619 238.509 87.454 11.000 256
258 3 526.779 237.766 87.698 10.500 257
259 3 531.628 236.624 88.259 9.500 258
260 3 537.195 234.306 89.021 8.750 259
261 3 542.317 230.749 89.336 8.750 260
262 3 547.491 225.746 89.620 10.750 261
263 3 551.544 220.176 89.675 15.500 262
264 3 554.632 214.707 90.384 21.250 263
265 3 556.293 209.707 90.718 21.750 264
266 3 557.111 204.755 90.920 19.000 265
267 3 557.004 200.101 91.489 19.750 266
268 3 556.057 195.636 92.699 18.500 267
269 3 554.578 192.081 93.944 14.250 268
270 3 553.084 189.130 94.255 10.750 269
271 3 551.779 186.810 93.979 8.000 270
272 3 550.523 185.004 94.047 6.750 271
273 3 549.208 183.755 94.763 6.500 272
274 3 547.724 182.877 95.475 7.000 273
275 3 545.999 181.653 95.895 7.750 274
276 3 543.452 179.454 95.539 7.750 275
277 3 540.419 176.667 95.293 6.750 276
278 3 535.013 172.136 94.210 5.000 277
