# Supplementary material for: Virtual finger boosts three-dimensional imaging and microsurgery as well as terabyte volume image visualization and analysis
Source: Nat Commun. 2014 Jul 11;5:4342. doi: 10.1038/ncomms5342 (PMC4104457; doi:10.1038/ncomms5342)
Supplement: Supplementary Data 1 — 3D projectome and reconstructed neurite tracts of a Drosophila brain. [file ncomms5342-s2.zip › sdata1_projectome9198/tracts_10070.swc]

1 3 531.451 199.890 96.161 1.000 -1
2 3 530.427 198.308 95.104 1.500 1
3 3 529.598 196.975 92.937 2.250 2
4 3 528.664 195.566 90.222 2.250 3
5 3 527.628 194.172 87.195 1.750 4
6 3 526.505 192.703 85.983 1.250 5
7 3 525.293 191.355 86.688 1.000 6
8 3 524.193 190.136 89.093 1.250 7
9 3 523.089 189.148 90.833 2.250 8
10 3 521.875 188.218 91.261 3.750 9
11 3 520.350 187.444 90.406 4.250 10
12 3 518.723 186.799 88.987 3.250 11
13 3 517.097 186.371 87.234 2.000 12
14 3 515.371 186.039 85.614 1.250 13
15 3 513.243 185.987 84.539 1.750 14
16 3 510.613 186.198 84.338 4.000 15
17 3 507.982 186.784 84.798 5.750 16
18 3 505.755 187.554 85.685 5.250 17
19 3 504.234 188.418 86.756 4.250 18
20 3 503.019 189.307 87.248 3.750 19
21 3 501.906 190.229 86.991 3.500 20
22 3 500.694 191.278 86.157 3.750 21
23 3 499.582 192.415 85.611 4.250 22
24 3 498.569 193.622 85.787 5.250 23
25 3 497.654 194.699 86.671 6.250 24
26 3 496.735 195.650 88.156 6.000 25
27 3 495.813 196.690 89.962 5.000 26
28 3 494.891 198.041 91.654 3.750 27
29 3 494.077 200.150 92.159 2.250 28
30 3 493.577 202.623 91.102 1.250 29
31 3 493.590 205.241 88.922 1.000 30
32 3 494.107 207.129 87.232 1.250 31
33 3 494.920 208.464 86.767 2.250 32
34 3 495.830 209.366 87.042 3.750 33
35 3 496.741 210.277 87.039 4.750 34
36 3 497.756 211.212 86.344 5.000 35
37 3 498.976 212.064 85.160 4.750 36
38 3 500.599 212.813 83.981 4.750 37
39 3 502.523 213.354 82.961 5.500 38
40 3 504.648 213.877 82.446 5.750 39
41 3 506.772 214.262 83.035 4.750 40
42 3 508.997 214.615 84.539 3.250 41
43 3 511.324 214.765 86.091 2.500 42
44 3 513.852 214.864 86.135 3.000 43
45 3 516.276 214.808 84.805 4.000 44
46 3 518.699 214.662 83.158 4.750 45
47 3 520.717 214.297 82.013 4.750 46
48 3 522.738 213.900 81.792 3.750 47
49 3 524.458 213.381 82.175 2.750 48
50 3 526.183 212.843 83.113 2.750 49
51 3 527.502 212.111 83.814 3.500 50
52 3 528.616 211.290 84.156 4.750 51
53 3 529.526 210.179 84.114 5.750 52
54 3 530.441 208.642 84.637 5.750 53
55 3 531.159 206.677 85.754 4.750 54
56 3 531.579 204.790 87.497 3.250 55
57 3 531.392 202.898 89.326 2.000 56
