# Supplementary material for: Virtual finger boosts three-dimensional imaging and microsurgery as well as terabyte volume image visualization and analysis
Source: Nat Commun. 2014 Jul 11;5:4342. doi: 10.1038/ncomms5342 (PMC4104457; doi:10.1038/ncomms5342)
Supplement: Supplementary Data 1 — 3D projectome and reconstructed neurite tracts of a Drosophila brain. [file ncomms5342-s2.zip › sdata1_projectome9198/tracts_10074.swc]

1 3 548.905 197.062 88.631 18.000 -1
2 3 548.414 195.492 88.365 16.500 1
3 3 547.562 194.158 88.265 15.750 2
4 3 546.345 192.700 88.240 15.500 3
5 3 544.887 191.239 88.283 15.750 4
6 3 543.428 189.776 88.355 16.000 5
7 3 541.484 188.311 88.496 16.250 6
8 3 538.569 186.715 88.828 17.000 7
9 3 534.440 184.846 89.771 18.250 8
10 3 529.461 182.714 91.134 19.750 9
11 3 524.236 180.457 92.519 21.000 10
12 3 518.881 178.362 93.055 21.500 11
13 3 513.887 176.541 92.940 21.000 12
14 3 509.013 175.218 92.580 20.000 13
15 3 504.506 174.490 92.517 19.000 14
16 3 499.753 174.475 92.819 17.750 15
17 3 495.120 174.932 93.441 16.000 16
18 3 490.484 175.749 94.165 14.250 17
19 3 486.335 176.940 94.740 13.000 18
20 3 482.676 178.635 94.989 12.250 19
21 3 479.873 180.832 94.935 12.500 20
22 3 477.926 183.285 94.591 13.750 21
23 3 476.594 186.239 93.964 15.000 22
24 3 475.629 189.563 93.195 16.250 23
25 3 474.786 193.492 92.488 18.000 24
26 3 474.307 197.536 91.883 20.000 25
27 3 474.192 201.820 91.328 21.000 26
28 3 474.809 205.860 90.731 20.250 27
29 3 476.035 209.901 90.064 18.750 28
30 3 477.747 213.576 89.360 17.250 29
31 3 479.945 217.249 88.658 16.250 30
32 3 482.747 220.547 88.235 16.250 31
33 3 486.519 223.471 88.056 16.750 32
34 3 491.018 225.539 88.016 17.000 33
35 3 495.882 226.760 87.850 16.750 34
36 3 500.868 227.381 87.394 16.250 35
37 3 505.609 227.521 86.757 16.000 36
38 3 510.470 227.300 86.011 16.500 37
39 3 515.208 226.586 85.480 17.750 38
40 3 519.944 225.626 85.108 19.000 39
41 3 524.073 224.538 84.916 20.000 40
42 3 527.594 223.447 84.852 20.750 41
43 3 530.632 222.106 85.009 21.000 42
44 3 533.672 220.393 85.392 21.000 43
45 3 536.715 218.311 85.929 21.000 44
46 3 539.639 216.100 86.652 21.250 45
47 3 542.082 213.880 87.574 21.750 46
48 3 544.040 211.656 88.587 22.000 47
49 3 545.509 209.565 89.279 22.250 48
50 3 546.730 207.608 89.569 23.000 49
51 3 547.581 205.664 89.519 23.250 50
52 3 548.067 203.474 89.508 22.250 51
53 3 548.067 201.406 89.509 21.000 52
54 3 547.945 199.581 89.492 20.000 53
55 3 547.822 198.491 89.375 19.000 54
56 3 547.819 197.647 89.203 18.250 55
57 3 547.816 197.049 88.946 18.000 56
