# Supplementary material for: Virtual finger boosts three-dimensional imaging and microsurgery as well as terabyte volume image visualization and analysis
Source: Nat Commun. 2014 Jul 11;5:4342. doi: 10.1038/ncomms5342 (PMC4104457; doi:10.1038/ncomms5342)
Supplement: Supplementary Data 1 — 3D projectome and reconstructed neurite tracts of a Drosophila brain. [file ncomms5342-s2.zip › sdata1_projectome9198/tracts_10076.swc]

116 18 592.847 207.815 88.234 23.000 -1
117 18 595.659 207.452 89.831 23.000 116
118 18 597.639 205.992 90.420 23.250 117
119 18 599.224 203.384 90.866 23.250 118
120 18 600.423 199.635 91.243 22.250 119
121 18 601.393 195.541 91.839 20.750 120
122 18 602.621 191.578 92.582 19.250 121
123 18 603.863 188.708 93.296 18.250 122
124 18 605.107 186.800 93.880 18.000 123
125 18 606.353 185.494 94.388 17.500 124
126 18 607.599 184.187 94.890 16.000 125
127 18 608.722 182.880 95.384 14.250 126
128 18 609.602 181.334 95.919 13.000 127
