# Supplementary material for: Virtual finger boosts three-dimensional imaging and microsurgery as well as terabyte volume image visualization and analysis
Source: Nat Commun. 2014 Jul 11;5:4342. doi: 10.1038/ncomms5342 (PMC4104457; doi:10.1038/ncomms5342)
Supplement: Supplementary Data 1 — 3D projectome and reconstructed neurite tracts of a Drosophila brain. [file ncomms5342-s2.zip › sdata1_projectome9198/tracts_10077.swc]

129 12 427.308 202.065 93.544 17.000 -1
130 12 428.352 201.886 93.410 17.250 129
131 12 427.689 200.870 93.474 18.250 130
132 12 426.446 199.169 93.707 20.250 131
133 12 424.989 197.141 94.045 22.250 132
134 12 423.652 194.869 94.374 22.750 133
135 12 422.311 192.228 94.638 22.000 134
136 12 420.848 189.461 94.831 20.750 135
137 12 419.384 186.811 94.975 19.250 136
138 12 417.925 185.006 95.055 17.750 137
139 12 416.589 183.923 95.068 16.500 138
140 12 415.012 183.437 94.944 16.000 139
