# Supplementary material for: Virtual finger boosts three-dimensional imaging and microsurgery as well as terabyte volume image visualization and analysis
Source: Nat Commun. 2014 Jul 11;5:4342. doi: 10.1038/ncomms5342 (PMC4104457; doi:10.1038/ncomms5342)
Supplement: Supplementary Data 1 — 3D projectome and reconstructed neurite tracts of a Drosophila brain. [file ncomms5342-s2.zip › sdata1_projectome9198/tracts_10081.swc]

209 10 386.943 314.953 86.880 4.000 -1
210 10 387.061 313.263 87.140 3.250 209
211 10 387.332 311.418 86.786 3.250 210
212 10 387.748 308.945 86.043 3.750 211
213 10 388.180 305.851 85.044 4.250 212
214 10 388.742 302.387 83.893 4.750 213
215 10 389.302 298.808 82.811 5.000 214
216 10 389.729 295.364 81.931 5.000 215
217 10 389.781 292.173 81.233 5.000 216
218 10 389.711 288.865 80.583 5.000 217
219 10 389.635 285.563 80.038 5.250 218
220 10 389.788 282.275 79.757 5.500 219
221 10 390.056 279.478 79.553 5.750 220
222 10 390.461 276.550 79.049 6.750 221
223 10 390.647 273.362 78.094 7.750 222
224 10 390.721 269.564 77.023 8.000 223
225 10 390.644 266.273 76.497 8.000 224
226 10 390.895 263.493 76.630 7.750 225
227 10 391.362 261.578 77.183 7.000 226
228 10 392.202 259.898 77.506 6.000 227
229 10 393.182 258.325 77.440 5.000 228
230 10 394.307 256.375 76.914 4.250 229
231 10 395.445 253.813 76.150 4.000 230
232 10 396.593 250.764 75.241 4.250 231
233 10 397.732 247.601 74.531 4.750 232
234 10 398.848 244.936 74.237 4.750 233
235 10 399.711 242.881 74.089 4.000 234
236 10 400.228 241.297 73.538 3.500 235
237 10 400.309 239.326 72.012 3.750 236
238 10 400.342 236.955 68.940 4.000 237
239 10 400.414 234.446 65.039 4.250 238
240 10 400.781 232.209 57.298 5.000 239
