# Supplementary material for: Virtual finger boosts three-dimensional imaging and microsurgery as well as terabyte volume image visualization and analysis
Source: Nat Commun. 2014 Jul 11;5:4342. doi: 10.1038/ncomms5342 (PMC4104457; doi:10.1038/ncomms5342)
Supplement: Supplementary Data 1 — 3D projectome and reconstructed neurite tracts of a Drosophila brain. [file ncomms5342-s2.zip › sdata1_projectome9198/tracts_10082.swc]

241 10 624.870 398.040 99.881 3.000 -1
242 10 622.316 398.460 103.300 2.500 241
243 10 619.641 399.138 106.844 1.500 242
244 10 616.946 400.155 110.028 1.250 243
245 10 614.225 401.373 112.703 2.000 244
246 10 612.075 402.634 114.436 2.250 245
247 10 609.916 403.879 115.976 1.500 246
248 10 607.975 405.062 116.823 1.000 247
249 10 606.144 406.216 117.328 1.250 248
250 10 604.556 407.489 117.768 1.750 249
251 10 603.107 408.936 118.737 2.000 250
252 10 601.674 410.550 120.172 2.000 251
253 10 600.361 412.039 121.566 2.000 252
254 10 599.160 413.499 122.635 2.000 253
255 10 598.071 414.930 123.383 1.750 254
256 10 596.982 416.616 124.192 1.500 255
257 10 595.899 418.447 125.202 2.000 256
258 10 594.820 420.420 126.382 2.750 257
259 10 593.863 422.392 127.530 3.000 258
260 10 593.023 424.222 128.484 3.000 259
261 10 592.302 426.042 129.314 3.000 260
262 10 591.457 427.863 130.143 2.750 261
263 10 590.494 430.086 131.247 2.250 262
264 10 589.410 432.573 132.475 2.000 263
265 10 588.325 435.312 133.719 2.000 264
266 10 587.357 437.905 134.734 2.250 265
267 10 586.506 440.227 135.508 2.750 266
268 10 585.783 442.571 136.462 2.750 267
269 10 585.061 445.425 137.502 2.250 268
270 10 584.342 449.050 138.733 1.750 269
271 10 583.729 453.361 139.349 1.250 270
272 10 583.245 457.822 140.138 1.000 271
273 10 583.019 462.454 141.295 1.000 272
274 10 582.942 466.693 143.353 1.000 273
275 10 582.856 470.520 145.066 1.000 274
276 10 582.624 473.625 145.929 1.000 275
277 10 582.367 476.118 145.823 1.000 276
278 10 582.475 478.315 145.316 1.000 277
279 10 582.949 480.349 144.492 1.000 278
280 10 583.656 482.565 143.112 1.000 279
281 10 584.354 484.609 141.363 1.000 280
282 10 585.169 486.626 139.404 1.000 281
283 10 586.102 488.487 137.219 1.000 282
284 10 587.139 490.390 134.398 1.000 283
285 10 588.158 492.092 130.998 1.000 284
286 10 589.055 493.686 127.760 1.000 285
287 10 589.969 495.229 125.155 1.000 286
288 10 590.908 496.886 123.469 1.000 287
289 10 592.227 498.462 122.141 1.000 288
290 10 593.672 500.058 120.974 1.000 289
291 10 595.364 501.526 119.791 1.000 290
292 10 597.062 503.023 118.839 1.000 291
293 10 599.136 504.173 118.087 1.000 292
294 10 601.333 505.074 117.328 1.000 293
295 10 603.767 505.574 116.351 1.000 294
296 10 605.953 505.818 115.324 1.000 295
297 10 608.015 505.821 114.353 1.000 296
298 10 609.714 505.604 113.604 1.000 297
299 10 611.537 505.392 112.892 1.000 298
300 10 613.606 504.937 112.203 1.000 299
301 10 615.920 504.355 111.496 1.000 300
302 10 617.991 503.416 110.891 1.000 301
303 10 619.575 502.372 110.444 1.000 302
304 10 620.791 501.207 110.028 1.000 303
305 10 621.882 500.044 109.618 1.000 304
306 10 622.974 498.882 109.224 1.000 305
307 10 624.065 497.595 108.808 1.000 306
308 10 625.144 496.027 108.120 1.000 307
309 10 626.227 493.851 107.509 1.000 308
310 10 627.203 490.980 107.274 1.500 309
311 10 627.966 487.834 107.806 3.000 310
312 10 628.499 483.245 108.657 5.000 311
