# Supplementary material for: Virtual finger boosts three-dimensional imaging and microsurgery as well as terabyte volume image visualization and analysis
Source: Nat Commun. 2014 Jul 11;5:4342. doi: 10.1038/ncomms5342 (PMC4104457; doi:10.1038/ncomms5342)
Supplement: Supplementary Data 1 — 3D projectome and reconstructed neurite tracts of a Drosophila brain. [file ncomms5342-s2.zip › sdata1_projectome9198/tracts_10084.swc]

401 15 586.506 440.227 135.508 3.000 -1
402 15 585.616 441.241 136.033 3.000 401
403 15 584.764 442.168 136.314 3.000 402
404 15 583.765 443.262 136.729 3.000 403
405 15 582.773 444.392 137.471 3.000 404
406 15 581.693 445.522 138.458 2.750 405
407 15 580.367 446.659 139.489 2.000 406
408 15 578.766 447.803 140.361 1.250 407
409 15 576.899 448.956 141.129 1.000 408
410 15 574.776 450.115 141.866 1.000 409
411 15 572.399 451.281 142.590 1.000 410
412 15 569.643 452.457 143.294 1.000 411
413 15 566.368 453.521 143.892 1.000 412
414 15 562.028 454.242 144.096 1.000 413
415 15 557.236 454.481 143.823 1.000 414
416 15 551.886 454.364 143.185 1.000 415
417 15 546.938 454.361 142.688 1.000 416
418 15 542.130 454.477 142.254 1.000 417
419 15 538.465 454.690 141.917 1.000 418
420 15 535.640 454.513 141.367 1.000 419
421 15 533.320 454.324 140.842 1.000 420
422 15 530.991 454.136 140.234 1.000 421
423 15 527.805 454.339 139.670 1.000 422
424 15 524.258 454.673 139.173 1.000 423
425 15 520.253 455.140 138.952 1.000 424
426 15 516.924 455.464 139.178 1.000 425
427 15 513.889 455.532 139.801 1.000 426
428 15 510.998 455.224 140.660 1.000 427
429 15 508.127 454.668 141.740 1.000 428
430 15 505.284 453.985 143.099 1.000 429
431 15 502.451 453.425 144.528 1.000 430
432 15 499.318 453.122 145.492 1.000 431
433 15 495.956 452.831 145.557 1.000 432
434 15 492.534 452.298 145.164 1.000 433
435 15 488.870 451.275 144.921 1.000 434
436 15 484.780 450.011 145.358 1.000 435
437 15 480.238 448.505 146.264 1.000 436
438 15 475.478 446.878 147.494 1.000 437
439 15 471.136 445.234 149.176 1.000 438
440 15 467.399 443.949 150.632 1.000 439
441 15 464.084 443.033 151.269 1.000 440
442 15 460.738 442.384 150.342 1.000 441
443 15 457.104 441.623 149.039 1.000 442
444 15 453.606 440.734 147.857 1.000 443
445 15 450.417 439.708 147.270 1.000 444
446 15 447.598 438.799 146.609 1.000 445
447 15 445.143 438.006 145.812 1.250 446
448 15 442.790 437.339 144.721 2.000 447
449 15 440.799 436.542 143.546 2.750 448
450 15 439.091 435.668 142.511 3.000 449
451 15 438.065 434.828 141.878 3.000 450
452 15 437.542 433.943 141.695 3.000 451
