# Supplementary material for: Virtual finger boosts three-dimensional imaging and microsurgery as well as terabyte volume image visualization and analysis
Source: Nat Commun. 2014 Jul 11;5:4342. doi: 10.1038/ncomms5342 (PMC4104457; doi:10.1038/ncomms5342)
Supplement: Supplementary Data 1 — 3D projectome and reconstructed neurite tracts of a Drosophila brain. [file ncomms5342-s2.zip › sdata1_projectome9198/tracts_10087.swc]

569 5 283.839 226.522 115.059 1.000 -1
570 5 284.969 225.456 113.483 1.750 569
571 5 285.751 223.919 110.802 2.000 570
572 5 286.543 222.087 107.494 1.750 571
573 5 287.448 220.436 104.820 1.250 572
574 5 288.853 218.452 103.710 1.000 573
575 5 290.769 215.902 104.324 1.000 574
576 5 293.215 212.397 106.421 1.000 575
577 5 295.543 208.917 108.930 1.000 576
578 5 297.637 205.303 111.454 1.000 577
579 5 299.245 201.734 113.337 1.000 578
580 5 300.369 198.118 114.866 1.000 579
581 5 301.235 194.799 115.645 1.000 580
582 5 301.962 191.796 115.825 1.000 581
583 5 302.925 188.910 115.827 1.000 582
584 5 304.006 186.164 116.041 1.000 583
585 5 305.202 183.710 116.888 1.000 584
586 5 306.268 181.500 117.822 1.000 585
587 5 307.329 179.398 118.575 1.000 586
588 5 308.391 177.140 118.811 1.000 587
589 5 309.946 174.648 118.937 1.000 588
590 5 312.003 171.823 119.300 1.000 589
591 5 314.679 168.656 119.643 1.000 590
592 5 317.861 164.884 119.747 1.000 591
593 5 321.421 160.619 119.529 1.000 592
594 5 325.359 155.868 119.058 1.000 593
595 5 329.164 151.356 118.550 1.000 594
596 5 332.829 147.196 117.874 1.000 595
597 5 336.219 143.751 117.064 1.000 596
598 5 339.458 140.770 115.882 1.000 597
599 5 342.433 138.132 114.398 1.000 598
600 5 345.158 135.739 113.110 1.000 599
601 5 347.754 133.593 111.985 1.000 600
602 5 350.713 131.599 111.166 1.000 601
603 5 354.040 129.631 110.618 1.000 602
604 5 357.869 127.331 110.326 1.000 603
605 5 361.458 124.900 109.974 1.250 604
606 5 364.542 122.423 108.957 2.250 605
607 5 366.890 120.161 107.904 3.250 606
608 5 368.770 118.158 107.624 2.750 607
609 5 370.570 115.954 108.358 1.750 608
610 5 372.255 113.502 109.008 2.250 609
611 5 373.912 110.388 108.183 4.250 610
612 5 375.278 107.213 105.954 6.750 611
613 5 376.511 104.023 103.379 8.750 612
614 5 377.630 101.096 101.322 10.250 613
615 5 378.775 98.078 99.955 11.750 614
616 5 379.801 95.063 98.641 13.250 615
617 5 380.574 92.529 97.516 14.500 616
618 5 380.954 90.947 96.479 14.750 617
619 5 381.061 90.568 95.771 14.000 618
