# Supplementary material for: Virtual finger boosts three-dimensional imaging and microsurgery as well as terabyte volume image visualization and analysis
Source: Nat Commun. 2014 Jul 11;5:4342. doi: 10.1038/ncomms5342 (PMC4104457; doi:10.1038/ncomms5342)
Supplement: Supplementary Data 1 — 3D projectome and reconstructed neurite tracts of a Drosophila brain. [file ncomms5342-s2.zip › sdata1_projectome9198/tracts_10088.swc]

620 13 742.318 228.519 123.024 2.000 -1
621 13 742.365 227.421 124.008 2.750 620
622 13 741.690 226.425 124.218 2.750 621
623 13 740.643 225.222 123.901 2.500 622
624 13 739.473 223.371 123.258 2.250 623
625 13 738.079 220.870 123.505 1.500 624
626 13 736.425 217.624 124.893 1.000 625
627 13 734.771 214.607 126.166 1.000 626
628 13 733.642 211.710 125.848 1.000 627
629 13 732.869 208.766 123.628 1.000 628
630 13 731.970 205.183 121.113 1.000 629
631 13 730.477 200.751 118.966 1.000 630
632 13 728.531 195.649 117.650 1.000 631
633 13 726.208 190.070 116.652 1.000 632
634 13 723.669 184.523 116.145 1.000 633
635 13 721.033 179.474 115.899 1.000 634
636 13 718.620 175.313 115.955 1.000 635
637 13 716.754 172.374 115.725 1.000 636
638 13 715.285 170.375 114.872 1.000 637
639 13 713.882 168.930 113.413 1.000 638
640 13 712.214 167.587 112.011 1.000 639
641 13 710.169 165.876 110.862 1.250 640
642 13 707.672 163.656 109.798 1.500 641
643 13 704.577 160.759 108.401 1.250 642
644 13 701.098 157.609 107.227 1.000 643
645 13 697.454 154.349 106.320 1.000 644
646 13 693.917 151.267 106.010 1.000 645
647 13 690.504 148.540 105.517 1.000 646
648 13 687.417 146.201 105.037 1.250 647
649 13 684.407 143.955 104.140 1.750 648
650 13 681.594 141.627 103.506 2.000 649
651 13 678.795 139.181 102.863 2.000 650
652 13 676.545 136.918 102.429 1.750 651
653 13 674.941 134.888 101.157 1.250 652
654 13 674.166 133.202 98.711 1.000 653
655 13 673.881 131.708 95.038 1.500 654
656 13 673.569 130.454 91.397 2.500 655
657 13 672.938 129.358 88.609 2.750 656
658 13 671.733 128.170 86.851 2.000 657
659 13 669.931 126.357 85.342 1.250 658
660 13 667.530 123.648 83.658 1.000 659
661 13 664.874 120.426 81.722 1.000 660
662 13 662.585 117.238 79.769 1.000 661
663 13 660.994 114.548 77.208 1.000 662
664 13 660.067 112.249 74.234 1.000 663
665 13 659.447 110.226 71.399 1.000 664
666 13 658.683 108.192 70.303 1.000 665
667 13 657.699 106.239 70.703 1.000 666
668 13 656.403 104.347 72.465 1.000 667
669 13 654.884 102.493 75.186 1.250 668
670 13 653.019 100.352 79.559 3.000 669
671 13 651.044 97.762 84.606 6.750 670
672 13 649.261 95.016 88.860 11.000 671
673 13 648.092 92.186 90.973 14.000 672
674 13 647.508 89.779 91.389 14.750 673
675 13 647.487 86.180 90.932 14.000 674
