# Supplementary material for: Virtual finger boosts three-dimensional imaging and microsurgery as well as terabyte volume image visualization and analysis
Source: Nat Commun. 2014 Jul 11;5:4342. doi: 10.1038/ncomms5342 (PMC4104457; doi:10.1038/ncomms5342)
Supplement: Supplementary Data 1 — 3D projectome and reconstructed neurite tracts of a Drosophila brain. [file ncomms5342-s2.zip › sdata1_projectome9198/tracts_10089.swc]

676 5 633.418 81.888 99.465 4.000 -1
677 5 631.540 81.503 100.175 3.500 676
678 5 629.388 80.877 100.755 2.250 677
679 5 626.742 80.026 101.363 1.250 678
680 5 624.477 79.050 102.127 1.000 679
681 5 622.845 78.063 103.065 1.000 680
682 5 621.734 77.072 104.252 1.000 681
683 5 620.775 76.089 105.669 1.000 682
684 5 619.735 75.124 107.412 1.000 683
685 5 618.398 74.315 109.665 1.000 684
686 5 616.441 73.524 111.879 1.000 685
687 5 613.793 72.841 113.455 1.000 686
688 5 610.724 71.982 113.718 1.000 687
689 5 607.682 71.321 113.148 1.000 688
690 5 604.717 70.520 112.258 1.000 689
691 5 601.664 69.854 111.571 1.000 690
692 5 598.253 68.846 111.059 1.000 691
693 5 594.259 67.987 110.717 1.000 692
694 5 590.021 67.017 110.399 1.000 693
695 5 585.810 66.414 110.171 1.000 694
696 5 582.284 66.005 109.413 1.000 695
697 5 578.923 66.031 107.765 1.000 696
698 5 575.287 66.236 104.645 1.000 697
699 5 571.255 66.437 101.192 1.000 698
700 5 567.050 66.552 98.350 1.250 699
701 5 563.288 66.621 97.282 1.500 700
702 5 559.783 66.740 97.424 1.250 701
703 5 556.611 66.890 98.389 1.000 702
704 5 553.333 67.052 99.521 1.000 703
705 5 549.818 67.342 100.676 1.000 704
706 5 546.160 67.865 101.548 1.000 705
707 5 542.348 68.732 101.981 1.000 706
708 5 538.743 69.694 102.015 1.000 707
709 5 535.109 70.641 101.749 1.000 708
710 5 531.576 71.455 101.311 1.000 709
711 5 527.684 72.283 100.908 1.000 710
712 5 523.568 73.008 100.737 1.000 711
713 5 519.479 73.511 100.940 1.000 712
714 5 515.873 73.761 101.215 1.000 713
715 5 513.099 73.739 101.399 1.000 714
716 5 510.671 73.578 101.446 1.000 715
717 5 507.894 73.437 101.659 1.000 716
718 5 504.047 73.459 102.035 1.000 717
719 5 499.466 73.500 102.323 1.000 718
720 5 494.843 73.163 102.259 1.000 719
721 5 490.901 72.422 101.766 1.000 720
722 5 487.402 71.287 100.900 1.000 721
723 5 484.246 70.126 99.717 1.000 722
724 5 481.085 68.962 98.440 1.000 723
725 5 478.192 67.923 97.412 1.000 724
726 5 475.329 66.785 96.798 1.000 725
727 5 472.120 65.549 96.405 1.000 726
728 5 468.553 64.445 95.980 1.000 727
729 5 464.995 63.697 95.480 1.000 728
730 5 461.945 63.417 95.090 1.000 729
731 5 458.915 63.384 94.852 1.000 730
732 5 455.648 63.477 94.576 1.000 731
733 5 451.892 63.695 94.086 1.000 732
734 5 448.247 64.019 93.373 1.000 733
735 5 444.487 64.464 92.626 1.000 734
736 5 440.734 64.913 91.948 1.000 735
737 5 436.511 65.497 91.308 1.000 736
738 5 432.053 66.208 90.658 1.000 737
739 5 427.489 67.163 90.052 1.000 738
740 5 423.293 68.227 89.477 1.000 739
741 5 419.465 69.515 88.875 1.000 740
742 5 415.995 70.788 88.196 1.000 741
743 5 412.642 72.051 87.419 1.000 742
744 5 409.643 73.064 86.650 1.000 743
745 5 406.765 74.072 85.891 1.000 744
746 5 404.140 75.085 85.376 1.000 745
747 5 401.882 75.978 85.096 1.000 746
748 5 400.456 76.378 85.029 1.000 747
749 5 399.970 76.155 85.029 1.000 748
750 5 400.072 75.556 85.045 1.000 749
