# Supplementary material for: Virtual finger boosts three-dimensional imaging and microsurgery as well as terabyte volume image visualization and analysis
Source: Nat Commun. 2014 Jul 11;5:4342. doi: 10.1038/ncomms5342 (PMC4104457; doi:10.1038/ncomms5342)
Supplement: Supplementary Data 1 — 3D projectome and reconstructed neurite tracts of a Drosophila brain. [file ncomms5342-s2.zip › sdata1_projectome9198/tracts_10090.swc]

751 5 712.674 138.737 149.725 3.000 -1
752 5 710.563 137.641 146.514 2.000 751
753 5 708.625 136.506 144.296 1.250 752
754 5 706.782 135.328 142.463 1.000 753
755 5 705.142 134.142 141.202 1.000 754
756 5 703.722 133.024 140.295 1.000 755
757 5 702.129 131.544 139.957 1.000 756
758 5 700.368 129.685 140.112 1.000 757
759 5 698.404 127.553 141.258 1.000 758
760 5 696.374 125.626 143.366 1.000 759
761 5 694.283 124.151 146.449 1.000 760
762 5 692.181 122.832 149.705 1.000 761
763 5 690.142 121.312 152.027 1.000 762
764 5 687.983 119.288 152.514 1.000 763
765 5 685.596 117.014 151.162 1.000 764
766 5 683.002 115.052 149.486 1.000 765
767 5 680.354 113.785 148.774 1.250 766
768 5 677.622 113.302 149.448 1.500 767
769 5 674.765 112.968 150.225 1.250 768
770 5 671.699 112.682 150.591 1.000 769
771 5 668.563 112.127 150.237 1.250 770
772 5 665.227 111.604 149.399 1.500 771
773 5 661.780 110.931 148.401 1.250 772
774 5 658.209 110.405 147.499 1.000 773
775 5 654.607 109.962 146.990 1.000 774
776 5 651.118 109.664 146.614 1.000 775
777 5 647.714 109.446 146.649 1.000 776
778 5 644.264 109.334 147.193 1.000 777
779 5 640.803 109.375 147.879 1.000 778
780 5 637.505 109.441 148.118 1.000 779
781 5 634.608 109.532 147.964 1.000 780
782 5 631.838 109.603 147.736 1.000 781
783 5 628.934 109.708 147.646 1.000 782
784 5 625.920 109.790 147.418 1.000 783
785 5 622.904 109.876 147.212 1.000 784
786 5 619.685 110.133 147.802 1.000 785
787 5 615.939 110.360 148.744 1.000 786
788 5 611.690 110.512 149.813 1.000 787
789 5 607.338 110.125 149.431 1.000 788
790 5 603.020 109.663 148.689 1.000 789
791 5 598.738 108.999 147.570 1.000 790
792 5 594.505 108.603 147.171 1.000 791
793 5 590.300 107.903 146.490 1.000 792
794 5 586.095 107.202 145.811 1.000 793
795 5 581.923 106.313 144.814 1.000 794
796 5 577.964 105.856 144.171 1.000 795
797 5 574.038 105.470 143.272 1.000 796
798 5 569.897 105.178 142.180 1.000 797
799 5 565.455 104.664 140.534 1.000 798
800 5 561.143 104.137 138.855 1.000 799
801 5 556.995 103.417 136.853 1.000 800
802 5 553.001 102.522 134.626 1.000 801
803 5 548.791 101.600 132.219 1.000 802
804 5 544.675 100.980 130.102 1.000 803
805 5 540.646 100.669 128.324 1.000 804
806 5 536.718 100.520 126.758 1.000 805
807 5 532.545 100.513 125.240 1.000 806
808 5 527.845 100.716 124.046 1.000 807
809 5 522.967 101.136 123.280 1.000 808
810 5 518.246 101.548 123.123 1.000 809
811 5 514.358 101.701 123.074 1.000 810
812 5 511.170 101.615 123.201 1.000 811
813 5 508.095 101.284 123.358 1.000 812
814 5 504.730 101.025 123.812 1.000 813
815 5 500.883 100.778 124.224 1.000 814
816 5 497.191 100.601 124.411 1.000 815
817 5 493.413 100.377 124.342 1.000 816
818 5 489.491 100.059 124.390 1.000 817
819 5 485.211 99.743 124.376 1.000 818
820 5 481.039 99.441 124.452 1.000 819
821 5 477.131 99.224 124.394 1.000 820
822 5 473.388 99.096 124.823 1.000 821
823 5 469.774 98.953 125.200 1.000 822
824 5 466.581 98.851 125.255 1.000 823
825 5 463.876 98.704 124.564 1.000 824
826 5 461.336 98.621 123.612 1.000 825
827 5 458.627 98.601 122.946 1.000 826
828 5 455.838 98.682 122.769 1.000 827
829 5 452.891 98.811 122.801 1.000 828
830 5 449.623 98.898 122.551 1.000 829
831 5 445.789 98.953 122.022 1.000 830
832 5 441.459 99.279 121.518 1.000 831
833 5 436.714 99.924 121.289 1.000 832
834 5 431.681 100.873 121.293 1.000 833
835 5 426.985 101.471 121.454 1.000 834
836 5 423.125 101.563 121.727 1.000 835
837 5 419.866 101.024 122.052 1.000 836
838 5 416.509 100.336 122.225 1.000 837
839 5 412.560 99.769 122.267 1.000 838
840 5 408.511 99.427 122.178 1.000 839
841 5 404.842 99.181 122.031 1.000 840
842 5 401.815 98.880 121.747 1.000 841
843 5 399.443 98.512 121.255 1.000 842
844 5 397.084 98.003 120.055 1.000 843
845 5 394.472 97.388 118.262 1.000 844
846 5 390.980 96.827 115.935 1.000 845
847 5 387.363 96.647 114.263 1.250 846
848 5 383.859 96.845 113.286 1.750 847
849 5 381.179 97.174 113.139 2.000 848
850 5 378.757 97.478 113.547 1.750 849
851 5 376.091 97.909 114.545 1.250 850
852 5 372.595 98.708 115.979 1.000 851
853 5 368.644 99.729 117.196 1.000 852
854 5 365.142 100.775 118.009 1.000 853
855 5 362.478 101.813 118.324 1.000 854
856 5 360.538 102.841 118.123 1.000 855
857 5 358.703 103.885 117.402 1.000 856
858 5 356.790 104.888 116.458 1.250 857
859 5 354.788 105.980 115.942 1.500 858
860 5 352.760 107.218 116.142 1.250 859
861 5 350.683 108.745 117.153 1.000 860
862 5 348.361 110.403 118.141 1.000 861
863 5 345.773 112.217 118.615 1.000 862
864 5 342.841 114.021 118.352 1.000 863
865 5 339.614 116.128 118.282 1.000 864
866 5 336.367 118.372 118.871 1.000 865
867 5 333.545 120.542 119.791 1.000 866
868 5 331.403 122.258 120.447 1.000 867
869 5 329.497 123.734 120.576 1.000 868
870 5 327.501 125.181 120.544 1.000 869
871 5 324.988 126.913 120.574 1.000 870
872 5 322.318 128.683 120.750 1.000 871
873 5 319.259 130.607 120.975 1.000 872
874 5 316.444 132.401 121.224 1.000 873
875 5 313.873 134.189 121.485 1.000 874
876 5 312.062 135.686 121.705 1.000 875
877 5 310.655 137.015 121.795 1.000 876
878 5 309.533 138.175 121.734 1.000 877
879 5 308.413 139.332 121.660 1.000 878
880 5 307.166 140.498 121.595 1.000 879
881 5 305.786 141.676 121.563 1.000 880
882 5 304.144 142.504 121.591 1.000 881
883 5 302.599 142.859 121.766 1.000 882
884 5 301.276 142.611 122.088 1.000 883
885 5 300.285 142.141 122.610 1.000 884
