# Supplementary material for: Virtual finger boosts three-dimensional imaging and microsurgery as well as terabyte volume image visualization and analysis
Source: Nat Commun. 2014 Jul 11;5:4342. doi: 10.1038/ncomms5342 (PMC4104457; doi:10.1038/ncomms5342)
Supplement: Supplementary Data 1 — 3D projectome and reconstructed neurite tracts of a Drosophila brain. [file ncomms5342-s2.zip › sdata1_projectome9198/tracts_10091.swc]

886 12 381.587 86.550 104.056 9.000 -1
887 12 381.286 89.464 104.008 9.250 886
888 12 380.785 92.884 104.105 9.500 887
889 12 380.260 97.085 104.605 9.000 888
890 12 379.705 100.704 105.205 8.500 889
891 12 379.363 103.558 105.942 8.750 890
892 12 378.956 105.457 106.710 8.750 891
893 12 378.564 107.099 107.767 7.750 892
894 12 378.076 108.602 109.190 6.500 893
895 12 377.665 110.254 111.212 5.500 894
896 12 377.442 112.119 113.657 4.250 895
897 12 377.239 114.065 116.234 3.250 896
898 12 377.178 116.089 118.921 3.000 897
899 12 377.005 117.885 121.878 3.000 898
900 12 376.864 119.508 125.261 3.000 899
901 12 376.455 120.886 128.669 3.000 900
902 12 375.799 122.457 132.025 2.750 901
903 12 374.865 124.193 135.069 2.250 902
904 12 373.801 126.155 137.942 1.750 903
905 12 372.684 128.014 140.418 1.250 904
906 12 371.546 129.978 142.649 1.000 905
907 12 370.256 132.286 144.412 1.000 906
908 12 368.922 134.820 145.623 1.000 907
909 12 367.446 137.651 146.478 1.000 908
910 12 365.824 140.412 147.208 1.000 909
911 12 363.887 143.451 148.360 1.000 910
912 12 361.818 146.163 149.693 1.000 911
913 12 359.875 148.476 151.308 1.000 912
914 12 358.216 150.118 152.474 1.000 913
915 12 356.619 151.716 153.035 1.000 914
916 12 355.103 153.553 152.963 1.000 915
917 12 353.489 155.824 152.852 1.000 916
918 12 352.079 158.216 153.410 1.000 917
919 12 350.582 160.594 154.377 1.250 918
920 12 349.104 162.870 155.599 1.500 919
921 12 347.445 164.896 156.471 1.250 920
922 12 345.620 166.591 157.200 1.000 921
923 12 343.489 167.863 157.711 1.000 922
924 12 341.083 168.923 158.152 1.000 923
925 12 338.806 169.940 158.666 1.000 924
926 12 336.784 170.909 159.228 1.000 925
927 12 334.772 171.808 159.968 1.000 926
928 12 332.470 172.389 160.567 1.000 927
929 12 330.020 172.721 161.153 1.000 928
930 12 327.911 172.839 161.488 1.000 929
931 12 326.085 173.110 162.045 1.000 930
932 12 324.563 173.612 162.968 1.000 931
933 12 322.596 174.194 164.524 1.000 932
934 12 320.120 174.672 166.157 1.000 933
935 12 317.093 174.917 167.501 1.000 934
936 12 312.885 175.245 168.283 1.000 935
