# Supplementary material for: Virtual finger boosts three-dimensional imaging and microsurgery as well as terabyte volume image visualization and analysis
Source: Nat Commun. 2014 Jul 11;5:4342. doi: 10.1038/ncomms5342 (PMC4104457; doi:10.1038/ncomms5342)
Supplement: Supplementary Data 1 — 3D projectome and reconstructed neurite tracts of a Drosophila brain. [file ncomms5342-s2.zip › sdata1_projectome9198/tracts_10092.swc]

937 1 639.598 91.501 102.080 7.000 -1
938 1 640.303 93.533 102.598 7.750 937
939 1 641.041 95.169 102.734 8.000 938
940 1 641.921 97.202 102.861 7.500 939
941 1 642.694 99.352 103.069 6.500 940
942 1 643.386 101.854 103.441 5.750 941
943 1 643.914 104.773 104.182 5.250 942
944 1 644.452 108.111 104.898 4.250 943
945 1 645.034 111.354 105.833 3.000 944
946 1 645.783 114.170 106.420 2.500 945
947 1 646.612 116.517 107.476 2.250 946
948 1 647.412 118.666 109.040 2.250 947
949 1 648.062 120.647 111.767 2.750 948
950 1 648.526 122.547 115.458 2.750 949
951 1 648.763 124.265 119.342 2.250 950
952 1 648.830 125.946 123.044 2.000 951
953 1 648.956 127.584 125.804 1.750 952
954 1 649.410 129.455 128.236 1.500 953
955 1 650.309 131.571 130.267 1.750 954
956 1 651.532 133.813 132.587 1.750 955
957 1 652.981 135.806 134.783 1.250 956
958 1 654.460 137.699 136.525 1.000 957
959 1 655.814 139.670 137.041 1.000 958
960 1 656.965 141.770 136.569 1.000 959
961 1 658.114 143.435 136.166 1.000 960
962 1 659.401 144.517 136.523 1.000 961
963 1 661.073 145.016 137.572 1.000 962
964 1 662.976 145.541 138.481 1.000 963
965 1 665.115 146.234 139.241 1.000 964
966 1 667.132 147.372 139.952 1.000 965
967 1 669.341 148.810 140.894 1.000 966
968 1 671.764 150.457 141.585 1.000 967
969 1 674.337 152.436 141.713 1.000 968
970 1 676.487 154.477 141.083 1.000 969
971 1 678.157 156.738 140.010 1.000 970
972 1 679.569 158.731 139.002 1.000 971
973 1 681.109 160.471 138.623 1.000 972
974 1 682.703 161.581 139.179 1.000 973
975 1 684.334 162.239 140.567 1.000 974
976 1 685.818 163.090 141.849 1.000 975
977 1 687.172 164.485 142.450 1.000 976
978 1 688.366 166.474 142.237 1.000 977
979 1 689.554 168.185 142.041 1.000 978
980 1 690.976 169.538 142.367 1.000 979
981 1 692.808 170.581 143.408 1.000 980
982 1 694.986 171.432 144.860 1.000 981
983 1 696.882 171.429 145.759 1.000 982
984 1 697.976 170.420 145.564 1.000 983
985 1 698.125 168.879 144.149 1.000 984
986 1 697.710 167.564 141.927 1.000 985
