# Supplementary material for: Virtual finger boosts three-dimensional imaging and microsurgery as well as terabyte volume image visualization and analysis
Source: Nat Commun. 2014 Jul 11;5:4342. doi: 10.1038/ncomms5342 (PMC4104457; doi:10.1038/ncomms5342)
Supplement: Supplementary Data 1 — 3D projectome and reconstructed neurite tracts of a Drosophila brain. [file ncomms5342-s2.zip › sdata1_projectome9198/tracts_10093.swc]

1 13 628.124 200.329 70.801 2.000 -1
2 13 629.265 198.662 69.499 3.000 1
3 13 630.260 197.188 69.272 4.000 2
4 13 631.457 195.093 69.564 4.750 3
5 13 632.750 192.151 70.357 4.250 4
6 13 633.848 188.703 70.848 2.750 5
7 13 634.661 184.693 70.750 2.000 6
8 13 635.186 180.228 70.043 1.750 7
9 13 635.604 175.445 69.385 1.500 8
10 13 636.120 170.380 68.937 1.750 9
11 13 636.503 165.509 68.879 2.500 10
12 13 636.660 160.459 69.009 3.500 11
13 13 636.247 155.820 69.538 4.250 12
14 13 635.606 151.327 70.247 4.750 13
15 13 634.955 147.187 71.061 5.000 14
16 13 634.639 142.804 71.741 5.250 15
17 13 634.546 138.297 72.340 5.750 16
18 13 634.453 134.007 72.918 6.250 17
19 13 634.241 130.596 73.490 6.750 18
20 13 633.917 128.046 73.964 7.250 19
21 13 633.707 125.905 74.268 7.750 20
22 13 633.614 123.631 74.437 8.250 21
23 13 633.626 120.946 74.759 8.750 22
24 13 633.622 118.096 75.379 9.250 23
25 13 633.602 115.185 76.273 9.500 24
26 13 633.586 112.584 77.062 9.250 25
27 13 633.584 109.938 77.593 9.250 26
28 13 633.602 107.239 77.813 9.500 27
29 13 633.622 104.216 78.057 9.000 28
30 13 633.529 100.889 78.443 8.000 29
31 13 633.211 97.268 79.028 7.500 30
32 13 632.685 93.098 79.592 7.500 31
33 13 632.053 88.179 80.245 7.500 32
34 13 631.403 82.253 81.417 8.250 33
35 13 630.608 76.208 83.208 10.250 34
36 13 629.690 70.945 85.118 12.000 35
37 13 628.790 67.537 86.347 12.000 36
38 13 628.019 65.767 86.906 11.250 37
39 13 627.469 65.786 87.050 11.250 38
40 13 627.018 66.567 87.184 12.000 39
41 13 626.674 68.094 87.199 13.000 40
