# Supplementary material for: Virtual finger boosts three-dimensional imaging and microsurgery as well as terabyte volume image visualization and analysis
Source: Nat Commun. 2014 Jul 11;5:4342. doi: 10.1038/ncomms5342 (PMC4104457; doi:10.1038/ncomms5342)
Supplement: Supplementary Data 1 — 3D projectome and reconstructed neurite tracts of a Drosophila brain. [file ncomms5342-s2.zip › sdata1_projectome9198/tracts_10094.swc]

42 13 661.127 204.081 98.610 4.500 -1
43 13 659.228 204.169 94.636 4.500 42
44 13 656.960 203.970 91.211 3.500 43
45 13 654.421 203.607 88.400 3.000 44
46 13 651.721 203.328 86.051 3.000 45
47 13 648.627 203.183 83.717 2.750 46
48 13 645.425 203.028 81.344 2.000 47
49 13 642.266 202.673 78.883 1.250 48
50 13 639.414 202.105 76.735 1.000 49
51 13 636.662 201.451 75.025 1.250 50
52 13 633.871 200.912 73.785 2.250 51
53 13 630.990 200.505 72.493 3.000 52
54 13 628.124 200.329 70.801 2.250 53
55 13 625.362 200.354 68.573 1.250 54
56 13 622.718 200.631 66.196 1.000 55
57 13 620.156 200.907 64.095 1.000 56
58 13 617.330 201.041 62.570 1.000 57
59 13 614.272 200.945 61.561 1.000 58
60 13 610.974 200.716 60.889 1.000 59
61 13 607.868 200.382 60.510 1.000 60
62 13 604.566 199.966 60.403 1.000 61
63 13 601.071 199.473 60.565 1.000 62
64 13 597.103 198.920 60.815 1.000 63
65 13 592.820 198.373 61.122 1.000 64
66 13 588.400 197.916 61.432 1.000 65
67 13 584.049 197.683 61.854 1.000 66
68 13 580.278 197.652 62.230 1.000 67
69 13 576.956 197.910 62.571 1.000 68
70 13 573.908 198.233 62.711 1.000 69
71 13 570.618 198.640 62.812 1.000 70
72 13 566.936 199.077 62.887 1.000 71
73 13 563.062 199.794 63.072 1.000 72
74 13 559.061 200.880 63.480 1.000 73
75 13 554.875 202.280 64.183 1.000 74
76 13 550.396 203.735 65.111 1.000 75
77 13 546.143 204.858 66.055 1.000 76
78 13 542.663 205.525 66.808 1.000 77
79 13 540.174 206.103 67.303 1.000 78
80 13 538.263 206.942 67.396 1.000 79
81 13 536.630 208.085 67.327 1.000 80
82 13 535.153 209.040 67.206 1.000 81
83 13 534.051 209.599 67.283 1.000 82
84 13 533.202 209.743 67.529 1.000 83
