# Supplementary material for: Virtual finger boosts three-dimensional imaging and microsurgery as well as terabyte volume image visualization and analysis
Source: Nat Commun. 2014 Jul 11;5:4342. doi: 10.1038/ncomms5342 (PMC4104457; doi:10.1038/ncomms5342)
Supplement: Supplementary Data 1 — 3D projectome and reconstructed neurite tracts of a Drosophila brain. [file ncomms5342-s2.zip › sdata1_projectome9198/tracts_10095.swc]

85 13 661.127 204.081 98.610 5.000 -1
86 13 663.096 204.366 99.223 4.750 85
87 13 664.786 205.015 100.806 4.250 86
88 13 666.797 205.790 102.871 3.250 87
89 13 668.757 206.618 105.014 1.750 88
90 13 670.569 207.098 107.079 1.000 89
91 13 672.347 207.381 109.444 1.000 90
92 13 674.211 207.482 112.120 1.000 91
93 13 676.268 207.613 114.897 1.000 92
94 13 678.257 207.712 117.390 1.000 93
95 13 680.050 207.692 120.023 1.000 94
96 13 681.403 207.556 123.170 1.000 95
97 13 682.378 207.244 127.355 1.250 96
98 13 683.021 206.845 132.290 1.750 97
99 13 683.524 206.340 137.482 2.000 98
100 13 684.069 205.817 142.429 2.000 99
101 13 684.861 205.181 147.034 1.750 100
102 13 686.018 204.480 151.712 1.750 101
103 13 687.380 203.699 156.513 3.000 102
104 13 688.734 202.884 160.935 4.250 103
105 13 690.245 201.879 164.138 4.000 104
106 13 692.204 200.681 165.656 3.250 105
107 13 694.583 199.416 165.703 3.000 106
108 13 696.667 198.383 164.920 3.000 107
109 13 698.597 197.274 163.366 3.000 108
