# Supplementary material for: Virtual finger boosts three-dimensional imaging and microsurgery as well as terabyte volume image visualization and analysis
Source: Nat Commun. 2014 Jul 11;5:4342. doi: 10.1038/ncomms5342 (PMC4104457; doi:10.1038/ncomms5342)
Supplement: Supplementary Data 1 — 3D projectome and reconstructed neurite tracts of a Drosophila brain. [file ncomms5342-s2.zip › sdata1_projectome9198/tracts_10096.swc]

110 17 387.988 190.396 77.730 1.000 -1
111 17 389.486 190.379 76.165 1.000 110
112 17 391.102 190.575 74.865 1.000 111
113 17 393.046 190.887 73.453 1.000 112
114 17 395.096 191.348 72.056 1.000 113
115 17 397.133 191.893 70.582 1.000 114
116 17 399.495 192.566 68.984 1.000 115
117 17 402.319 193.162 67.450 1.000 116
118 17 405.408 193.350 66.136 1.000 117
119 17 408.436 193.009 65.161 1.000 118
120 17 411.278 192.238 64.435 1.000 119
121 17 414.034 191.330 63.990 1.000 120
122 17 416.931 190.317 63.795 1.000 121
123 17 420.085 189.185 63.859 1.000 122
124 17 423.481 187.957 64.007 1.000 123
125 17 426.892 186.646 64.231 1.000 124
126 17 430.063 185.534 64.429 1.000 125
127 17 432.998 184.581 64.639 1.000 126
128 17 435.897 184.091 64.729 1.000 127
129 17 438.897 183.885 64.867 1.000 128
130 17 442.098 184.150 65.029 1.000 129
131 17 445.285 184.779 65.321 1.000 130
132 17 448.442 185.702 65.496 1.000 131
133 17 451.142 186.628 65.677 1.000 132
134 17 453.622 187.406 65.843 1.000 133
135 17 456.124 188.114 66.229 1.000 134
136 17 459.210 188.753 66.669 1.000 135
137 17 462.653 189.217 67.110 1.000 136
138 17 466.198 189.502 67.249 1.000 137
139 17 469.742 189.631 67.222 1.000 138
140 17 473.622 189.738 67.055 1.000 139
141 17 477.535 189.811 67.229 1.000 140
142 17 480.988 190.162 67.621 1.000 141
143 17 483.503 190.978 68.218 1.000 142
144 17 485.162 192.134 68.515 1.000 143
145 17 486.223 193.265 68.534 1.000 144
146 17 486.898 194.389 68.098 1.000 145
