# Supplementary material for: Virtual finger boosts three-dimensional imaging and microsurgery as well as terabyte volume image visualization and analysis
Source: Nat Commun. 2014 Jul 11;5:4342. doi: 10.1038/ncomms5342 (PMC4104457; doi:10.1038/ncomms5342)
Supplement: Supplementary Data 1 — 3D projectome and reconstructed neurite tracts of a Drosophila brain. [file ncomms5342-s2.zip › sdata1_projectome9198/tracts_10097.swc]

147 13 389.486 190.379 76.165 1.000 -1
148 13 387.051 191.222 77.073 1.000 147
149 13 385.513 191.947 78.006 1.000 148
150 13 383.832 192.629 79.047 1.000 149
151 13 382.451 193.173 80.266 1.000 150
152 13 381.140 193.447 81.728 1.000 151
153 13 379.951 193.709 83.499 1.000 152
154 13 378.643 193.964 85.280 1.000 153
155 13 377.317 194.576 87.037 1.000 154
156 13 376.102 195.380 88.614 1.000 155
157 13 374.969 196.402 90.289 1.000 156
158 13 373.719 197.335 91.898 1.000 157
159 13 372.223 198.265 93.519 1.000 158
160 13 370.658 199.133 94.896 1.000 159
161 13 369.173 199.984 96.134 1.000 160
162 13 367.745 200.755 97.443 1.000 161
163 13 366.219 201.474 99.106 1.000 162
164 13 364.721 202.060 101.043 1.000 163
165 13 363.287 202.478 102.981 1.000 164
166 13 362.029 202.758 104.587 1.000 165
167 13 360.574 203.061 106.025 1.000 166
168 13 358.783 203.490 107.357 1.000 167
169 13 356.513 204.150 108.642 1.000 168
170 13 353.744 205.614 109.039 1.000 169
171 13 350.868 207.851 108.563 1.000 170
172 13 348.118 210.534 107.513 1.000 171
173 13 346.109 212.187 107.095 1.000 172
174 13 344.625 212.528 107.128 1.000 173
175 13 343.587 211.765 107.268 1.000 174
176 13 342.829 210.892 107.048 1.000 175
177 13 342.331 210.174 106.676 1.000 176
