# Supplementary material for: Virtual finger boosts three-dimensional imaging and microsurgery as well as terabyte volume image visualization and analysis
Source: Nat Commun. 2014 Jul 11;5:4342. doi: 10.1038/ncomms5342 (PMC4104457; doi:10.1038/ncomms5342)
Supplement: Supplementary Data 1 — 3D projectome and reconstructed neurite tracts of a Drosophila brain. [file ncomms5342-s2.zip › sdata1_projectome9198/tracts_10098.swc]

178 17 391.102 190.575 74.865 1.000 -1
179 17 389.584 189.867 74.047 1.000 178
180 17 389.380 188.627 73.706 1.000 179
181 17 389.539 186.771 73.094 1.000 180
182 17 389.835 184.177 72.218 1.000 181
183 17 389.900 180.985 71.010 1.000 182
184 17 389.885 177.401 70.173 1.000 183
185 17 389.995 174.126 69.982 1.000 184
186 17 390.205 171.296 70.677 1.000 185
187 17 390.554 168.848 71.758 1.000 186
188 17 390.879 166.208 73.065 1.000 187
189 17 391.137 163.322 74.186 1.000 188
190 17 391.224 160.080 75.142 1.000 189
191 17 391.297 156.576 75.745 1.000 190
192 17 391.415 152.836 76.151 1.000 191
193 17 391.604 149.087 76.440 1.000 192
194 17 391.807 145.672 76.786 1.000 193
195 17 391.995 142.687 77.115 1.000 194
196 17 391.999 139.999 77.279 1.000 195
197 17 391.790 137.488 77.198 1.000 196
198 17 391.472 134.973 77.130 1.000 197
199 17 391.369 132.609 77.334 1.000 198
200 17 391.511 130.297 77.882 1.000 199
201 17 391.781 128.214 78.474 1.000 200
202 17 391.898 126.221 78.974 1.000 201
203 17 391.830 123.979 79.275 1.000 202
204 17 391.607 121.283 79.447 1.000 203
205 17 391.371 118.149 79.561 1.000 204
206 17 391.251 114.835 79.969 1.000 205
207 17 391.188 111.680 80.837 1.000 206
208 17 391.221 108.448 81.952 1.000 207
209 17 391.096 105.491 82.666 1.250 208
210 17 390.906 102.159 82.888 2.250 209
211 17 390.588 98.680 82.764 4.500 210
212 17 390.381 94.911 82.917 7.000 211
213 17 390.341 91.598 83.230 7.750 212
214 17 390.494 88.857 83.783 7.500 213
215 17 390.721 86.435 84.246 7.500 214
216 17 390.987 84.024 84.810 7.500 215
217 17 391.297 81.517 85.488 7.750 216
218 17 391.716 78.932 86.446 8.000 217
219 17 392.286 76.038 87.482 8.250 218
220 17 392.938 72.923 88.421 9.000 219
221 17 393.721 69.899 89.102 9.500 220
222 17 394.383 67.299 89.791 9.500 221
223 17 395.051 65.132 90.520 10.000 222
224 17 395.495 63.387 91.289 10.750 223
225 17 395.930 62.263 91.765 11.000 224
226 17 396.276 61.656 92.037 11.000 225
