# Supplementary material for: Virtual finger boosts three-dimensional imaging and microsurgery as well as terabyte volume image visualization and analysis
Source: Nat Commun. 2014 Jul 11;5:4342. doi: 10.1038/ncomms5342 (PMC4104457; doi:10.1038/ncomms5342)
Supplement: Supplementary Data 1 — 3D projectome and reconstructed neurite tracts of a Drosophila brain. [file ncomms5342-s2.zip › sdata1_projectome9198/tracts_10099.swc]

1 13 524.127 206.951 77.126 3.000 -1
2 13 524.139 207.121 75.923 5.250 1
3 13 525.352 207.438 75.002 6.250 2
4 13 528.108 207.644 74.114 7.000 3
5 13 532.243 207.351 73.355 7.750 4
6 13 537.075 206.429 72.614 7.500 5
7 13 541.658 204.894 71.716 6.750 6
8 13 546.393 203.175 70.733 7.000 7
9 13 550.846 201.469 69.720 7.500 8
10 13 555.287 200.206 68.729 7.000 9
11 13 558.888 199.429 67.699 6.500 10
12 13 562.499 199.350 66.602 6.750 11
13 13 565.825 199.724 65.506 6.500 12
14 13 569.579 200.332 64.352 5.500 13
15 13 573.021 200.861 63.321 4.750 14
16 13 576.440 201.277 62.377 4.500 15
17 13 579.487 201.570 61.833 4.750 16
18 13 582.361 201.923 61.425 4.750 17
19 13 585.056 202.347 61.185 4.000 18
20 13 587.768 203.031 60.870 3.500 19
21 13 590.985 203.748 60.771 3.750 20
22 13 594.957 204.526 61.023 4.250 21
23 13 599.929 205.106 61.763 5.250 22
24 13 605.375 205.483 62.862 6.750 23
25 13 611.049 205.488 64.180 7.500 24
26 13 615.751 205.136 65.492 7.500 25
27 13 619.887 204.416 66.857 7.750 26
28 13 623.053 203.339 68.214 7.750 27
29 13 626.199 202.006 69.656 7.250 28
30 13 628.701 200.789 70.871 6.750 29
31 13 631.213 199.704 72.053 6.500 30
32 13 633.593 198.910 73.218 7.000 31
33 13 636.293 198.108 74.855 7.750 32
34 13 639.032 197.770 77.023 8.250 33
35 13 641.787 197.941 79.844 8.250 34
36 13 644.455 198.865 83.170 7.250 35
37 13 646.992 200.093 86.514 6.250 36
38 13 649.556 201.283 89.752 6.000 37
39 13 652.076 202.172 92.518 6.250 38
40 13 654.748 202.741 95.226 7.000 39
41 13 657.391 203.229 98.116 7.500 40
42 13 660.182 203.653 101.707 7.250 41
43 13 662.997 204.154 105.957 7.250 42
44 13 665.797 204.395 110.298 8.000 43
45 13 668.448 204.269 113.957 8.250 44
46 13 670.849 203.559 116.700 7.250 45
47 13 672.911 202.434 119.007 6.000 46
48 13 674.519 201.117 121.507 5.250 47
49 13 675.751 199.864 124.553 4.750 48
50 13 676.790 198.880 127.930 4.250 49
51 13 677.896 198.182 131.753 4.000 50
52 13 678.984 197.827 135.739 3.750 51
53 13 680.147 197.592 140.118 3.000 52
54 13 681.101 197.544 144.143 2.500 53
55 13 681.915 197.547 147.415 2.750 54
56 13 682.475 198.161 149.831 3.000 55
