# Supplementary material for: Virtual finger boosts three-dimensional imaging and microsurgery as well as terabyte volume image visualization and analysis
Source: Nat Commun. 2014 Jul 11;5:4342. doi: 10.1038/ncomms5342 (PMC4104457; doi:10.1038/ncomms5342)
Supplement: Supplementary Data 1 — 3D projectome and reconstructed neurite tracts of a Drosophila brain. [file ncomms5342-s2.zip › sdata1_projectome9198/tracts_1010.swc]

364 6 605.906 199.336 83.586 6.000 -1
365 6 608.781 198.401 82.829 7.500 364
366 6 611.321 196.791 83.405 7.500 365
367 6 613.642 194.188 84.113 6.250 366
368 6 615.421 191.233 84.982 6.000 367
369 6 616.715 187.845 86.490 7.500 368
370 6 617.878 184.490 89.130 8.250 369
371 6 618.879 181.141 92.793 7.000 370
372 6 619.936 178.133 97.464 5.000 371
