# Supplementary material for: Virtual finger boosts three-dimensional imaging and microsurgery as well as terabyte volume image visualization and analysis
Source: Nat Commun. 2014 Jul 11;5:4342. doi: 10.1038/ncomms5342 (PMC4104457; doi:10.1038/ncomms5342)
Supplement: Supplementary Data 1 — 3D projectome and reconstructed neurite tracts of a Drosophila brain. [file ncomms5342-s2.zip › sdata1_projectome9198/tracts_10100.swc]

57 13 639.032 197.770 77.023 8.000 -1
58 13 637.476 197.866 75.822 7.750 57
59 13 636.499 197.396 75.386 6.750 58
60 13 635.646 195.543 75.177 5.250 59
61 13 634.672 192.131 75.036 4.000 60
62 13 633.896 188.022 74.566 3.250 61
63 13 633.682 184.146 74.055 3.500 62
64 13 634.020 180.671 73.572 4.500 63
65 13 634.450 176.981 73.302 4.750 64
66 13 634.326 173.053 73.036 4.500 65
67 13 633.773 169.333 72.858 4.750 66
68 13 632.927 166.247 72.799 5.250 67
69 13 632.314 163.506 72.971 5.750 68
70 13 632.058 160.684 73.405 5.500 69
71 13 632.024 157.213 74.072 5.000 70
72 13 631.827 153.365 74.845 5.250 71
73 13 631.342 149.418 75.680 5.500 72
74 13 630.734 146.176 76.477 5.750 73
75 13 630.155 143.320 77.151 6.000 74
76 13 629.629 140.666 77.579 5.750 75
77 13 629.380 137.844 77.983 5.500 76
78 13 629.376 135.051 78.535 5.500 77
79 13 629.586 132.339 79.388 5.250 78
80 13 629.529 129.636 80.207 4.750 79
81 13 629.107 127.030 80.800 4.250 80
82 13 628.339 124.494 81.079 4.000 81
83 13 627.565 121.824 81.378 4.000 82
84 13 627.013 118.933 81.922 3.750 83
85 13 626.674 115.551 82.743 3.500 84
86 13 626.466 112.170 83.593 3.500 85
87 13 626.263 108.640 84.414 3.250 86
88 13 626.071 105.522 85.202 3.000 87
89 13 625.721 102.445 86.090 3.250 88
90 13 625.227 99.675 87.032 4.000 89
91 13 624.606 96.756 87.912 4.500 90
92 13 624.143 93.798 88.694 4.250 91
93 13 623.966 90.520 89.402 4.250 92
94 13 623.916 87.106 90.149 5.000 93
95 13 623.841 83.730 91.020 6.250 94
96 13 623.489 80.662 91.920 7.500 95
97 13 623.003 78.025 92.829 8.250 96
98 13 622.421 75.477 93.540 8.750 97
99 13 621.901 73.264 93.972 9.000 98
100 13 621.575 71.521 94.142 9.000 99
101 13 621.466 70.783 93.973 9.000 100
