# Supplementary material for: Virtual finger boosts three-dimensional imaging and microsurgery as well as terabyte volume image visualization and analysis
Source: Nat Commun. 2014 Jul 11;5:4342. doi: 10.1038/ncomms5342 (PMC4104457; doi:10.1038/ncomms5342)
Supplement: Supplementary Data 1 — 3D projectome and reconstructed neurite tracts of a Drosophila brain. [file ncomms5342-s2.zip › sdata1_projectome9198/tracts_10102.swc]

167 17 384.588 187.883 80.004 11.000 -1
168 17 386.039 184.295 80.780 10.000 167
169 17 387.142 179.890 80.881 8.500 168
170 17 388.101 174.395 80.564 6.750 169
171 17 388.771 169.195 79.728 6.000 170
172 17 389.179 164.917 78.758 6.250 171
173 17 389.503 160.692 77.969 6.750 172
174 17 389.885 156.068 77.651 7.250 173
175 17 390.284 150.517 77.974 8.000 174
176 17 390.788 145.252 78.651 8.500 175
177 17 391.282 140.746 79.460 8.250 176
178 17 391.630 137.454 80.120 8.000 177
179 17 391.760 134.815 80.711 8.250 178
180 17 391.740 132.291 81.304 8.750 179
181 17 391.935 129.423 82.026 9.000 180
182 17 392.334 126.196 82.841 9.000 181
183 17 392.925 122.751 83.747 9.000 182
184 17 393.498 119.287 84.600 9.000 183
185 17 393.910 115.928 85.423 9.000 184
186 17 393.961 112.731 86.066 9.000 185
187 17 393.553 109.872 86.696 9.000 186
188 17 392.846 107.092 87.296 9.000 187
189 17 392.156 104.182 87.917 8.500 188
190 17 391.749 100.722 88.411 7.500 189
191 17 391.747 97.023 88.795 7.250 190
192 17 392.195 93.135 89.207 8.000 191
193 17 392.826 89.623 89.812 8.750 192
194 17 393.664 86.211 90.621 8.750 193
195 17 394.395 83.113 91.596 8.250 194
196 17 395.229 79.852 92.427 8.250 195
197 17 395.713 76.616 93.078 9.000 196
198 17 396.052 73.350 93.714 10.000 197
199 17 396.036 70.529 94.642 11.000 198
200 17 396.091 68.082 95.847 11.500 199
201 17 396.006 66.388 96.826 11.250 200
202 17 396.002 65.281 97.366 11.000 201
203 17 395.892 65.139 97.426 11.000 202
