# Supplementary material for: Virtual finger boosts three-dimensional imaging and microsurgery as well as terabyte volume image visualization and analysis
Source: Nat Commun. 2014 Jul 11;5:4342. doi: 10.1038/ncomms5342 (PMC4104457; doi:10.1038/ncomms5342)
Supplement: Supplementary Data 1 — 3D projectome and reconstructed neurite tracts of a Drosophila brain. [file ncomms5342-s2.zip › sdata1_projectome9198/tracts_10103.swc]

204 13 639.032 197.770 77.023 8.000 -1
205 13 639.853 195.567 78.464 7.750 204
206 13 640.872 194.845 80.101 7.250 205
207 13 642.140 194.693 82.051 6.750 206
208 13 643.512 194.985 84.016 6.250 207
209 13 644.866 195.311 85.823 5.750 208
210 13 646.123 195.322 87.521 5.000 209
211 13 647.379 195.359 89.250 4.250 210
212 13 648.635 195.447 91.035 3.750 211
213 13 650.221 196.235 93.085 3.250 212
214 13 652.068 197.238 95.302 3.250 213
215 13 654.180 198.358 97.577 3.750 214
216 13 656.204 198.981 99.544 3.750 215
217 13 657.979 199.227 101.170 3.500 216
218 13 659.494 199.316 102.698 3.500 217
219 13 660.866 199.647 104.528 3.500 218
220 13 662.241 200.393 107.016 3.750 219
221 13 663.628 201.364 109.953 4.500 220
222 13 665.044 202.187 112.930 5.500 221
223 13 666.458 202.632 115.294 6.000 222
224 13 667.913 202.598 117.332 6.250 223
225 13 669.259 202.120 120.367 6.500 224
226 13 670.632 201.296 125.918 6.000 225
227 13 671.844 200.512 134.063 5.500 226
228 13 673.203 200.070 142.777 5.500 227
229 13 674.532 199.830 150.083 4.750 228
230 13 675.824 199.357 155.283 3.500 229
231 13 676.647 198.362 159.204 2.500 230
232 13 676.826 197.264 162.139 1.750 231
233 13 676.239 195.846 165.349 2.000 232
