# Supplementary material for: Virtual finger boosts three-dimensional imaging and microsurgery as well as terabyte volume image visualization and analysis
Source: Nat Commun. 2014 Jul 11;5:4342. doi: 10.1038/ncomms5342 (PMC4104457; doi:10.1038/ncomms5342)
Supplement: Supplementary Data 1 — 3D projectome and reconstructed neurite tracts of a Drosophila brain. [file ncomms5342-s2.zip › sdata1_projectome9198/tracts_10104.swc]

234 17 384.588 187.883 80.004 11.000 -1
235 17 380.615 188.764 83.440 9.250 234
236 17 376.882 189.426 86.774 8.000 235
237 17 373.615 190.249 90.480 6.500 236
238 17 370.968 190.968 94.539 5.000 237
239 17 368.671 191.682 98.807 4.500 238
240 17 366.147 192.261 103.240 4.000 239
241 17 363.853 192.680 107.075 3.500 240
242 17 361.851 193.181 110.555 3.500 241
243 17 360.099 193.703 113.954 3.500 242
244 17 358.353 194.233 117.806 3.750 243
245 17 356.852 194.291 121.853 4.250 244
246 17 355.558 193.987 126.019 4.750 245
247 17 354.572 193.292 130.162 4.500 246
248 17 354.014 192.522 134.281 3.250 247
249 17 353.985 191.328 138.159 2.000 248
250 17 354.217 189.840 141.461 1.250 249
