# Supplementary material for: Virtual finger boosts three-dimensional imaging and microsurgery as well as terabyte volume image visualization and analysis
Source: Nat Commun. 2014 Jul 11;5:4342. doi: 10.1038/ncomms5342 (PMC4104457; doi:10.1038/ncomms5342)
Supplement: Supplementary Data 1 — 3D projectome and reconstructed neurite tracts of a Drosophila brain. [file ncomms5342-s2.zip › sdata1_projectome9198/tracts_10105.swc]

1 14 609.618 423.616 122.866 3.000 -1
2 14 610.532 419.734 132.547 2.500 1
3 14 611.453 417.217 134.195 3.500 2
4 14 612.659 414.752 134.020 5.500 3
5 14 614.016 412.415 132.343 6.500 4
6 14 615.391 410.205 130.828 6.000 5
7 14 616.676 408.220 128.648 5.000 6
8 14 617.852 406.512 125.646 4.000 7
9 14 618.714 405.006 121.549 3.250 8
10 14 619.232 403.436 116.112 3.000 9
11 14 619.319 401.682 108.661 4.250 10
12 14 619.309 399.674 100.445 8.000 11
13 14 619.315 397.800 92.410 12.000 12
14 14 619.349 395.947 85.933 13.750 13
15 14 619.343 393.951 80.449 14.000 14
16 14 619.283 391.506 75.805 14.000 15
17 14 619.292 388.717 71.669 14.000 16
18 14 619.359 385.787 67.962 13.750 17
19 14 619.336 382.499 64.810 13.250 18
20 14 619.344 379.304 61.905 12.750 19
21 14 619.363 376.250 59.115 12.000 20
22 14 619.505 373.479 56.028 11.500 21
23 14 619.447 370.469 52.663 12.000 22
24 14 619.365 367.194 49.077 13.000 23
25 14 619.293 364.062 45.599 13.750 24
26 14 619.424 361.002 42.408 13.750 25
27 14 619.648 358.030 39.945 13.250 26
28 14 620.533 354.778 38.676 12.750 27
29 14 622.244 351.744 38.655 12.500 28
30 14 624.952 348.913 39.901 13.000 29
31 14 627.710 346.461 41.538 13.750 30
32 14 630.296 344.204 43.131 14.000 31
33 14 632.311 342.661 44.266 13.750 32
34 14 634.084 342.333 45.000 13.000 33
35 14 635.636 343.497 45.533 12.000 34
36 14 637.131 345.481 45.763 11.250 35
37 14 638.529 347.464 46.489 10.750 36
38 14 639.877 348.985 47.997 10.000 37
39 14 641.147 350.289 50.108 9.250 38
40 14 642.655 351.825 51.563 9.000 39
41 14 644.324 353.788 51.835 9.000 40
42 14 646.247 356.109 51.588 9.000 41
43 14 647.820 358.644 51.262 9.000 42
44 14 649.144 361.144 51.540 8.750 43
45 14 650.163 363.748 52.040 8.000 44
46 14 651.475 366.043 53.378 7.250 45
47 14 652.987 368.590 54.978 7.500 46
48 14 654.704 371.209 56.853 9.000 47
49 14 656.394 374.399 58.617 11.000 48
50 14 658.088 377.582 60.405 13.000 49
51 14 659.623 380.756 62.240 14.750 50
52 14 660.949 384.032 63.803 15.750 51
53 14 661.930 387.511 65.326 15.750 52
54 14 662.735 391.185 66.811 14.750 53
55 14 663.233 394.638 68.453 13.250 54
56 14 663.370 398.161 69.927 12.000 55
57 14 662.973 401.770 71.194 10.500 56
58 14 662.100 405.502 72.660 8.750 57
59 14 660.924 408.838 74.291 7.750 58
60 14 659.615 411.605 76.062 7.500 59
61 14 658.269 413.787 77.498 7.750 60
62 14 656.913 415.658 78.822 7.750 61
63 14 655.554 417.367 80.109 7.000 62
64 14 654.060 419.175 81.641 6.250 63
65 14 652.426 421.092 83.389 6.000 64
66 14 650.456 423.186 85.162 6.000 65
67 14 648.521 425.367 87.205 5.750 66
68 14 646.638 427.594 89.647 5.000 67
69 14 645.194 429.577 92.808 4.250 68
70 14 643.840 431.227 95.376 3.750 69
71 14 642.515 432.685 96.923 3.000 70
72 14 641.027 434.180 97.301 2.250 71
73 14 639.258 435.556 98.072 2.000 72
74 14 637.115 436.476 99.749 1.750 73
75 14 634.731 436.850 102.053 1.500 74
76 14 631.458 436.631 105.196 2.000 75
