# Supplementary material for: Virtual finger boosts three-dimensional imaging and microsurgery as well as terabyte volume image visualization and analysis
Source: Nat Commun. 2014 Jul 11;5:4342. doi: 10.1038/ncomms5342 (PMC4104457; doi:10.1038/ncomms5342)
Supplement: Supplementary Data 1 — 3D projectome and reconstructed neurite tracts of a Drosophila brain. [file ncomms5342-s2.zip › sdata1_projectome9198/tracts_10106.swc]

77 1 412.936 425.890 134.715 5.000 -1
78 1 410.552 423.535 137.032 5.250 77
79 1 408.813 422.640 135.694 5.750 78
80 1 407.048 421.929 133.211 5.750 79
81 1 405.450 421.199 130.757 5.500 80
82 1 404.029 420.124 128.797 5.750 81
83 1 402.963 418.305 125.758 6.000 82
84 1 402.396 415.728 121.090 6.750 83
85 1 402.256 412.629 115.197 8.750 84
86 1 402.108 410.100 110.335 10.500 85
87 1 401.740 408.447 106.146 11.000 86
88 1 401.183 407.548 102.450 11.250 87
89 1 400.634 406.838 98.183 12.250 88
90 1 400.082 406.126 93.943 14.000 89
91 1 399.594 404.998 89.897 15.750 90
92 1 399.119 403.407 86.200 17.500 91
93 1 398.866 401.375 82.741 19.500 92
94 1 398.666 399.398 79.127 20.500 93
95 1 398.654 397.281 75.388 19.750 94
96 1 398.532 394.613 71.752 18.500 95
97 1 398.372 391.435 68.609 18.000 96
98 1 398.191 387.909 65.997 18.000 97
99 1 398.197 384.689 63.509 18.000 98
100 1 398.548 381.412 61.650 18.000 99
101 1 399.129 378.000 60.152 18.000 100
102 1 399.896 374.409 59.152 17.500 101
103 1 400.564 370.903 57.923 16.250 102
104 1 401.000 367.683 56.421 15.000 103
105 1 401.015 364.299 54.450 14.500 104
106 1 400.637 360.592 52.456 15.000 105
107 1 399.818 356.513 50.588 16.000 106
108 1 398.767 352.679 49.073 16.500 107
109 1 397.402 349.531 47.178 16.000 108
110 1 395.516 347.190 45.094 15.250 109
111 1 392.920 346.240 43.199 15.000 110
112 1 390.132 346.753 42.201 15.000 111
113 1 387.823 348.967 42.323 14.750 112
114 1 386.060 351.398 43.745 14.500 113
115 1 384.029 353.671 46.663 15.250 114
116 1 381.379 355.695 50.396 16.500 115
117 1 378.203 358.383 53.862 17.000 116
118 1 375.171 361.559 56.443 17.000 117
119 1 372.300 365.056 58.610 16.500 118
120 1 369.693 368.638 60.504 15.500 119
121 1 367.194 372.328 62.069 14.500 120
122 1 364.967 375.810 63.175 13.500 121
123 1 362.929 378.524 64.421 13.000 122
124 1 360.888 380.914 66.103 12.250 123
125 1 358.803 383.264 67.916 10.250 124
126 1 356.686 386.213 69.547 8.500 125
127 1 355.096 389.458 70.741 8.000 126
128 1 354.245 393.618 71.716 8.500 127
129 1 354.451 398.492 72.483 8.750 128
130 1 355.333 403.749 73.569 7.250 129
131 1 356.735 407.900 74.683 5.500 130
132 1 358.299 410.958 75.849 4.750 131
133 1 359.960 413.036 76.745 4.750 132
134 1 361.516 414.868 77.873 5.250 133
135 1 363.144 416.447 79.221 5.500 134
136 1 364.839 417.917 80.894 6.250 135
137 1 366.683 419.503 82.731 7.250 136
138 1 368.152 420.938 84.564 7.250 137
139 1 369.193 422.193 85.944 7.000 138
140 1 369.786 423.102 86.847 7.000 139
