# Supplementary material for: Virtual finger boosts three-dimensional imaging and microsurgery as well as terabyte volume image visualization and analysis
Source: Nat Commun. 2014 Jul 11;5:4342. doi: 10.1038/ncomms5342 (PMC4104457; doi:10.1038/ncomms5342)
Supplement: Supplementary Data 1 — 3D projectome and reconstructed neurite tracts of a Drosophila brain. [file ncomms5342-s2.zip › sdata1_projectome9198/tracts_10109.swc]

179 15 585.339 481.537 67.399 14.000 -1
180 15 587.172 483.451 65.792 13.500 179
181 15 588.806 484.914 65.859 13.750 180
182 15 590.472 486.831 66.956 13.500 181
183 15 592.003 489.370 68.989 12.500 182
184 15 593.116 492.596 72.483 11.750 183
185 15 593.789 496.293 76.864 10.750 184
186 15 593.718 500.158 82.008 9.750 185
187 15 593.147 503.830 86.364 10.000 186
188 15 592.097 507.105 90.194 11.000 187
189 15 590.710 509.887 93.149 11.750 188
190 15 588.685 512.539 95.801 11.750 189
191 15 585.713 515.174 98.359 11.250 190
192 15 581.652 518.015 101.376 11.750 191
193 15 576.977 520.660 104.515 13.000 192
194 15 571.964 523.207 107.200 13.000 193
195 15 567.098 524.957 108.956 11.250 194
196 15 562.239 525.858 110.072 8.750 195
197 15 557.893 525.428 110.729 7.500 196
198 15 554.034 524.290 110.965 8.000 197
199 15 550.210 522.360 111.220 8.250 198
200 15 545.758 520.143 111.121 7.250 199
201 15 540.046 517.649 110.433 6.750 200
202 15 533.636 515.675 108.244 8.750 201
203 15 526.878 514.242 105.537 12.000 202
204 15 520.273 513.365 103.377 14.000 203
205 15 513.695 512.910 102.574 14.750 204
206 15 507.276 512.972 102.558 15.000 205
207 15 501.154 513.503 102.650 14.500 206
208 15 495.331 514.259 102.376 13.750 207
209 15 489.817 515.065 101.851 13.750 208
210 15 484.454 516.040 101.291 13.250 209
211 15 479.407 517.121 101.146 11.250 210
212 15 474.365 518.174 101.182 9.500 211
213 15 469.335 519.034 101.457 9.000 212
214 15 464.007 519.512 102.094 9.250 213
215 15 458.371 519.882 103.369 10.000 214
216 15 452.111 520.169 105.032 10.750 215
217 15 445.383 520.377 106.050 10.500 216
218 15 438.679 519.923 106.246 8.750 217
219 15 432.808 518.275 105.175 6.750 218
220 15 428.081 515.548 103.229 6.250 219
221 15 424.184 511.933 100.135 7.250 220
222 15 420.474 507.774 96.569 9.000 221
223 15 416.638 502.995 92.964 10.750 222
224 15 412.974 497.898 89.503 11.750 223
225 15 410.111 492.627 85.451 12.000 224
226 15 408.194 487.542 80.576 12.000 225
227 15 407.053 482.688 75.510 12.000 226
228 15 406.497 478.290 71.670 12.250 227
229 15 406.672 474.036 69.964 13.250 228
230 15 407.587 470.066 69.553 14.750 229
231 15 408.960 466.267 69.173 16.000 230
232 15 410.804 462.854 67.594 16.500 231
233 15 414.100 458.082 65.159 15.500 232
234 15 418.998 452.116 61.059 13.000 233
235 15 424.707 445.336 55.647 10.000 234
236 15 428.786 440.953 49.701 8.000 235
237 15 431.082 438.851 43.797 8.000 236
