# Supplementary material for: Virtual finger boosts three-dimensional imaging and microsurgery as well as terabyte volume image visualization and analysis
Source: Nat Commun. 2014 Jul 11;5:4342. doi: 10.1038/ncomms5342 (PMC4104457; doi:10.1038/ncomms5342)
Supplement: Supplementary Data 1 — 3D projectome and reconstructed neurite tracts of a Drosophila brain. [file ncomms5342-s2.zip › sdata1_projectome9198/tracts_1011.swc]

373 3 408.405 189.041 95.567 9.000 -1
374 3 407.706 186.410 96.042 8.250 373
375 3 406.858 183.186 96.781 7.750 374
376 3 405.413 175.917 98.355 7.000 375
