# Supplementary material for: Virtual finger boosts three-dimensional imaging and microsurgery as well as terabyte volume image visualization and analysis
Source: Nat Commun. 2014 Jul 11;5:4342. doi: 10.1038/ncomms5342 (PMC4104457; doi:10.1038/ncomms5342)
Supplement: Supplementary Data 1 — 3D projectome and reconstructed neurite tracts of a Drosophila brain. [file ncomms5342-s2.zip › sdata1_projectome9198/tracts_10110.swc]

1 13 531.706 181.875 66.805 1.000 -1
2 13 535.043 181.494 68.168 1.000 1
3 13 538.480 181.724 69.444 1.000 2
4 13 542.199 182.118 70.735 1.000 3
5 13 545.906 182.456 71.594 1.000 4
6 13 549.520 182.504 71.882 1.000 5
7 13 553.233 182.415 71.905 1.000 6
8 13 556.918 182.361 71.996 1.000 7
9 13 560.668 182.421 72.315 1.000 8
10 13 564.582 182.593 72.539 1.000 9
11 13 568.726 182.784 72.495 1.000 10
12 13 572.840 182.935 72.049 1.000 11
13 13 576.807 182.940 71.632 1.000 12
14 13 580.468 182.943 71.194 1.000 13
15 13 584.092 183.126 70.789 1.000 14
16 13 587.814 183.428 69.985 1.000 15
17 13 591.771 183.738 68.891 1.000 16
18 13 595.705 183.719 67.476 1.000 17
19 13 599.483 183.564 66.109 1.000 18
20 13 603.080 183.310 64.858 1.000 19
21 13 606.559 183.219 63.922 1.000 20
22 13 609.866 183.510 63.402 1.000 21
23 13 612.938 184.279 63.483 1.000 22
24 13 615.765 185.679 64.145 1.000 23
25 13 618.211 187.337 64.968 1.000 24
26 13 620.379 189.099 65.662 1.000 25
27 13 622.177 190.748 66.114 1.500 26
28 13 624.233 192.461 66.704 2.250 27
29 13 626.520 194.280 67.510 2.000 28
30 13 629.189 196.201 68.532 1.750 29
31 13 631.408 198.131 69.543 2.500 30
32 13 633.026 200.072 70.538 2.500 31
33 13 634.045 202.020 71.508 1.500 32
34 13 634.946 203.924 72.385 1.000 33
35 13 636.070 205.715 73.056 1.000 34
36 13 637.460 207.326 73.398 1.000 35
37 13 639.235 208.669 73.560 1.000 36
38 13 641.193 209.824 73.688 1.000 37
39 13 643.576 210.878 73.963 1.000 38
40 13 646.110 211.794 74.295 1.000 39
41 13 648.927 212.328 74.856 1.000 40
42 13 651.379 212.291 75.873 1.000 41
43 13 653.652 212.002 77.652 1.000 42
44 13 655.317 211.704 80.006 1.000 43
45 13 656.912 211.520 82.575 1.000 44
46 13 658.279 211.089 84.975 1.000 45
47 13 659.761 210.337 87.085 1.000 46
48 13 660.992 209.374 89.096 1.500 47
49 13 662.092 208.625 91.513 2.750 48
50 13 662.994 208.200 94.550 3.750 49
51 13 663.948 208.044 98.430 4.000 50
52 13 664.844 207.985 102.504 4.000 51
53 13 665.731 207.944 106.622 4.000 52
54 13 666.491 207.897 110.088 4.250 53
55 13 667.238 207.763 113.073 5.000 54
56 13 667.987 207.520 115.531 5.500 55
57 13 668.769 206.948 117.999 5.250 56
58 13 669.552 206.103 120.582 5.000 57
59 13 670.309 205.026 123.362 5.000 58
60 13 671.110 204.015 125.953 5.250 59
61 13 672.015 202.831 128.216 6.250 60
62 13 673.072 201.399 130.002 7.500 61
63 13 674.232 199.798 131.462 7.750 62
64 13 675.379 198.217 132.965 7.000 63
65 13 676.422 196.809 134.803 6.500 64
66 13 677.325 195.356 137.203 6.750 65
67 13 678.162 194.148 139.762 7.250 66
68 13 678.906 192.681 142.794 8.000 67
69 13 679.625 190.978 146.020 9.250 68
70 13 680.430 188.307 149.296 10.500 69
71 13 681.558 184.968 151.579 10.500 70
72 13 682.878 181.067 152.736 9.250 71
73 13 684.045 177.611 153.121 7.750 72
74 13 685.009 174.132 153.109 6.000 73
