# Supplementary material for: Virtual finger boosts three-dimensional imaging and microsurgery as well as terabyte volume image visualization and analysis
Source: Nat Commun. 2014 Jul 11;5:4342. doi: 10.1038/ncomms5342 (PMC4104457; doi:10.1038/ncomms5342)
Supplement: Supplementary Data 1 — 3D projectome and reconstructed neurite tracts of a Drosophila brain. [file ncomms5342-s2.zip › sdata1_projectome9198/tracts_10111.swc]

75 13 624.233 192.461 66.704 3.000 -1
76 13 624.880 193.288 69.473 3.000 75
77 13 625.193 192.362 69.942 2.750 76
78 13 625.173 189.448 69.403 2.000 77
79 13 625.229 185.602 68.288 1.250 78
80 13 625.305 181.663 67.648 1.250 79
81 13 625.546 178.689 67.762 1.500 80
82 13 625.635 176.103 68.540 1.500 81
83 13 625.801 173.543 69.613 1.750 82
84 13 626.270 170.499 70.568 1.750 83
85 13 627.114 166.934 71.134 1.250 84
86 13 628.196 163.158 71.318 1.000 85
87 13 629.114 159.555 71.591 1.000 86
88 13 629.805 156.005 72.159 1.000 87
89 13 630.095 151.776 72.938 1.000 88
90 13 630.345 146.659 73.657 1.000 89
91 13 630.514 141.370 74.061 1.000 90
92 13 630.921 137.086 74.378 1.000 91
93 13 631.258 133.836 74.629 1.000 92
94 13 631.732 131.033 75.041 1.000 93
95 13 631.997 127.819 75.575 1.250 94
96 13 632.136 124.209 76.500 1.500 95
97 13 631.885 120.362 77.703 1.250 96
98 13 631.484 116.828 78.976 1.000 97
99 13 631.216 113.536 79.794 1.000 98
100 13 631.425 110.444 79.990 1.500 99
101 13 632.050 107.279 79.730 3.500 100
102 13 632.683 103.662 79.326 6.250 101
103 13 632.767 99.374 79.127 8.250 102
104 13 632.333 94.002 79.495 8.750 103
105 13 631.519 88.283 80.666 8.000 104
106 13 630.899 81.879 82.672 8.000 105
107 13 630.471 75.896 84.626 9.250 106
108 13 630.377 70.428 85.999 9.750 107
109 13 630.395 66.068 86.623 8.000 108
