# Supplementary material for: Virtual finger boosts three-dimensional imaging and microsurgery as well as terabyte volume image visualization and analysis
Source: Nat Commun. 2014 Jul 11;5:4342. doi: 10.1038/ncomms5342 (PMC4104457; doi:10.1038/ncomms5342)
Supplement: Supplementary Data 1 — 3D projectome and reconstructed neurite tracts of a Drosophila brain. [file ncomms5342-s2.zip › sdata1_projectome9198/tracts_10112.swc]

110 9 488.357 197.163 70.089 5.000 -1
111 9 485.585 196.423 70.869 4.500 110
112 9 483.513 195.969 71.495 4.750 111
113 9 481.094 195.702 72.370 4.250 112
114 9 478.633 195.673 73.375 2.500 113
115 9 476.040 195.690 74.426 1.250 114
116 9 473.311 195.583 75.156 1.000 115
117 9 470.471 195.481 75.502 1.000 116
118 9 467.628 195.207 75.481 1.000 117
119 9 464.898 194.865 75.364 1.500 118
120 9 462.021 194.447 75.372 2.000 119
121 9 458.497 194.382 75.503 1.500 120
122 9 454.096 194.624 75.565 1.000 121
123 9 449.045 194.869 75.009 1.000 122
124 9 443.528 194.733 73.795 1.000 123
125 9 437.762 194.241 72.069 1.000 124
126 9 431.666 193.661 70.358 1.000 125
127 9 425.708 193.303 68.825 1.000 126
128 9 419.977 193.358 67.566 1.000 127
129 9 414.921 193.742 66.594 1.000 128
130 9 410.474 194.291 65.879 1.250 129
131 9 406.730 194.820 65.421 2.000 130
132 9 403.391 195.394 65.227 3.250 131
133 9 399.443 196.417 65.731 4.000 132
134 9 394.168 198.061 66.993 3.250 133
135 9 387.493 200.254 68.828 2.000 134
136 9 381.299 202.217 70.378 1.250 135
137 9 376.678 203.622 71.409 1.000 136
138 9 373.649 204.389 72.103 1.000 137
139 9 371.201 204.925 72.899 1.000 138
140 9 368.610 205.289 73.961 1.000 139
141 9 365.894 205.605 75.214 1.000 140
142 9 362.887 205.674 76.863 1.000 141
143 9 359.946 205.610 78.949 1.000 142
144 9 357.190 205.251 81.532 1.500 143
145 9 354.832 204.946 84.403 2.750 144
146 9 352.850 204.670 87.503 3.750 145
147 9 351.060 204.807 90.880 3.750 146
148 9 349.684 205.016 94.598 3.250 147
149 9 348.447 205.273 98.843 3.250 148
150 9 347.466 205.021 103.525 3.500 149
151 9 346.418 204.495 108.308 3.500 150
152 9 345.562 203.404 112.676 3.500 151
153 9 344.949 202.006 116.502 3.500 152
154 9 344.611 200.232 120.000 3.500 153
155 9 344.496 198.401 123.850 3.250 154
156 9 344.386 196.865 128.006 3.000 155
157 9 344.299 195.435 132.788 3.000 156
158 9 343.982 194.446 137.367 3.250 157
159 9 343.648 193.646 141.641 4.000 158
160 9 343.341 193.413 144.641 4.750 159
161 9 343.370 193.576 147.211 5.000 160
