# Supplementary material for: Virtual finger boosts three-dimensional imaging and microsurgery as well as terabyte volume image visualization and analysis
Source: Nat Commun. 2014 Jul 11;5:4342. doi: 10.1038/ncomms5342 (PMC4104457; doi:10.1038/ncomms5342)
Supplement: Supplementary Data 1 — 3D projectome and reconstructed neurite tracts of a Drosophila brain. [file ncomms5342-s2.zip › sdata1_projectome9198/tracts_10113.swc]

162 17 403.391 195.394 65.227 3.000 -1
163 17 401.754 195.929 66.096 3.000 162
164 17 401.190 195.803 66.002 3.000 163
165 17 401.463 194.650 65.854 2.750 164
166 17 402.159 192.452 65.953 2.000 165
167 17 402.961 189.206 66.603 1.250 166
168 17 403.565 185.363 67.297 1.000 167
169 17 404.060 180.879 67.515 1.000 168
170 17 404.431 175.948 66.936 1.250 169
171 17 404.651 171.603 65.804 2.250 170
172 17 404.617 167.739 64.648 3.500 171
173 17 404.221 164.461 63.734 4.250 172
174 17 403.805 160.788 62.995 4.750 173
175 17 403.470 156.358 62.292 4.000 174
176 17 403.255 151.506 61.710 2.000 175
177 17 402.729 146.393 61.189 1.250 176
178 17 401.991 141.978 60.829 1.500 177
179 17 401.125 137.852 60.377 1.250 178
180 17 400.450 134.075 60.045 1.500 179
181 17 400.149 130.847 60.010 3.000 180
182 17 400.383 127.857 60.713 4.250 181
183 17 400.895 124.967 62.597 4.750 182
184 17 401.320 121.652 65.437 5.250 183
185 17 401.486 118.312 68.604 5.750 184
186 17 401.460 115.212 71.122 6.500 185
187 17 401.187 112.210 72.577 7.000 186
188 17 400.701 109.395 73.215 6.750 187
189 17 399.996 106.405 73.311 6.250 188
190 17 399.432 103.398 73.373 6.000 189
191 17 398.887 100.202 73.775 6.000 190
192 17 398.408 97.057 74.773 6.000 191
193 17 397.724 94.029 76.521 6.000 192
194 17 397.116 91.187 78.835 5.750 193
195 17 396.463 88.722 81.808 5.500 194
196 17 396.105 86.247 84.818 6.250 195
197 17 395.806 83.432 87.285 7.750 196
198 17 395.742 79.620 88.648 9.000 197
199 17 395.400 75.259 89.223 10.000 198
200 17 394.911 71.020 89.678 10.750 199
201 17 394.237 67.527 90.507 10.750 200
202 17 393.815 64.875 91.617 10.250 201
203 17 393.513 61.451 93.177 10.000 202
