# Supplementary material for: Virtual finger boosts three-dimensional imaging and microsurgery as well as terabyte volume image visualization and analysis
Source: Nat Commun. 2014 Jul 11;5:4342. doi: 10.1038/ncomms5342 (PMC4104457; doi:10.1038/ncomms5342)
Supplement: Supplementary Data 1 — 3D projectome and reconstructed neurite tracts of a Drosophila brain. [file ncomms5342-s2.zip › sdata1_projectome9198/tracts_10115.swc]

264 5 531.692 205.798 69.558 6.000 -1
265 5 532.445 208.950 68.638 4.000 264
266 5 532.699 212.864 67.729 2.250 265
267 5 532.843 218.434 66.263 1.250 266
268 5 532.545 224.160 64.314 1.000 267
269 5 532.010 229.732 61.948 1.000 268
270 5 530.852 234.553 59.423 1.000 269
271 5 528.996 239.223 56.578 1.000 270
272 5 526.564 243.889 53.628 1.000 271
273 5 524.314 248.094 50.707 1.000 272
274 5 523.061 251.984 48.655 1.000 273
275 5 522.663 255.417 47.528 1.000 274
276 5 522.546 259.297 47.189 1.250 275
277 5 521.986 263.631 46.961 1.500 276
278 5 521.422 268.268 47.020 1.250 277
279 5 520.942 273.210 47.525 1.000 278
280 5 520.919 278.158 48.539 1.000 279
281 5 521.211 283.262 49.803 1.000 280
282 5 522.063 287.921 51.165 1.000 281
283 5 523.319 292.129 52.343 1.000 282
284 5 524.417 295.729 52.956 1.000 283
285 5 525.091 299.016 52.824 1.500 284
286 5 525.570 302.315 52.953 2.500 285
287 5 526.262 305.934 53.758 2.500 286
288 5 527.294 309.870 55.155 1.750 287
289 5 528.251 313.947 56.109 1.500 288
290 5 529.062 317.999 56.190 1.250 289
291 5 529.554 322.186 55.700 1.000 290
292 5 529.970 326.356 54.769 1.000 291
293 5 530.331 330.834 54.038 1.000 292
294 5 530.789 335.180 53.787 1.000 293
295 5 531.213 339.710 54.387 1.000 294
296 5 531.617 343.816 55.577 1.500 295
297 5 532.050 348.077 56.814 2.250 296
298 5 532.229 352.456 57.290 2.000 297
299 5 531.769 357.215 56.313 1.750 298
300 5 530.545 361.752 53.988 2.750 299
301 5 529.133 365.834 51.650 3.500 300
302 5 528.078 369.658 50.259 3.000 301
303 5 527.157 373.669 49.708 2.500 302
304 5 526.200 377.970 49.084 2.750 303
305 5 525.036 382.247 48.091 3.250 304
306 5 524.047 386.523 47.104 3.500 305
307 5 523.168 390.808 46.311 3.500 306
308 5 522.287 395.106 45.817 3.500 307
309 5 521.338 399.113 45.518 3.000 308
310 5 520.132 402.676 45.385 2.000 309
311 5 518.807 405.942 45.354 1.250 310
312 5 517.467 408.907 45.306 1.000 311
313 5 516.357 411.583 45.372 1.000 312
314 5 515.692 414.130 45.625 1.000 313
315 5 515.076 416.533 45.972 1.000 314
316 5 514.516 419.093 46.413 1.000 315
317 5 513.396 421.317 46.474 1.000 316
318 5 511.984 423.520 46.318 1.000 317
319 5 510.243 425.397 45.884 1.250 318
320 5 508.777 426.846 45.655 1.750 319
321 5 507.592 426.845 45.976 1.750 320
322 5 506.855 424.803 46.870 1.250 321
323 5 506.310 421.447 48.153 1.000 322
324 5 506.106 418.225 49.126 1.000 323
325 5 506.065 415.877 49.747 1.000 324
