# Supplementary material for: Virtual finger boosts three-dimensional imaging and microsurgery as well as terabyte volume image visualization and analysis
Source: Nat Commun. 2014 Jul 11;5:4342. doi: 10.1038/ncomms5342 (PMC4104457; doi:10.1038/ncomms5342)
Supplement: Supplementary Data 1 — 3D projectome and reconstructed neurite tracts of a Drosophila brain. [file ncomms5342-s2.zip › sdata1_projectome9198/tracts_10116.swc]

1 13 525.830 198.248 68.020 5.000 -1
2 13 527.084 199.167 67.344 5.750 1
3 13 528.394 199.928 67.169 6.250 2
4 13 530.326 200.803 67.281 6.750 3
5 13 532.686 201.620 67.540 7.000 4
6 13 535.138 202.586 67.878 7.250 5
7 13 537.377 203.534 68.171 7.750 6
8 13 539.654 204.480 69.064 7.750 7
9 13 542.357 204.976 70.306 7.000 8
10 13 545.992 204.835 71.414 5.750 9
11 13 550.390 203.802 71.131 4.000 10
12 13 555.465 202.088 69.093 2.250 11
13 13 560.530 200.168 66.218 1.500 12
14 13 565.337 198.425 63.493 1.750 13
15 13 569.404 197.106 62.162 2.500 14
16 13 573.239 196.131 61.719 3.500 15
17 13 576.988 195.498 61.854 4.000 16
18 13 581.069 195.152 61.817 3.750 17
19 13 585.138 195.041 61.787 3.250 18
20 13 588.973 195.069 61.814 3.000 19
21 13 592.582 195.114 61.887 2.750 20
22 13 596.061 195.118 62.160 2.250 21
23 13 599.958 195.090 62.645 2.000 22
24 13 604.225 195.293 63.722 2.250 23
25 13 608.915 195.856 64.817 3.250 24
26 13 613.573 196.934 66.037 4.750 25
27 13 617.941 198.087 66.850 5.500 26
28 13 621.832 199.190 68.142 5.500 27
29 13 625.363 199.921 69.985 5.750 28
30 13 628.711 200.334 72.824 6.250 29
31 13 632.243 200.604 76.201 6.250 30
32 13 636.028 200.670 79.356 5.500 31
33 13 640.125 200.943 82.745 5.000 32
34 13 644.194 201.274 86.600 5.000 33
35 13 648.330 202.069 92.277 5.000 34
36 13 652.448 202.689 98.431 5.000 35
37 13 656.707 202.836 104.600 5.000 36
38 13 660.509 202.129 110.117 5.250 37
39 13 663.778 200.978 115.749 5.250 38
40 13 666.304 199.405 121.239 4.250 39
41 13 668.474 197.254 125.859 2.750 40
42 13 670.291 194.406 129.610 1.500 41
43 13 671.780 191.433 133.376 1.000 42
44 13 672.952 189.101 138.252 1.000 43
45 13 673.712 187.737 143.846 1.000 44
46 13 674.145 187.160 149.019 1.500 45
47 13 674.197 187.101 154.655 3.000 46
