# Supplementary material for: Virtual finger boosts three-dimensional imaging and microsurgery as well as terabyte volume image visualization and analysis
Source: Nat Commun. 2014 Jul 11;5:4342. doi: 10.1038/ncomms5342 (PMC4104457; doi:10.1038/ncomms5342)
Supplement: Supplementary Data 1 — 3D projectome and reconstructed neurite tracts of a Drosophila brain. [file ncomms5342-s2.zip › sdata1_projectome9198/tracts_10117.swc]

48 17 478.802 201.732 70.612 10.000 -1
49 17 477.720 201.446 70.997 10.250 48
50 17 476.753 201.073 71.444 10.500 49
51 17 475.591 200.671 72.041 10.000 50
52 17 472.526 200.117 72.319 9.250 51
53 17 467.577 199.113 72.052 9.000 52
54 17 459.691 197.386 70.726 9.000 53
55 17 451.472 195.129 68.690 8.750 54
56 17 442.567 192.777 66.547 8.250 55
57 17 434.192 190.856 65.332 8.000 56
58 17 426.139 189.600 65.550 8.000 57
59 17 418.933 188.977 66.595 7.750 58
60 17 412.470 188.957 68.070 7.750 59
61 17 406.062 189.337 69.540 9.000 60
62 17 399.673 190.018 71.420 11.000 61
63 17 393.739 190.729 73.870 12.500 62
64 17 388.336 191.023 76.462 13.000 63
65 17 383.248 191.191 79.603 12.500 64
66 17 378.264 191.268 82.802 11.000 65
67 17 373.745 192.058 86.781 9.250 66
68 17 370.331 193.063 90.655 8.500 67
69 17 367.475 194.196 94.506 8.500 68
70 17 364.535 195.045 98.161 8.000 69
71 17 361.088 195.938 102.082 7.250 70
72 17 357.440 196.907 106.675 7.250 71
73 17 354.150 197.588 111.607 7.750 72
74 17 351.251 197.684 116.656 8.500 73
75 17 348.806 197.165 121.593 9.500 74
76 17 346.611 196.642 126.720 10.250 75
77 17 344.834 196.357 132.179 10.500 76
78 17 343.626 196.600 138.000 10.000 77
79 17 343.160 197.048 144.107 8.750 78
80 17 343.191 197.639 150.421 7.000 79
81 17 343.396 198.010 156.631 5.000 80
82 17 343.328 198.141 162.147 3.500 81
83 17 342.912 197.836 166.689 3.000 82
84 17 342.138 197.166 170.162 3.250 83
85 17 341.123 195.854 172.735 4.500 84
86 17 339.850 193.947 174.276 6.500 85
87 17 338.427 191.535 174.714 8.250 86
88 17 337.257 189.469 174.485 9.750 87
89 17 336.338 187.653 173.642 11.000 88
