# Supplementary material for: Virtual finger boosts three-dimensional imaging and microsurgery as well as terabyte volume image visualization and analysis
Source: Nat Commun. 2014 Jul 11;5:4342. doi: 10.1038/ncomms5342 (PMC4104457; doi:10.1038/ncomms5342)
Supplement: Supplementary Data 1 — 3D projectome and reconstructed neurite tracts of a Drosophila brain. [file ncomms5342-s2.zip › sdata1_projectome9198/tracts_10118.swc]

90 13 621.832 199.190 68.142 5.000 -1
91 13 622.072 198.716 67.331 6.500 90
92 13 622.998 198.563 67.980 6.750 91
93 13 624.091 198.412 69.567 6.500 92
94 13 625.073 197.839 71.650 6.500 93
95 13 625.573 196.315 73.477 6.000 94
96 13 625.874 193.575 74.241 5.000 95
97 13 626.090 189.665 73.801 4.500 96
98 13 626.598 185.162 72.638 5.000 97
99 13 627.336 180.404 71.462 5.250 98
100 13 628.119 175.993 71.005 4.500 99
101 13 628.551 171.676 70.879 3.750 100
102 13 628.624 167.679 71.043 3.000 101
103 13 628.390 163.743 70.897 2.750 102
104 13 628.019 160.185 70.932 3.750 103
105 13 627.525 156.820 71.065 4.500 104
106 13 627.186 153.786 71.909 4.250 105
107 13 627.043 150.804 73.027 4.250 106
108 13 627.073 147.933 74.717 4.750 107
109 13 627.011 144.873 76.306 5.000 108
110 13 627.042 141.737 78.175 5.000 109
111 13 627.099 138.264 79.908 4.750 110
112 13 627.263 134.541 81.842 4.500 111
113 13 627.260 130.327 83.389 4.500 112
114 13 627.206 125.574 84.464 4.250 113
115 13 627.122 120.237 84.779 4.250 114
116 13 627.081 114.379 84.840 4.500 115
117 13 627.057 108.258 84.853 4.250 116
118 13 627.008 102.220 85.185 3.500 117
119 13 626.964 96.347 85.348 3.000 118
120 13 626.881 91.158 85.598 3.750 119
121 13 626.782 86.340 85.827 5.000 120
122 13 626.492 82.317 86.754 5.750 121
123 13 625.979 78.456 87.741 6.500 122
124 13 625.137 75.170 88.450 7.750 123
125 13 624.214 72.498 88.324 8.500 124
126 13 623.007 70.033 87.510 8.000 125
