# Supplementary material for: Virtual finger boosts three-dimensional imaging and microsurgery as well as terabyte volume image visualization and analysis
Source: Nat Commun. 2014 Jul 11;5:4342. doi: 10.1038/ncomms5342 (PMC4104457; doi:10.1038/ncomms5342)
Supplement: Supplementary Data 1 — 3D projectome and reconstructed neurite tracts of a Drosophila brain. [file ncomms5342-s2.zip › sdata1_projectome9198/tracts_10119.swc]

127 17 383.248 191.191 79.603 13.000 -1
128 17 385.147 189.597 79.437 12.750 127
129 17 386.449 187.104 79.910 11.750 128
130 17 387.340 184.004 80.670 9.500 129
131 17 387.815 180.976 81.177 7.000 130
132 17 387.888 177.865 81.047 6.250 131
133 17 388.085 174.416 80.300 7.000 132
134 17 388.462 170.041 78.876 8.000 133
135 17 389.147 165.423 77.478 8.500 134
136 17 389.762 160.915 76.386 8.250 135
137 17 390.415 156.922 76.297 7.750 136
138 17 390.902 152.747 76.837 7.250 137
139 17 391.622 148.051 77.916 7.250 138
140 17 392.254 143.106 79.364 7.750 139
141 17 392.903 138.081 81.044 8.250 140
142 17 393.348 133.033 82.858 8.750 141
143 17 393.740 127.417 84.613 8.500 142
144 17 394.227 121.754 86.291 8.000 143
145 17 394.694 116.276 87.668 8.250 144
146 17 395.116 111.223 88.351 8.250 145
147 17 395.286 106.270 88.618 7.750 146
148 17 395.277 101.026 88.472 7.500 147
149 17 395.303 95.688 88.715 8.000 148
150 17 395.602 90.448 89.435 9.250 149
151 17 396.220 85.760 90.716 10.750 150
152 17 396.958 81.399 91.894 11.500 151
153 17 397.650 77.200 92.565 11.500 152
154 17 398.364 73.353 93.177 12.000 153
155 17 399.193 70.335 94.216 12.750 154
156 17 399.959 68.637 95.643 13.000 155
157 17 400.458 68.006 96.750 13.000 156
158 17 400.515 68.158 97.142 13.000 157
159 17 400.327 68.603 97.039 13.000 158
