# Supplementary material for: Virtual finger boosts three-dimensional imaging and microsurgery as well as terabyte volume image visualization and analysis
Source: Nat Commun. 2014 Jul 11;5:4342. doi: 10.1038/ncomms5342 (PMC4104457; doi:10.1038/ncomms5342)
Supplement: Supplementary Data 1 — 3D projectome and reconstructed neurite tracts of a Drosophila brain. [file ncomms5342-s2.zip › sdata1_projectome9198/tracts_1012.swc]

377 13 636.194 197.143 77.276 14.000 -1
378 13 635.212 198.800 75.343 12.750 377
379 13 633.895 200.318 73.390 11.250 378
380 13 632.048 201.610 71.109 10.000 379
381 13 629.591 202.354 69.001 9.750 380
382 13 626.898 202.613 67.218 10.750 381
383 13 624.070 202.712 65.725 12.250 382
384 13 621.289 203.070 64.390 14.000 383
385 13 617.596 203.531 63.296 15.250 384
386 13 612.962 203.961 62.341 15.250 385
387 13 607.051 203.673 61.481 14.750 386
388 13 601.164 202.857 60.677 14.250 387
389 13 595.155 201.677 60.198 14.000 388
390 13 589.376 201.161 60.150 13.750 389
391 13 582.959 201.467 60.548 12.750 390
392 13 575.393 202.489 61.536 11.000 391
393 13 567.808 203.373 62.858 9.750 392
394 13 557.347 203.659 65.647 10.000 393
