# Supplementary material for: Virtual finger boosts three-dimensional imaging and microsurgery as well as terabyte volume image visualization and analysis
Source: Nat Commun. 2014 Jul 11;5:4342. doi: 10.1038/ncomms5342 (PMC4104457; doi:10.1038/ncomms5342)
Supplement: Supplementary Data 1 — 3D projectome and reconstructed neurite tracts of a Drosophila brain. [file ncomms5342-s2.zip › sdata1_projectome9198/tracts_10120.swc]

160 9 361.051 207.249 70.385 8.000 -1
161 9 359.319 207.696 74.667 7.500 160
162 9 357.031 207.153 77.806 6.250 161
163 9 353.644 205.904 81.480 5.500 162
164 9 350.471 204.673 84.501 5.000 163
165 9 347.512 203.923 87.970 3.500 164
166 9 344.982 204.095 92.018 2.250 165
167 9 342.332 204.920 97.774 2.000 166
168 9 339.670 205.769 104.301 1.750 167
169 9 336.887 205.900 110.906 1.750 168
170 9 333.882 204.748 116.050 2.500 169
171 9 330.656 202.763 119.867 2.750 170
172 9 327.324 200.554 122.313 2.500 171
173 9 323.774 198.695 123.996 2.750 172
174 9 319.897 197.193 124.921 3.000 173
175 9 315.467 195.867 125.701 2.750 174
176 9 310.812 194.449 126.784 2.500 175
177 9 305.929 192.832 128.444 2.750 176
178 9 301.154 190.862 130.388 3.000 177
179 9 296.264 188.667 132.626 3.000 178
180 9 291.477 186.352 135.118 3.000 179
181 9 286.783 184.120 138.266 2.750 180
182 9 282.412 182.073 141.541 2.000 181
183 9 278.381 180.061 144.404 1.250 182
184 9 274.597 178.076 146.097 1.250 183
185 9 271.060 175.899 146.928 1.750 184
186 9 267.534 173.569 147.456 2.000 185
187 9 264.122 170.926 148.098 2.000 186
188 9 260.630 167.867 148.152 2.000 187
189 9 257.275 164.522 147.630 2.000 188
190 9 254.045 161.049 146.847 2.000 189
191 9 251.320 157.991 147.387 2.000 190
192 9 249.321 155.576 148.973 2.000 191
193 9 248.175 154.110 150.982 2.000 192
194 9 247.580 153.330 152.641 2.000 193
