# Supplementary material for: Virtual finger boosts three-dimensional imaging and microsurgery as well as terabyte volume image visualization and analysis
Source: Nat Commun. 2014 Jul 11;5:4342. doi: 10.1038/ncomms5342 (PMC4104457; doi:10.1038/ncomms5342)
Supplement: Supplementary Data 1 — 3D projectome and reconstructed neurite tracts of a Drosophila brain. [file ncomms5342-s2.zip › sdata1_projectome9198/tracts_10121.swc]

195 13 604.375 195.323 37.383 2.000 -1
196 13 607.122 199.490 43.485 1.500 195
197 13 609.673 200.518 44.482 2.000 196
198 13 612.872 201.115 44.462 2.750 197
199 13 616.369 200.992 43.342 3.000 198
200 13 619.737 201.356 42.891 2.500 199
201 13 623.015 202.165 43.485 1.750 200
202 13 626.161 203.785 45.568 2.000 201
203 13 629.234 205.810 48.851 3.000 202
204 13 632.123 207.950 52.343 3.750 203
205 13 634.998 209.999 55.664 4.250 204
206 13 638.196 212.070 58.797 4.750 205
207 13 641.631 213.984 62.102 5.250 206
208 13 645.068 215.493 65.583 5.500 207
209 13 647.895 216.276 68.881 5.250 208
210 13 650.219 216.420 71.928 5.000 209
211 13 652.034 216.001 74.637 5.250 210
212 13 653.727 215.336 77.361 5.500 211
213 13 655.236 214.385 79.558 5.250 212
214 13 656.919 213.430 81.289 5.000 213
215 13 658.926 212.516 82.870 5.000 214
216 13 661.311 212.176 85.525 5.000 215
217 13 663.660 212.515 89.449 5.000 216
218 13 665.793 213.473 94.062 5.000 217
219 13 667.664 214.461 98.267 4.750 218
220 13 669.644 215.003 101.649 4.250 219
221 13 671.627 214.933 104.367 4.250 220
222 13 673.663 214.348 106.837 4.750 221
223 13 675.372 213.500 109.532 4.750 222
224 13 676.883 212.443 112.555 4.500 223
225 13 678.197 211.286 115.872 4.750 224
226 13 679.411 210.166 119.268 4.750 225
227 13 680.636 209.266 122.611 4.250 226
228 13 681.827 208.722 125.435 3.750 227
229 13 683.037 208.329 127.344 3.250 228
230 13 683.950 207.582 128.828 2.750 229
231 13 684.640 206.071 130.793 2.250 230
232 13 685.291 203.836 133.802 1.750 231
233 13 686.208 201.832 137.018 1.250 232
234 13 687.399 200.662 140.141 1.000 233
235 13 688.817 200.550 143.606 1.000 234
236 13 690.556 200.925 148.518 1.000 235
237 13 692.648 201.120 154.578 1.500 236
238 13 694.953 200.275 160.117 2.250 237
239 13 697.137 197.850 163.591 2.500 238
240 13 699.236 193.979 165.254 3.000 239
241 13 701.226 189.646 166.264 3.250 240
242 13 703.409 185.475 167.841 2.500 241
243 13 705.261 181.547 169.383 2.250 242
244 13 706.737 177.425 170.780 2.750 243
245 13 707.303 173.547 171.136 2.750 244
246 13 707.448 170.670 171.207 2.000 245
247 13 707.277 168.856 170.868 1.000 246
