# Supplementary material for: Virtual finger boosts three-dimensional imaging and microsurgery as well as terabyte volume image visualization and analysis
Source: Nat Commun. 2014 Jul 11;5:4342. doi: 10.1038/ncomms5342 (PMC4104457; doi:10.1038/ncomms5342)
Supplement: Supplementary Data 1 — 3D projectome and reconstructed neurite tracts of a Drosophila brain. [file ncomms5342-s2.zip › sdata1_projectome9198/tracts_10122.swc]

248 9 644.601 213.581 89.350 2.000 -1
249 9 645.974 210.053 79.621 1.250 248
250 9 648.224 209.238 78.479 1.000 249
251 9 651.942 209.518 80.970 1.750 250
252 9 656.892 210.626 86.683 3.250 251
253 9 662.310 211.726 92.760 4.000 252
254 9 667.496 212.492 98.566 3.750 253
255 9 671.747 212.751 103.251 3.750 254
256 9 675.382 212.390 106.870 4.250 255
257 9 678.717 211.317 109.238 4.000 256
258 9 682.442 209.627 111.002 3.000 257
259 9 686.458 207.490 112.280 2.250 258
260 9 690.480 205.381 113.632 2.000 259
261 9 694.405 203.421 115.051 2.000 260
262 9 698.238 201.709 116.475 2.000 261
263 9 702.404 200.033 117.737 2.250 262
264 9 706.803 198.523 118.842 2.500 263
265 9 711.664 197.067 120.163 2.000 264
266 9 716.648 195.731 121.505 1.750 265
267 9 721.735 194.265 122.837 2.500 266
268 9 726.475 192.668 124.087 3.000 267
269 9 730.743 190.589 125.577 2.500 268
270 9 734.166 187.729 127.084 1.500 269
271 9 736.711 183.934 128.188 1.000 270
272 9 738.433 179.263 127.763 1.000 271
273 9 739.938 174.064 126.184 1.000 272
274 9 741.511 168.848 123.902 1.250 273
275 9 743.616 164.101 122.625 1.500 274
276 9 745.817 160.175 121.964 1.250 275
277 9 748.318 156.752 122.061 1.250 276
278 9 750.972 153.509 122.670 1.500 277
279 9 753.848 150.712 124.550 1.500 278
280 9 756.253 148.597 126.932 1.500 279
281 9 758.073 147.300 129.526 1.000 280
