# Supplementary material for: Virtual finger boosts three-dimensional imaging and microsurgery as well as terabyte volume image visualization and analysis
Source: Nat Commun. 2014 Jul 11;5:4342. doi: 10.1038/ncomms5342 (PMC4104457; doi:10.1038/ncomms5342)
Supplement: Supplementary Data 1 — 3D projectome and reconstructed neurite tracts of a Drosophila brain. [file ncomms5342-s2.zip › sdata1_projectome9198/tracts_10125.swc]

487 17 638.527 213.067 89.501 3.000 -1
488 17 636.733 213.152 89.304 3.000 487
489 17 635.148 213.386 88.820 3.000 488
490 17 633.349 213.960 88.302 2.750 489
491 17 631.344 214.802 87.910 2.000 490
492 17 629.040 215.883 87.956 1.500 491
493 17 626.867 217.040 88.287 1.750 492
494 17 624.950 218.330 89.109 1.750 493
495 17 623.153 219.763 90.036 1.250 494
496 17 621.021 221.309 90.931 1.250 495
497 17 618.516 222.807 91.216 1.750 496
498 17 616.109 224.158 91.385 1.750 497
499 17 613.472 225.287 91.579 1.250 498
500 17 610.091 226.303 92.580 1.000 499
501 17 605.831 227.208 93.975 1.250 500
502 17 601.696 228.182 95.620 1.500 501
503 17 598.869 229.200 96.649 1.500 502
504 17 597.030 230.433 97.238 1.500 503
505 17 595.405 231.927 97.524 1.250 504
506 17 593.121 233.802 97.892 1.250 505
507 17 590.614 235.792 98.239 1.750 506
508 17 588.211 237.652 98.539 2.000 507
509 17 586.357 239.145 98.802 2.000 508
510 17 584.722 240.517 99.052 2.000 509
511 17 583.086 241.890 99.301 1.750 510
512 17 581.224 243.365 99.489 1.500 511
513 17 579.361 244.736 99.719 1.750 512
514 17 577.835 246.110 99.972 2.000 513
515 17 576.657 247.746 100.336 2.000 514
516 17 575.712 249.835 100.660 1.750 515
517 17 574.768 252.232 100.831 1.250 516
518 17 573.807 254.437 100.739 1.000 517
519 17 572.962 256.465 100.843 1.000 518
520 17 572.232 258.308 101.115 1.000 519
521 17 571.610 260.331 101.207 1.000 520
522 17 570.951 262.415 100.300 1.000 521
523 17 570.378 264.837 98.546 1.000 522
524 17 570.032 267.559 96.633 1.000 523
525 17 569.810 270.549 94.849 1.250 524
526 17 569.708 273.485 93.293 1.500 525
527 17 569.606 276.321 91.798 1.500 526
528 17 569.742 279.237 90.586 1.750 527
529 17 569.987 282.428 89.133 1.750 528
530 17 570.328 285.910 87.102 1.500 529
531 17 570.758 289.235 84.562 1.750 530
532 17 571.291 292.106 82.087 2.250 531
533 17 572.163 294.308 80.128 2.750 532
534 17 573.264 296.148 78.537 3.000 533
535 17 574.714 297.767 77.389 3.000 534
536 17 576.172 299.247 76.551 3.000 535
537 17 577.640 300.592 76.035 3.250 536
538 17 578.887 301.760 75.694 3.500 537
539 17 580.015 302.989 75.171 3.250 538
540 17 580.916 304.299 74.522 3.000 539
541 17 581.585 305.662 73.658 3.000 540
542 17 582.042 307.294 72.898 3.000 541
