# Supplementary material for: Virtual finger boosts three-dimensional imaging and microsurgery as well as terabyte volume image visualization and analysis
Source: Nat Commun. 2014 Jul 11;5:4342. doi: 10.1038/ncomms5342 (PMC4104457; doi:10.1038/ncomms5342)
Supplement: Supplementary Data 1 — 3D projectome and reconstructed neurite tracts of a Drosophila brain. [file ncomms5342-s2.zip › sdata1_projectome9198/tracts_10126.swc]

543 9 369.407 211.901 86.688 3.000 -1
544 9 373.688 212.101 87.073 1.750 543
545 9 378.426 212.953 88.738 1.500 544
546 9 383.641 214.252 90.699 1.250 545
547 9 388.019 215.668 92.271 1.250 546
548 9 391.245 216.910 92.916 1.750 547
549 9 393.575 217.977 93.002 2.250 548
550 9 395.385 218.977 92.868 2.750 549
551 9 396.951 219.996 92.783 2.750 550
552 9 398.587 221.074 92.877 2.000 551
553 9 400.527 222.205 93.145 1.250 552
554 9 402.559 223.367 93.504 1.000 553
555 9 404.606 224.402 93.838 1.000 554
556 9 406.339 225.289 94.074 1.000 555
557 9 407.864 226.041 94.250 1.000 556
558 9 409.161 226.900 94.386 1.000 557
559 9 410.559 227.887 94.552 1.000 558
560 9 412.281 228.900 94.806 1.000 559
561 9 414.243 229.790 95.053 1.250 560
562 9 416.963 230.631 95.538 1.750 561
563 9 420.084 231.663 96.248 1.750 562
564 9 423.680 232.939 97.348 1.500 563
565 9 426.361 234.327 98.395 1.500 564
566 9 428.529 235.633 99.180 1.250 565
567 9 430.227 236.797 99.524 1.000 566
568 9 432.233 237.846 99.539 1.000 567
569 9 433.956 238.810 99.290 1.000 568
570 9 435.560 239.781 99.058 1.000 569
571 9 436.990 240.838 99.074 1.000 570
572 9 438.568 242.013 99.443 1.000 571
573 9 439.901 243.214 99.879 1.000 572
574 9 441.030 244.378 100.197 1.000 573
575 9 442.058 245.526 100.463 1.000 574
576 9 443.205 246.775 100.680 1.250 575
577 9 444.453 248.153 100.927 1.500 576
578 9 445.617 249.595 101.012 1.250 577
579 9 446.671 250.924 101.108 1.250 578
580 9 447.618 252.133 101.197 1.500 579
581 9 448.462 253.327 101.235 1.250 580
582 9 449.229 254.571 101.072 1.000 581
583 9 449.938 256.058 100.572 1.000 582
584 9 450.768 257.858 99.948 1.000 583
585 9 451.675 260.152 99.375 1.250 584
586 9 452.614 262.681 99.136 1.500 585
587 9 453.404 265.592 98.956 1.250 586
588 9 453.987 269.014 98.516 1.000 587
589 9 454.245 273.426 97.140 1.000 588
590 9 454.238 278.151 95.282 1.250 589
591 9 453.963 282.432 93.171 1.500 590
592 9 453.569 285.197 91.508 1.250 591
593 9 453.031 286.631 89.807 1.000 592
594 9 452.394 287.388 88.222 1.000 593
595 9 451.658 288.121 86.565 1.000 594
596 9 450.884 289.024 85.052 1.000 595
597 9 450.152 289.751 83.388 1.000 596
598 9 449.398 290.404 81.855 1.250 597
599 9 448.571 291.066 80.670 1.750 598
600 9 447.524 292.005 79.912 2.250 599
601 9 446.354 293.066 79.160 2.750 600
602 9 445.128 294.144 78.121 3.000 601
603 9 443.954 295.034 76.896 3.250 602
604 9 442.692 295.664 75.613 3.750 603
605 9 441.077 296.098 74.435 4.000 604
606 9 439.180 296.510 73.509 3.750 605
607 9 437.076 297.175 72.940 3.250 606
608 9 435.358 297.949 72.684 2.750 607
609 9 434.075 298.646 72.569 2.000 608
610 9 433.264 299.101 72.467 1.000 609
