# Supplementary material for: Virtual finger boosts three-dimensional imaging and microsurgery as well as terabyte volume image visualization and analysis
Source: Nat Commun. 2014 Jul 11;5:4342. doi: 10.1038/ncomms5342 (PMC4104457; doi:10.1038/ncomms5342)
Supplement: Supplementary Data 1 — 3D projectome and reconstructed neurite tracts of a Drosophila brain. [file ncomms5342-s2.zip › sdata1_projectome9198/tracts_10127.swc]

611 12 580.916 304.299 74.522 3.000 -1
612 12 581.959 304.634 71.441 4.500 611
613 12 582.822 305.979 69.868 4.750 612
614 12 583.895 307.159 68.484 4.000 613
615 12 585.077 307.941 66.954 3.000 614
616 12 586.353 307.999 64.843 2.000 615
617 12 587.963 308.182 62.890 1.500 616
618 12 589.850 308.804 61.883 1.500 617
619 12 592.081 310.089 62.430 1.500 618
620 12 594.181 311.516 63.287 1.750 619
621 12 596.174 312.940 64.088 2.000 620
622 12 598.117 314.252 64.264 2.000 621
623 12 600.091 315.586 64.201 2.000 622
624 12 602.240 317.130 63.820 2.000 623
625 12 604.214 318.845 63.183 2.000 624
626 12 606.091 320.704 62.565 2.000 625
627 12 607.706 322.444 62.144 2.250 626
628 12 609.251 323.990 62.124 2.500 627
629 12 610.727 325.353 62.527 2.250 628
630 12 611.911 326.359 63.130 2.250 629
631 12 613.133 327.185 64.208 3.000 630
