# Supplementary material for: Virtual finger boosts three-dimensional imaging and microsurgery as well as terabyte volume image visualization and analysis
Source: Nat Commun. 2014 Jul 11;5:4342. doi: 10.1038/ncomms5342 (PMC4104457; doi:10.1038/ncomms5342)
Supplement: Supplementary Data 1 — 3D projectome and reconstructed neurite tracts of a Drosophila brain. [file ncomms5342-s2.zip › sdata1_projectome9198/tracts_1013.swc]

395 13 557.347 203.659 65.647 10.000 -1
396 13 555.124 203.589 65.355 11.250 395
397 13 552.083 204.247 65.088 13.250 396
398 13 548.848 205.083 64.654 15.500 397
399 13 545.535 206.008 64.104 16.750 398
400 13 543.037 206.801 63.421 16.500 399
401 13 539.887 207.636 62.686 15.000 400
