# Supplementary material for: Virtual finger boosts three-dimensional imaging and microsurgery as well as terabyte volume image visualization and analysis
Source: Nat Commun. 2014 Jul 11;5:4342. doi: 10.1038/ncomms5342 (PMC4104457; doi:10.1038/ncomms5342)
Supplement: Supplementary Data 1 — 3D projectome and reconstructed neurite tracts of a Drosophila brain. [file ncomms5342-s2.zip › sdata1_projectome9198/tracts_10130.swc]

800 10 572.373 406.630 76.570 5.000 -1
801 10 571.305 406.977 76.575 6.000 800
802 10 570.252 407.603 77.107 7.250 801
803 10 568.806 408.453 78.335 9.000 802
804 10 566.974 409.413 80.340 10.250 803
805 10 565.027 410.376 82.327 10.250 804
806 10 562.938 411.235 84.028 10.000 805
807 10 560.912 411.996 85.208 9.750 806
808 10 558.878 412.423 86.342 9.000 807
809 10 557.174 412.739 87.392 7.750 808
810 10 555.693 412.943 88.445 6.500 809
811 10 554.505 413.606 89.000 6.250 810
812 10 553.278 414.728 89.107 6.750 811
813 10 552.017 416.531 88.837 6.750 812
814 10 550.656 418.779 88.699 6.500 813
815 10 549.173 421.811 88.429 6.500 814
816 10 547.390 425.306 87.262 7.000 815
817 10 545.161 429.047 84.783 8.750 816
818 10 542.764 432.235 81.617 10.500 817
819 10 540.547 434.959 79.221 11.500 818
820 10 538.799 437.207 78.392 12.500 819
821 10 537.581 439.085 79.899 12.500 820
822 10 536.544 440.825 83.668 10.000 821
823 10 535.521 442.885 89.015 6.250 822
824 10 534.136 445.739 94.090 4.250 823
825 10 532.761 449.400 97.950 4.500 824
826 10 531.188 453.642 100.787 5.500 825
827 10 529.502 458.795 103.688 5.500 826
828 10 527.482 464.180 106.683 4.500 827
829 10 525.563 469.235 109.555 4.000 828
830 10 524.031 472.721 111.638 4.000 829
831 10 522.889 475.086 112.958 4.000 830
832 10 521.999 476.893 114.645 3.750 831
833 10 521.261 478.590 116.881 3.250 832
834 10 520.598 480.862 123.162 3.000 833
