# Supplementary material for: Virtual finger boosts three-dimensional imaging and microsurgery as well as terabyte volume image visualization and analysis
Source: Nat Commun. 2014 Jul 11;5:4342. doi: 10.1038/ncomms5342 (PMC4104457; doi:10.1038/ncomms5342)
Supplement: Supplementary Data 1 — 3D projectome and reconstructed neurite tracts of a Drosophila brain. [file ncomms5342-s2.zip › sdata1_projectome9198/tracts_10131.swc]

835 15 444.234 391.639 73.121 8.000 -1
836 15 447.343 393.138 73.853 7.500 835
837 15 449.008 394.111 74.337 7.750 836
838 15 450.644 395.082 74.945 8.000 837
839 15 452.215 396.034 75.781 8.000 838
840 15 453.999 397.077 76.714 8.000 839
841 15 455.888 398.437 77.762 8.000 840
842 15 457.783 400.019 78.848 7.750 841
843 15 459.549 401.971 80.426 7.500 842
844 15 461.363 404.274 81.941 7.750 843
845 15 463.428 407.291 83.223 7.750 844
846 15 465.912 410.996 83.745 7.250 845
847 15 468.625 415.127 84.391 7.250 846
848 15 471.324 419.249 85.073 7.750 847
849 15 474.004 423.192 86.127 8.250 848
850 15 476.564 427.136 87.189 8.750 849
851 15 478.968 431.114 88.749 8.250 850
852 15 481.092 435.186 90.470 6.500 851
853 15 483.037 439.123 92.353 5.250 852
854 15 484.872 442.851 94.167 5.250 853
855 15 486.655 446.338 96.086 5.500 854
856 15 488.432 449.607 97.974 5.250 855
857 15 490.237 452.780 99.750 5.500 856
858 15 491.940 455.639 101.402 6.500 857
859 15 493.307 458.189 102.925 7.000 858
860 15 494.327 460.426 104.357 6.750 859
861 15 495.099 462.556 105.809 6.000 860
862 15 495.910 464.867 107.561 5.250 861
863 15 496.671 467.158 109.472 4.750 862
864 15 497.428 469.340 111.371 4.250 863
865 15 498.205 471.095 113.102 4.250 864
866 15 499.079 472.621 114.848 4.750 865
867 15 499.962 474.318 116.992 5.000 866
868 15 500.676 476.216 119.361 5.000 867
869 15 501.266 478.335 121.812 5.000 868
870 15 501.782 479.985 123.620 4.750 869
871 15 502.594 481.545 125.208 4.000 870
