# Supplementary material for: Virtual finger boosts three-dimensional imaging and microsurgery as well as terabyte volume image visualization and analysis
Source: Nat Commun. 2014 Jul 11;5:4342. doi: 10.1038/ncomms5342 (PMC4104457; doi:10.1038/ncomms5342)
Supplement: Supplementary Data 1 — 3D projectome and reconstructed neurite tracts of a Drosophila brain. [file ncomms5342-s2.zip › sdata1_projectome9198/tracts_10138.swc]

1253 1 556.607 452.154 170.275 4.000 -1
1254 1 558.167 451.276 169.938 4.750 1253
1255 1 559.511 450.511 169.536 5.000 1254
1256 1 561.123 449.638 168.960 4.750 1255
1257 1 562.703 448.856 168.443 4.250 1256
1258 1 564.250 448.051 167.959 4.250 1257
1259 1 565.732 447.201 167.542 4.750 1258
1260 1 567.324 446.320 166.984 4.750 1259
1261 1 569.060 445.656 166.303 4.250 1260
1262 1 571.089 445.097 165.291 4.000 1261
1263 1 573.215 444.499 164.150 4.250 1262
1264 1 575.362 443.583 162.909 4.750 1263
1265 1 577.220 442.571 161.992 5.000 1264
1266 1 578.918 441.444 161.240 4.750 1265
1267 1 580.448 440.308 160.688 4.500 1266
1268 1 581.992 438.960 160.068 4.500 1267
1269 1 583.464 437.560 159.523 4.500 1268
1270 1 584.968 436.185 158.944 4.500 1269
1271 1 586.638 435.047 158.217 4.500 1270
1272 1 588.626 434.147 157.158 4.750 1271
1273 1 590.830 433.487 155.719 4.750 1272
1274 1 592.955 432.961 154.230 4.500 1273
1275 1 594.908 432.389 152.764 4.750 1274
1276 1 596.838 431.757 151.658 5.000 1275
1277 1 599.182 430.982 150.531 4.750 1276
1278 1 601.874 430.236 149.505 4.500 1277
1279 1 604.593 429.402 148.423 4.750 1278
1280 1 606.750 428.560 147.849 5.000 1279
1281 1 608.357 427.605 147.747 5.000 1280
1282 1 609.895 426.522 147.871 5.000 1281
1283 1 611.618 425.358 147.748 5.000 1282
1284 1 613.567 424.145 147.336 5.000 1283
1285 1 615.248 422.998 146.919 5.000 1284
1286 1 616.744 421.789 146.543 4.750 1285
1287 1 618.167 420.384 146.035 4.500 1286
1288 1 619.676 418.824 145.385 4.750 1287
1289 1 621.293 417.014 144.544 5.000 1288
1290 1 622.937 414.972 143.444 5.000 1289
1291 1 624.717 412.562 141.917 5.250 1290
1292 1 626.414 410.026 140.115 5.750 1291
1293 1 627.836 407.612 138.681 6.000 1292
1294 1 628.842 405.401 137.631 6.000 1293
1295 1 629.608 403.226 136.886 5.500 1294
1296 1 630.322 400.695 135.602 4.250 1295
1297 1 631.020 397.836 133.744 3.250 1296
1298 1 631.606 394.850 131.125 3.000 1297
1299 1 631.998 392.513 128.375 3.250 1298
1300 1 632.271 390.885 125.413 4.000 1299
1301 1 632.445 390.073 122.762 4.250 1300
1302 1 632.583 389.457 120.200 3.500 1301
1303 1 632.659 388.963 118.092 2.750 1302
1304 1 632.897 388.407 115.944 2.250 1303
1305 1 633.762 388.159 113.275 1.750 1304
1306 1 635.576 388.032 109.644 2.000 1305
1307 1 638.009 388.017 105.626 4.000 1306
1308 1 641.522 387.261 100.463 7.000 1307
