# Supplementary material for: Virtual finger boosts three-dimensional imaging and microsurgery as well as terabyte volume image visualization and analysis
Source: Nat Commun. 2014 Jul 11;5:4342. doi: 10.1038/ncomms5342 (PMC4104457; doi:10.1038/ncomms5342)
Supplement: Supplementary Data 1 — 3D projectome and reconstructed neurite tracts of a Drosophila brain. [file ncomms5342-s2.zip › sdata1_projectome9198/tracts_10139.swc]

1309 5 452.459 461.450 167.109 4.000 -1
1310 5 452.509 459.747 167.642 4.000 1309
1311 5 452.241 458.113 168.048 4.250 1310
1312 5 451.212 456.410 167.589 4.500 1311
1313 5 449.540 454.641 166.520 4.000 1312
1314 5 447.397 452.764 164.926 3.500 1313
1315 5 445.118 450.595 163.191 4.000 1314
1316 5 442.509 448.927 161.191 4.500 1315
1317 5 439.512 447.606 159.005 4.000 1316
1318 5 436.426 446.781 157.075 3.750 1317
1319 5 433.862 445.812 155.952 4.500 1318
1320 5 431.624 444.661 155.467 5.000 1319
1321 5 429.367 443.113 155.322 5.000 1320
1322 5 426.696 440.998 154.862 5.000 1321
1323 5 423.962 438.631 154.168 5.000 1322
1324 5 421.253 436.041 153.170 5.000 1323
1325 5 418.508 433.385 152.062 5.000 1324
1326 5 415.609 430.454 150.780 4.750 1325
1327 5 412.413 427.271 149.550 4.500 1326
1328 5 408.959 424.114 148.294 4.750 1327
1329 5 405.241 421.095 147.035 5.000 1328
1330 5 401.671 418.163 145.587 5.000 1329
1331 5 398.551 415.038 144.256 4.750 1330
1332 5 396.196 411.744 143.209 4.500 1331
1333 5 394.381 408.489 142.293 5.250 1332
1334 5 392.856 405.508 141.036 6.250 1333
1335 5 391.266 402.917 139.228 6.250 1334
1336 5 389.608 400.725 136.859 5.500 1335
1337 5 387.815 398.781 134.000 4.500 1336
1338 5 386.115 396.555 130.969 3.750 1337
1339 5 384.471 393.856 128.165 3.000 1338
1340 5 383.236 390.967 126.216 2.000 1339
1341 5 382.281 388.746 124.873 1.250 1340
1342 5 381.530 387.379 123.760 1.000 1341
