# Supplementary material for: Virtual finger boosts three-dimensional imaging and microsurgery as well as terabyte volume image visualization and analysis
Source: Nat Commun. 2014 Jul 11;5:4342. doi: 10.1038/ncomms5342 (PMC4104457; doi:10.1038/ncomms5342)
Supplement: Supplementary Data 1 — 3D projectome and reconstructed neurite tracts of a Drosophila brain. [file ncomms5342-s2.zip › sdata1_projectome9198/tracts_10141.swc]

1383 1 404.199 342.558 50.113 15.000 -1
1384 1 405.283 343.987 50.268 14.000 1383
1385 1 406.112 345.923 50.056 13.250 1384
1386 1 406.924 348.754 49.828 12.750 1385
1387 1 407.560 351.690 50.266 12.000 1386
1388 1 407.888 354.255 50.907 11.250 1387
1389 1 408.015 356.563 51.744 11.000 1388
1390 1 408.145 359.718 52.848 11.000 1389
1391 1 408.439 364.036 55.024 11.000 1390
1392 1 409.003 369.321 58.123 11.250 1391
1393 1 409.590 374.239 61.456 11.750 1392
1394 1 410.132 378.728 64.045 12.000 1393
1395 1 410.295 382.791 65.839 12.000 1394
1396 1 410.078 386.743 66.922 12.250 1395
1397 1 409.407 390.612 67.807 12.750 1396
1398 1 408.503 394.181 68.457 13.250 1397
1399 1 407.499 397.515 69.182 13.500 1398
1400 1 406.614 400.295 69.892 13.500 1399
1401 1 405.864 402.598 70.824 13.750 1400
1402 1 405.245 404.432 71.930 14.500 1401
1403 1 404.556 405.967 73.553 16.000 1402
1404 1 403.760 407.602 75.254 17.500 1403
1405 1 402.809 409.542 76.391 18.000 1404
1406 1 401.769 411.771 76.310 17.500 1405
1407 1 400.687 413.763 75.564 16.000 1406
1408 1 399.737 415.393 75.016 14.250 1407
1409 1 399.054 416.500 75.012 13.000 1408
1410 1 398.614 417.671 75.351 12.000 1409
