# Supplementary material for: Virtual finger boosts three-dimensional imaging and microsurgery as well as terabyte volume image visualization and analysis
Source: Nat Commun. 2014 Jul 11;5:4342. doi: 10.1038/ncomms5342 (PMC4104457; doi:10.1038/ncomms5342)
Supplement: Supplementary Data 1 — 3D projectome and reconstructed neurite tracts of a Drosophila brain. [file ncomms5342-s2.zip › sdata1_projectome9198/tracts_10142.swc]

1411 2 625.243 417.359 71.751 11.000 -1
1412 2 624.967 414.871 70.743 12.000 1411
1413 2 624.818 412.389 70.078 13.250 1412
1414 2 624.608 409.553 69.136 14.500 1413
1415 2 624.148 406.638 67.916 15.000 1414
1416 2 623.445 403.716 66.291 14.750 1415
1417 2 622.675 400.412 64.305 14.250 1416
1418 2 621.960 396.667 62.446 14.250 1417
1419 2 621.352 392.794 60.891 14.750 1418
1420 2 620.653 388.985 59.744 15.000 1419
1421 2 619.733 385.163 58.780 14.750 1420
1422 2 618.598 381.365 58.091 13.250 1421
1423 2 617.385 376.952 57.651 10.500 1422
1424 2 616.342 372.285 56.611 8.000 1423
1425 2 615.379 366.833 54.522 6.250 1424
1426 2 614.666 361.747 51.581 5.500 1425
1427 2 614.153 357.131 49.255 6.750 1426
1428 2 614.046 353.518 48.039 9.500 1427
1429 2 614.037 350.373 47.721 11.250 1428
1430 2 614.025 347.268 47.184 11.250 1429
1431 2 613.752 344.023 46.190 11.000 1430
1432 2 613.219 340.642 44.752 11.500 1431
1433 2 612.517 337.605 43.512 12.750 1432
1434 2 611.828 335.337 42.700 13.750 1433
1435 2 611.254 333.789 42.233 14.000 1434
