# Supplementary material for: Virtual finger boosts three-dimensional imaging and microsurgery as well as terabyte volume image visualization and analysis
Source: Nat Commun. 2014 Jul 11;5:4342. doi: 10.1038/ncomms5342 (PMC4104457; doi:10.1038/ncomms5342)
Supplement: Supplementary Data 1 — 3D projectome and reconstructed neurite tracts of a Drosophila brain. [file ncomms5342-s2.zip › sdata1_projectome9198/tracts_10144.swc]

131 14 410.413 422.078 96.478 1.000 -1
132 14 411.638 423.054 96.693 1.000 131
133 14 412.779 423.744 96.290 1.000 132
134 14 414.241 424.346 95.358 1.000 133
135 14 415.772 424.822 94.249 1.000 134
136 14 417.643 425.168 93.605 1.000 135
137 14 419.743 425.670 94.013 1.000 136
138 14 421.863 426.128 95.399 1.000 137
139 14 423.558 426.481 97.303 1.000 138
140 14 424.852 426.360 99.229 1.000 139
141 14 425.907 425.726 100.956 1.000 140
142 14 426.924 424.490 102.563 1.000 141
143 14 427.922 422.859 104.141 1.000 142
144 14 429.027 421.325 105.748 1.000 143
145 14 430.235 420.258 107.241 1.000 144
146 14 431.740 419.650 108.605 1.000 145
147 14 433.461 419.245 110.058 1.000 146
148 14 435.438 418.900 111.959 1.000 147
149 14 437.486 418.725 114.351 1.000 148
150 14 439.662 418.575 116.943 1.000 149
151 14 442.284 418.456 119.150 1.000 150
152 14 445.099 418.123 120.623 1.000 151
153 14 448.200 417.663 121.285 1.000 152
154 14 451.041 417.041 121.488 1.000 153
155 14 454.151 416.478 121.467 1.000 154
156 14 457.154 416.095 121.321 1.000 155
157 14 460.669 416.002 121.223 1.000 156
158 14 464.505 416.116 121.244 1.000 157
159 14 468.665 416.440 121.406 1.000 158
160 14 472.302 416.742 121.338 1.000 159
161 14 475.241 417.045 121.178 1.000 160
162 14 477.980 417.066 121.069 1.000 161
163 14 481.344 417.015 121.229 1.000 162
164 14 485.488 416.845 121.362 1.000 163
165 14 490.011 416.837 121.327 1.000 164
166 14 494.109 416.807 121.076 1.000 165
167 14 497.513 416.787 120.788 1.000 166
168 14 500.342 416.698 120.616 1.000 167
169 14 502.986 416.626 120.523 1.000 168
170 14 505.630 416.552 120.423 1.000 169
171 14 508.263 416.467 120.247 1.000 170
172 14 511.006 416.390 120.141 1.000 171
173 14 513.777 416.338 120.201 1.000 172
174 14 516.457 416.294 120.305 1.000 173
175 14 518.840 416.255 120.398 1.000 174
176 14 521.024 416.218 120.478 1.000 175
177 14 523.224 416.194 120.644 1.000 176
178 14 525.523 416.168 120.811 1.000 177
179 14 527.915 416.133 120.936 1.000 178
180 14 530.304 416.095 121.037 1.000 179
181 14 532.700 416.062 121.173 1.000 180
182 14 535.096 416.029 121.309 1.000 181
183 14 537.402 416.004 121.487 1.000 182
184 14 539.518 415.990 121.708 1.000 183
185 14 541.458 415.998 122.050 1.000 184
186 14 543.288 415.998 122.322 1.000 185
187 14 545.096 415.979 122.466 1.000 186
188 14 546.868 415.930 122.400 1.000 187
189 14 548.649 415.983 122.357 1.000 188
190 14 550.429 416.129 122.279 1.000 189
191 14 552.304 416.365 122.156 1.000 190
192 14 554.250 416.480 121.890 1.000 191
193 14 556.405 416.505 121.716 1.000 192
194 14 558.672 416.442 121.633 1.000 193
195 14 561.146 416.382 121.598 1.000 194
196 14 563.820 416.412 121.535 1.000 195
197 14 566.730 416.658 121.623 1.000 196
198 14 569.744 417.094 121.681 1.000 197
199 14 572.557 417.628 121.699 1.000 198
200 14 575.164 418.159 121.667 1.000 199
201 14 577.538 418.841 121.948 1.000 200
202 14 579.845 419.647 122.379 1.000 201
203 14 581.921 420.526 122.606 1.000 202
204 14 583.840 421.363 122.526 1.000 203
205 14 585.624 422.175 122.259 1.000 204
206 14 587.430 423.002 122.098 1.000 205
207 14 589.230 423.826 121.914 1.000 206
208 14 590.923 424.646 121.684 1.000 207
209 14 593.523 425.262 121.551 1.000 208
210 14 597.028 425.484 121.551 1.000 209
211 14 601.641 425.118 121.753 1.000 210
212 14 605.211 424.453 121.796 1.000 211
213 14 607.574 423.805 121.785 1.000 212
214 14 608.915 423.351 121.595 1.000 213
