# Supplementary material for: Virtual finger boosts three-dimensional imaging and microsurgery as well as terabyte volume image visualization and analysis
Source: Nat Commun. 2014 Jul 11;5:4342. doi: 10.1038/ncomms5342 (PMC4104457; doi:10.1038/ncomms5342)
Supplement: Supplementary Data 1 — 3D projectome and reconstructed neurite tracts of a Drosophila brain. [file ncomms5342-s2.zip › sdata1_projectome9198/tracts_10145.swc]

215 13 676.071 201.310 116.496 8.000 -1
216 13 675.033 202.096 116.085 9.250 215
217 13 673.994 202.939 115.432 10.500 216
218 13 672.831 203.846 114.290 11.250 217
219 13 671.632 204.726 112.921 11.750 218
220 13 670.523 205.695 111.688 10.500 219
221 13 669.323 206.911 110.989 7.250 220
222 13 668.046 208.353 110.752 5.250 221
223 13 666.908 209.770 110.692 4.750 222
224 13 665.744 211.014 110.220 4.250 223
225 13 664.684 211.998 109.174 4.000 224
226 13 663.396 212.653 107.531 3.750 225
227 13 662.385 213.054 105.734 3.000 226
228 13 661.199 213.209 103.883 2.250 227
229 13 659.918 213.410 102.063 2.000 228
230 13 657.963 213.548 100.009 2.000 229
231 13 655.802 213.782 97.461 1.750 230
232 13 653.525 213.947 94.294 1.250 231
233 13 651.538 214.220 90.732 1.000 232
234 13 649.714 214.440 87.261 1.000 233
235 13 647.965 214.586 84.106 1.000 234
236 13 646.208 214.501 81.340 1.000 235
237 13 644.534 214.146 78.952 1.000 236
238 13 643.081 213.676 77.001 1.000 237
239 13 641.845 213.157 75.278 1.000 238
240 13 640.718 212.765 73.387 1.000 239
241 13 639.545 212.294 70.974 1.000 240
242 13 638.166 211.866 68.322 1.000 241
243 13 636.424 211.414 65.789 1.000 242
244 13 634.357 211.156 64.064 1.000 243
245 13 632.179 210.971 63.001 1.000 244
246 13 629.982 210.817 62.590 1.000 245
247 13 627.834 210.547 62.218 1.000 246
248 13 625.555 210.236 61.874 1.000 247
249 13 623.307 209.890 61.414 1.000 248
250 13 620.903 209.531 61.077 1.000 249
251 13 618.496 208.988 60.848 1.000 250
252 13 615.907 208.340 60.728 1.000 251
253 13 613.333 207.486 60.640 1.000 252
254 13 610.646 206.570 60.517 1.000 253
255 13 607.977 205.448 60.427 1.000 254
256 13 605.309 204.323 60.327 1.000 255
257 13 602.707 203.185 60.312 1.000 256
258 13 600.066 202.275 60.344 1.000 257
259 13 597.235 201.574 60.514 1.000 258
260 13 594.277 201.137 60.717 1.000 259
261 13 591.179 200.976 60.989 1.000 260
262 13 587.948 201.083 61.306 1.000 261
263 13 584.532 201.391 61.737 1.000 262
264 13 581.043 201.773 62.413 1.000 263
265 13 577.827 202.159 63.196 1.000 264
266 13 574.933 202.429 64.115 1.000 265
267 13 572.456 202.486 64.843 1.000 266
268 13 570.134 202.369 65.548 1.000 267
269 13 567.874 202.308 66.140 1.000 268
270 13 565.569 202.355 66.671 1.000 269
271 13 563.121 202.439 67.058 1.000 270
272 13 560.595 202.544 67.387 1.000 271
273 13 557.798 202.880 67.798 1.000 272
274 13 554.908 203.689 68.329 1.000 273
275 13 551.839 204.878 68.840 1.000 274
276 13 548.955 206.176 69.244 1.000 275
277 13 546.070 207.539 69.430 1.000 276
278 13 543.414 208.898 69.563 1.000 277
279 13 540.871 210.319 69.727 1.000 278
280 13 539.013 211.358 69.968 1.000 279
281 13 537.362 212.228 70.332 1.000 280
