# Supplementary material for: Virtual finger boosts three-dimensional imaging and microsurgery as well as terabyte volume image visualization and analysis
Source: Nat Commun. 2014 Jul 11;5:4342. doi: 10.1038/ncomms5342 (PMC4104457; doi:10.1038/ncomms5342)
Supplement: Supplementary Data 1 — 3D projectome and reconstructed neurite tracts of a Drosophila brain. [file ncomms5342-s2.zip › sdata1_projectome9198/tracts_10146.swc]

282 13 639.545 212.294 70.974 1.000 -1
283 13 640.480 212.885 70.764 1.000 282
284 13 641.372 212.892 70.236 1.000 283
285 13 642.216 212.075 69.524 1.000 284
286 13 642.733 210.451 68.920 1.000 285
287 13 642.638 208.395 68.706 1.000 286
288 13 642.273 206.450 68.767 1.000 287
289 13 641.821 204.601 68.803 1.000 288
290 13 641.499 202.745 68.724 1.000 289
291 13 641.145 200.798 68.745 1.000 290
292 13 640.757 198.763 68.876 1.000 291
293 13 640.412 196.536 68.841 1.000 292
294 13 640.115 194.016 68.276 1.250 293
295 13 639.834 191.487 67.326 2.000 294
296 13 639.474 189.054 66.324 2.750 295
297 13 639.153 187.000 65.556 3.000 296
298 13 638.878 185.135 64.985 2.500 297
299 13 638.758 183.456 64.566 2.000 298
300 13 638.631 181.777 64.171 2.750 299
301 13 638.461 180.010 63.914 4.000 300
302 13 638.112 178.067 63.923 4.500 301
303 13 637.733 175.946 64.348 4.500 302
304 13 637.384 173.827 65.000 5.000 303
305 13 637.094 171.890 65.468 5.750 304
306 13 636.821 170.039 65.557 5.750 305
307 13 636.433 168.094 65.366 5.250 306
308 13 636.009 165.873 65.270 4.750 307
309 13 635.436 163.658 65.355 4.500 308
310 13 634.919 161.536 65.585 5.000 309
311 13 634.306 159.603 65.832 6.000 310
312 13 633.778 157.481 66.103 6.500 311
313 13 633.242 155.079 66.368 6.250 312
314 13 632.831 152.487 66.525 5.750 313
315 13 632.437 149.894 66.621 5.250 314
316 13 632.015 147.487 66.830 5.250 315
317 13 631.597 145.082 67.358 6.000 316
318 13 631.170 142.677 68.244 7.250 317
319 13 630.796 140.083 69.260 8.750 318
320 13 630.485 137.393 70.384 9.750 319
321 13 630.276 134.605 71.483 9.750 320
322 13 630.165 131.905 72.589 9.250 321
323 13 630.009 129.206 73.519 9.500 322
324 13 629.832 126.318 74.498 10.750 323
325 13 629.673 123.053 75.716 12.500 324
326 13 629.597 119.409 77.274 15.000 325
327 13 629.623 115.667 78.810 18.000 326
328 13 629.657 111.925 79.986 20.250 327
329 13 629.824 108.461 80.738 21.000 328
330 13 629.996 105.186 81.162 21.000 329
331 13 630.307 102.283 81.475 20.750 330
332 13 630.552 99.475 81.694 20.000 331
333 13 630.801 96.761 81.910 19.500 332
334 13 630.867 93.958 82.073 19.500 333
335 13 630.843 91.250 82.220 19.250 334
336 13 630.740 88.732 82.323 19.250 335
337 13 630.652 86.400 82.394 19.750 336
338 13 630.579 84.163 82.425 20.000 337
339 13 630.515 81.926 82.424 19.500 338
340 13 630.459 79.783 82.404 18.500 339
341 13 630.415 78.013 82.379 17.500 340
342 13 630.375 76.336 82.352 16.000 341
