# Supplementary material for: Virtual finger boosts three-dimensional imaging and microsurgery as well as terabyte volume image visualization and analysis
Source: Nat Commun. 2014 Jul 11;5:4342. doi: 10.1038/ncomms5342 (PMC4104457; doi:10.1038/ncomms5342)
Supplement: Supplementary Data 1 — 3D projectome and reconstructed neurite tracts of a Drosophila brain. [file ncomms5342-s2.zip › sdata1_projectome9198/tracts_10147.swc]

343 17 476.401 204.296 72.263 1.000 -1
344 17 475.413 203.902 72.660 1.000 343
345 17 474.436 203.321 73.096 1.000 344
346 17 473.198 202.552 73.685 1.000 345
347 17 471.774 201.677 74.271 1.000 346
348 17 470.240 200.781 74.710 1.000 347
349 17 468.488 199.944 74.888 1.000 348
350 17 466.609 199.266 74.822 1.000 349
351 17 464.710 198.766 74.637 1.000 350
352 17 462.904 198.366 74.463 1.000 351
353 17 461.286 197.975 74.264 1.000 352
354 17 459.463 197.655 73.933 1.000 353
355 17 456.848 197.255 73.202 1.000 354
356 17 453.249 196.759 72.032 1.000 355
357 17 448.954 196.085 70.387 1.000 356
358 17 444.931 195.507 68.597 1.000 357
359 17 441.100 195.034 66.805 1.000 358
360 17 437.483 194.695 65.298 1.000 359
361 17 433.800 194.479 64.124 1.000 360
362 17 430.345 194.416 63.438 1.000 361
363 17 427.097 194.484 63.010 1.000 362
364 17 423.955 194.571 62.713 1.000 363
365 17 420.908 194.660 62.395 1.000 364
366 17 418.061 194.775 62.233 1.000 365
367 17 415.510 194.922 62.237 1.000 366
368 17 413.163 195.100 62.451 1.000 367
369 17 410.905 195.376 62.653 1.000 368
370 17 408.545 195.736 62.804 1.000 369
371 17 405.978 196.259 62.812 1.000 370
372 17 403.126 196.865 62.847 1.000 371
373 17 400.001 197.567 63.061 1.000 372
374 17 396.791 198.278 63.402 1.000 373
375 17 393.603 199.025 64.101 1.000 374
376 17 390.711 199.711 64.965 1.000 375
377 17 388.019 200.325 65.952 1.000 376
378 17 385.494 200.816 66.553 1.000 377
379 17 382.850 201.261 66.765 1.000 378
380 17 380.099 201.678 66.751 1.000 379
381 17 377.339 202.079 66.586 1.000 380
382 17 374.663 202.465 66.226 1.000 381
383 17 372.081 202.750 65.756 1.000 382
384 17 369.608 202.967 65.489 1.000 383
385 17 367.260 203.142 65.668 1.000 384
386 17 365.022 203.353 66.155 1.000 385
387 17 362.689 203.451 66.508 1.000 386
388 17 360.232 203.485 66.287 1.250 387
389 17 357.737 203.332 65.186 1.500 388
390 17 355.401 203.129 63.508 1.500 389
391 17 353.286 202.794 62.264 1.500 390
392 17 351.327 202.493 62.202 1.250 391
393 17 349.446 202.149 63.540 1.000 392
394 17 347.777 201.664 65.228 1.000 393
395 17 346.469 201.171 66.640 1.000 394
396 17 345.680 200.825 67.374 1.000 395
397 17 345.223 201.034 67.823 1.000 396
