# Supplementary material for: Virtual finger boosts three-dimensional imaging and microsurgery as well as terabyte volume image visualization and analysis
Source: Nat Commun. 2014 Jul 11;5:4342. doi: 10.1038/ncomms5342 (PMC4104457; doi:10.1038/ncomms5342)
Supplement: Supplementary Data 1 — 3D projectome and reconstructed neurite tracts of a Drosophila brain. [file ncomms5342-s2.zip › sdata1_projectome9198/tracts_10148.swc]

398 17 390.711 199.711 64.965 1.000 -1
399 17 391.419 199.841 66.203 1.000 398
400 17 392.122 198.822 65.816 1.000 399
401 17 392.743 196.909 65.127 1.000 400
402 17 393.373 194.511 64.395 1.000 401
403 17 393.872 191.685 64.176 1.000 402
404 17 394.327 188.226 64.249 1.000 403
405 17 394.546 183.913 64.384 1.000 404
406 17 394.583 178.998 64.192 1.000 405
407 17 394.580 174.230 63.529 1.000 406
408 17 394.613 170.192 62.548 1.000 407
409 17 394.715 167.128 61.872 1.000 408
410 17 394.831 164.585 61.760 1.000 409
411 17 394.982 162.092 62.188 1.000 410
412 17 395.138 159.505 62.620 1.000 411
413 17 395.185 156.894 62.820 1.250 412
414 17 395.019 154.242 62.639 2.250 413
415 17 394.585 151.391 62.496 4.000 414
416 17 394.085 148.372 62.633 5.250 415
417 17 393.636 145.319 63.493 5.250 416
418 17 393.320 142.217 64.879 5.500 417
419 17 393.019 139.034 66.426 7.000 418
420 17 392.692 135.820 67.592 8.750 419
421 17 392.334 132.665 68.342 10.000 420
422 17 391.876 129.596 69.072 10.250 421
423 17 391.452 126.465 70.261 9.250 422
424 17 391.171 123.294 72.148 8.250 423
425 17 391.121 120.078 74.639 8.250 424
426 17 391.167 116.865 77.175 9.250 425
427 17 391.097 113.620 79.375 10.750 426
428 17 390.989 110.332 80.989 12.000 427
429 17 390.757 107.201 82.269 12.500 428
430 17 390.591 104.340 83.322 12.250 429
431 17 390.412 101.760 84.405 12.000 430
432 17 390.331 99.187 85.544 12.000 431
433 17 390.250 96.613 86.680 12.000 432
434 17 390.158 94.028 87.652 12.250 433
435 17 390.164 91.448 88.677 13.000 434
436 17 390.294 88.702 90.035 13.750 435
437 17 390.545 85.884 91.735 14.500 436
438 17 390.785 83.252 93.423 15.500 437
439 17 391.080 80.978 94.752 16.250 438
440 17 391.518 79.066 95.672 16.750 439
441 17 392.115 77.332 96.252 17.000 440
442 17 392.695 75.681 96.639 16.750 441
443 17 393.174 74.020 96.919 16.500 442
444 17 393.664 72.074 97.160 16.750 443
445 17 394.251 70.038 97.367 17.000 444
446 17 394.830 68.092 97.524 16.750 445
447 17 395.295 66.518 97.659 16.000 446
