# Supplementary material for: Virtual finger boosts three-dimensional imaging and microsurgery as well as terabyte volume image visualization and analysis
Source: Nat Commun. 2014 Jul 11;5:4342. doi: 10.1038/ncomms5342 (PMC4104457; doi:10.1038/ncomms5342)
Supplement: Supplementary Data 1 — 3D projectome and reconstructed neurite tracts of a Drosophila brain. [file ncomms5342-s2.zip › sdata1_projectome9198/tracts_1015.swc]

426 2 484.785 176.926 163.247 11.000 -1
427 2 482.359 175.786 164.117 10.500 426
428 2 479.608 174.560 164.474 10.500 427
429 2 476.084 173.327 164.973 10.500 428
430 2 471.791 172.314 165.451 11.250 429
431 2 467.939 171.310 165.746 12.500 430
432 2 465.084 170.439 165.583 13.250 431
433 2 463.333 169.582 165.135 13.500 432
434 2 462.017 168.933 164.917 13.500 433
435 2 460.145 168.484 165.102 14.000 434
436 2 457.606 168.456 165.650 14.750 435
437 2 454.187 169.091 166.145 14.750 436
438 2 450.876 170.054 166.679 13.750 437
439 2 447.672 171.237 167.236 12.000 438
440 2 444.908 172.528 167.824 10.750 439
441 2 442.260 174.383 168.128 10.750 440
442 2 439.956 176.705 167.893 11.250 441
443 2 437.889 179.384 167.049 11.000 442
444 2 435.823 182.064 166.177 9.750 443
445 2 433.855 184.723 165.759 9.000 444
446 2 431.870 187.356 165.922 9.000 445
447 2 430.314 189.752 166.461 9.250 446
448 2 428.872 191.604 166.877 9.750 447
449 2 427.761 193.128 167.244 10.000 448
450 2 426.551 194.448 167.247 10.000 449
451 2 425.346 196.215 167.082 10.250 450
452 2 424.151 198.102 166.641 10.750 451
453 2 423.178 200.761 166.123 11.000 452
454 2 422.531 204.625 165.726 10.750 453
455 2 421.989 209.800 165.512 10.250 454
456 2 421.336 215.303 165.316 9.750 455
457 2 420.579 219.382 164.950 9.500 456
458 2 419.936 221.815 164.454 9.500 457
459 2 419.521 223.375 163.750 9.000 458
