# Supplementary material for: Virtual finger boosts three-dimensional imaging and microsurgery as well as terabyte volume image visualization and analysis
Source: Nat Commun. 2014 Jul 11;5:4342. doi: 10.1038/ncomms5342 (PMC4104457; doi:10.1038/ncomms5342)
Supplement: Supplementary Data 1 — 3D projectome and reconstructed neurite tracts of a Drosophila brain. [file ncomms5342-s2.zip › sdata1_projectome9198/tracts_10153.swc]

1 17 497.273 202.389 75.428 6.000 -1
2 17 497.488 204.928 74.099 6.000 1
3 17 496.492 207.304 72.892 6.000 2
4 17 494.451 209.346 71.827 6.000 3
5 17 491.550 210.274 71.200 6.500 4
6 17 488.421 209.694 70.902 7.500 5
7 17 485.566 207.902 70.740 7.750 6
8 17 482.777 205.332 70.455 7.500 7
9 17 479.784 202.397 70.174 8.000 8
10 17 475.588 199.702 69.246 8.250 9
11 17 470.593 197.321 67.823 7.000 10
12 17 464.430 195.532 65.726 5.500 11
13 17 458.489 194.264 63.566 5.250 12
14 17 452.461 193.723 61.415 5.500 13
15 17 447.599 193.675 59.505 5.250 14
16 17 442.894 193.984 58.000 5.000 15
17 17 438.495 194.465 56.880 5.000 16
18 17 433.435 195.038 56.435 5.000 17
19 17 428.904 195.717 56.622 5.250 18
20 17 424.913 196.520 57.478 5.750 19
21 17 421.816 197.392 58.439 6.000 20
22 17 418.886 198.261 59.385 6.000 21
23 17 415.450 198.974 60.416 6.000 22
24 17 411.573 199.468 61.800 5.750 23
25 17 407.247 199.573 63.562 5.000 24
26 17 403.921 199.348 65.331 4.500 25
27 17 401.245 198.929 67.028 4.750 26
28 17 399.415 198.359 68.741 5.250 27
29 17 397.607 197.507 70.638 6.000 28
30 17 396.153 196.364 72.675 7.000 29
31 17 394.839 194.862 74.710 8.000 30
32 17 393.987 192.347 76.876 8.500 31
33 17 393.742 187.114 78.945 7.750 32
34 17 394.541 179.381 80.556 6.250 33
35 17 395.985 170.490 81.060 5.500 34
36 17 397.361 162.933 80.876 5.750 35
37 17 397.913 156.526 80.450 5.750 36
38 17 397.473 151.187 80.473 5.500 37
39 17 396.691 146.871 80.825 5.500 38
40 17 395.716 143.546 81.426 5.000 39
41 17 395.154 140.802 82.116 4.250 40
42 17 394.860 137.651 82.659 4.000 41
43 17 395.375 134.143 83.150 4.500 42
44 17 396.183 130.109 83.631 5.500 43
45 17 397.016 125.958 84.253 6.250 44
46 17 397.387 122.179 84.938 6.500 45
47 17 397.426 118.723 85.552 6.500 46
48 17 397.355 115.505 86.322 6.500 47
49 17 397.445 111.966 87.159 6.000 48
50 17 397.707 108.436 88.004 5.250 49
51 17 398.197 104.452 88.570 5.250 50
52 17 398.652 100.424 89.013 5.500 51
53 17 399.122 96.108 89.611 5.500 52
54 17 399.314 92.185 90.319 6.000 53
55 17 399.291 88.359 90.819 6.750 54
56 17 399.081 84.823 91.162 7.000 55
57 17 399.094 81.515 91.636 7.000 56
58 17 399.432 78.569 92.590 7.000 57
59 17 399.913 75.903 93.351 7.250 58
60 17 400.297 73.113 93.783 8.000 59
61 17 400.751 70.043 93.926 8.750 60
62 17 401.454 66.770 94.444 9.000 61
63 17 402.428 63.473 95.357 8.750 62
64 17 403.262 60.680 96.223 8.000 63
65 17 403.925 58.656 96.829 7.500 64
66 17 404.412 57.396 97.161 8.000 65
