# Supplementary material for: Virtual finger boosts three-dimensional imaging and microsurgery as well as terabyte volume image visualization and analysis
Source: Nat Commun. 2014 Jul 11;5:4342. doi: 10.1038/ncomms5342 (PMC4104457; doi:10.1038/ncomms5342)
Supplement: Supplementary Data 1 — 3D projectome and reconstructed neurite tracts of a Drosophila brain. [file ncomms5342-s2.zip › sdata1_projectome9198/tracts_10154.swc]

67 9 393.987 192.347 76.876 9.000 -1
68 9 391.964 191.408 78.873 8.000 67
69 9 388.707 191.538 81.152 7.000 68
70 9 384.130 192.409 83.935 5.750 69
71 9 378.719 193.997 87.133 4.250 70
72 9 373.804 195.421 90.345 3.250 71
73 9 369.752 196.409 93.749 2.750 72
74 9 367.307 196.643 96.989 2.250 73
75 9 365.538 196.564 100.308 1.750 74
76 9 363.765 196.328 103.689 1.250 75
77 9 361.317 196.100 107.134 1.000 76
78 9 358.584 195.693 110.180 1.000 77
79 9 356.188 195.020 112.580 1.000 78
80 9 354.214 194.213 114.643 1.000 79
81 9 352.400 193.233 116.721 1.000 80
82 9 350.282 191.507 119.199 1.000 81
83 9 347.758 188.715 121.751 1.000 82
84 9 345.802 185.425 123.949 1.000 83
85 9 344.890 183.030 125.198 1.000 84
86 9 345.237 182.080 125.506 1.000 85
87 9 346.043 182.173 125.253 1.000 86
