# Supplementary material for: Virtual finger boosts three-dimensional imaging and microsurgery as well as terabyte volume image visualization and analysis
Source: Nat Commun. 2014 Jul 11;5:4342. doi: 10.1038/ncomms5342 (PMC4104457; doi:10.1038/ncomms5342)
Supplement: Supplementary Data 1 — 3D projectome and reconstructed neurite tracts of a Drosophila brain. [file ncomms5342-s2.zip › sdata1_projectome9198/tracts_10155.swc]

88 14 372.493 386.969 86.871 1.000 -1
89 14 371.384 384.799 70.396 1.500 88
90 14 371.014 382.140 63.364 2.750 89
91 14 371.288 379.126 58.020 3.000 90
92 14 372.336 376.399 55.181 2.500 91
93 14 373.917 373.706 52.928 3.000 92
94 14 375.748 370.664 51.363 3.500 93
95 14 377.665 366.959 49.832 3.250 94
96 14 379.474 362.742 48.204 2.250 95
97 14 381.113 358.509 46.541 1.500 96
98 14 382.577 354.554 45.421 2.250 97
99 14 384.112 351.296 44.195 3.500 98
100 14 385.742 348.279 42.264 4.250 99
101 14 387.625 345.388 39.209 4.500 100
102 14 389.642 342.695 36.051 4.500 101
103 14 391.940 340.812 33.785 4.250 102
104 14 394.159 340.298 33.186 3.250 103
105 14 396.259 341.340 33.985 2.000 104
106 14 398.062 343.938 35.932 1.250 105
107 14 399.622 347.463 38.600 1.000 106
108 14 401.091 351.958 41.747 1.250 107
109 14 402.514 356.948 45.127 1.750 108
110 14 404.196 362.650 48.643 2.000 109
111 14 405.868 368.526 52.276 1.750 110
112 14 407.201 374.379 55.810 1.250 111
113 14 407.790 380.522 58.877 1.000 112
114 14 407.558 387.460 61.380 1.000 113
115 14 406.968 395.583 63.387 1.000 114
116 14 406.403 403.391 65.150 1.000 115
117 14 406.261 409.072 66.516 1.000 116
118 14 406.437 412.411 68.024 1.000 117
