# Supplementary material for: Virtual finger boosts three-dimensional imaging and microsurgery as well as terabyte volume image visualization and analysis
Source: Nat Commun. 2014 Jul 11;5:4342. doi: 10.1038/ncomms5342 (PMC4104457; doi:10.1038/ncomms5342)
Supplement: Supplementary Data 1 — 3D projectome and reconstructed neurite tracts of a Drosophila brain. [file ncomms5342-s2.zip › sdata1_projectome9198/tracts_10156.swc]

119 14 646.259 376.133 51.583 3.000 -1
120 14 647.722 371.150 49.431 3.500 119
121 14 647.660 367.384 47.966 3.500 120
122 14 647.153 364.175 46.641 3.500 121
123 14 646.348 361.683 45.545 3.250 122
124 14 645.743 359.672 44.481 3.250 123
125 14 645.206 357.788 43.008 3.500 124
126 14 644.606 356.063 41.341 3.500 125
127 14 643.736 354.543 39.814 3.500 126
128 14 642.615 353.080 38.695 3.250 127
129 14 641.283 351.666 37.920 3.250 128
130 14 639.605 350.447 37.094 3.750 129
131 14 637.568 349.428 36.238 4.250 130
132 14 635.229 348.571 34.950 4.750 131
133 14 632.443 347.743 33.448 4.500 132
134 14 629.352 347.957 32.199 4.000 133
135 14 625.869 350.308 32.352 4.250 134
136 14 623.500 354.817 33.991 4.500 135
137 14 622.632 359.850 35.763 4.750 136
138 14 623.618 363.777 36.370 4.750 137
139 14 625.186 366.739 35.985 4.250 138
140 14 626.346 369.439 35.914 4.000 139
141 14 626.939 372.439 36.760 3.750 140
142 14 626.921 375.894 38.302 3.250 141
143 14 626.847 379.562 40.259 2.500 142
144 14 626.457 383.481 42.740 1.750 143
145 14 625.892 386.974 45.776 1.500 144
146 14 625.078 390.369 49.205 1.250 145
147 14 624.209 393.450 52.698 1.250 146
148 14 623.639 396.492 56.032 1.500 147
149 14 623.269 398.982 59.009 1.250 148
150 14 623.022 400.909 61.434 1.000 149
151 14 622.198 402.422 64.121 1.000 150
