# Supplementary material for: Virtual finger boosts three-dimensional imaging and microsurgery as well as terabyte volume image visualization and analysis
Source: Nat Commun. 2014 Jul 11;5:4342. doi: 10.1038/ncomms5342 (PMC4104457; doi:10.1038/ncomms5342)
Supplement: Supplementary Data 1 — 3D projectome and reconstructed neurite tracts of a Drosophila brain. [file ncomms5342-s2.zip › sdata1_projectome9198/tracts_10157.swc]

77 17 530.778 206.217 66.771 4.000 -1
76 17 531.253 205.156 65.870 4.250 77
75 17 532.154 204.351 65.447 5.000 76
74 17 533.502 203.517 65.358 5.750 75
73 17 535.191 202.772 65.745 6.250 74
72 17 536.719 202.026 66.089 6.500 73
71 17 538.288 201.222 66.175 6.250 72
70 17 540.076 200.336 65.923 6.000 71
69 17 542.332 199.360 65.340 5.750 70
68 17 544.862 198.423 64.594 5.250 69
67 17 547.405 197.721 63.766 5.000 68
66 17 549.661 197.419 63.175 4.750 67
65 17 551.647 197.495 62.729 4.500 66
64 17 553.538 197.758 62.347 4.500 65
63 17 555.528 198.165 61.874 4.750 64
62 17 557.751 198.584 61.498 5.750 63
61 17 559.936 199.058 61.370 6.750 62
60 17 562.158 199.428 61.544 7.000 61
59 17 563.972 199.800 61.658 6.750 60
58 17 565.904 200.203 61.545 6.500 59
57 17 568.131 200.778 61.122 6.500 58
56 17 571.365 201.550 60.629 6.500 57
55 17 575.360 202.434 60.027 6.500 56
54 17 579.706 203.526 59.293 6.250 55
53 17 583.732 204.693 58.459 6.000 54
52 17 587.254 205.970 57.659 6.000 53
51 17 590.474 207.085 57.214 6.000 52
50 17 593.662 208.079 56.976 6.250 51
49 17 596.817 208.954 56.963 6.750 50
48 17 599.737 209.731 56.839 7.000 49
47 17 602.388 210.381 56.853 7.250 48
46 17 604.927 210.742 57.056 7.750 47
45 17 607.503 210.921 57.580 7.500 46
44 17 610.233 210.941 58.176 6.750 45
43 17 612.806 211.041 58.722 6.750 44
42 17 615.135 211.147 59.248 7.000 43
41 17 616.950 211.219 59.907 7.000 42
40 17 618.490 211.010 60.761 7.000 41
39 17 619.938 210.648 61.669 7.000 40
38 17 621.469 210.113 62.569 7.250 39
37 17 623.238 209.498 63.536 7.750 38
36 17 625.139 208.511 64.741 7.750 37
35 17 627.167 207.241 66.221 7.000 36
34 17 629.000 205.692 67.926 6.500 35
33 17 630.559 204.202 69.855 7.250 34
32 17 631.844 202.772 72.020 8.500 33
31 17 633.047 201.606 74.228 8.750 32
30 17 634.285 200.723 76.203 8.250 31
29 17 635.599 200.217 77.603 8.000 30
28 17 637.012 199.956 78.216 8.250 29
27 17 638.527 199.847 77.994 8.500 28
26 17 640.014 199.723 77.307 8.000 27
25 17 641.461 199.676 76.971 7.000 26
24 17 642.856 199.626 77.778 6.000 25
23 17 644.418 199.800 80.036 5.250 24
22 17 646.181 200.049 83.456 4.750 23
21 17 648.067 200.384 87.304 4.500 22
20 17 650.036 200.549 91.169 4.750 21
19 17 651.955 200.577 94.789 5.000 20
18 17 654.019 200.475 98.631 5.000 19
17 17 656.124 200.296 102.918 4.750 18
16 17 658.412 200.079 107.876 4.250 17
15 17 660.783 199.698 112.892 3.750 16
14 17 663.310 198.999 117.262 2.750 15
13 17 666.033 197.626 119.727 1.500 14
12 17 668.897 195.605 119.974 1.000 13
11 17 671.718 193.236 118.160 1.000 12
10 17 674.158 190.888 115.962 1.000 11
9 17 676.115 188.961 114.451 1.000 10
8 17 677.602 187.339 114.289 1.000 9
7 17 678.771 186.138 114.861 1.000 8
6 17 679.425 185.345 115.661 1.000 7
5 17 679.540 185.184 116.130 1.000 6
4 17 679.041 185.644 116.210 1.000 5
3 17 678.417 186.285 115.908 1.000 4
2 17 677.883 186.822 115.527 1.000 3
1 17 677.595 187.090 115.129 1.000 2
