# Supplementary material for: Virtual finger boosts three-dimensional imaging and microsurgery as well as terabyte volume image visualization and analysis
Source: Nat Commun. 2014 Jul 11;5:4342. doi: 10.1038/ncomms5342 (PMC4104457; doi:10.1038/ncomms5342)
Supplement: Supplementary Data 1 — 3D projectome and reconstructed neurite tracts of a Drosophila brain. [file ncomms5342-s2.zip › sdata1_projectome9198/tracts_10158.swc]

127 13 635.599 200.217 77.603 8.000 -1
126 13 635.994 199.987 78.252 8.000 127
125 13 636.325 199.267 78.666 7.750 126
124 13 636.597 197.721 78.669 7.250 125
123 13 636.703 195.158 77.895 7.250 124
122 13 636.738 192.076 76.574 8.000 123
121 13 636.785 189.079 75.243 8.750 122
120 13 636.811 186.547 74.500 8.750 121
119 13 636.893 184.435 74.256 7.750 120
118 13 636.887 182.321 74.220 6.250 119
117 13 636.928 179.962 73.988 5.250 118
116 13 636.910 177.217 73.610 5.500 117
115 13 637.106 174.254 73.199 6.250 116
114 13 637.469 171.312 72.931 6.250 115
113 13 637.986 168.335 72.897 6.000 114
112 13 638.429 165.432 73.049 6.000 113
111 13 638.725 162.161 73.328 6.000 112
110 13 638.966 158.544 73.572 5.500 111
109 13 639.191 154.327 73.831 4.750 110
108 13 639.472 149.949 74.146 5.000 109
107 13 639.772 145.715 74.646 7.500 108
106 13 640.146 141.963 75.331 11.750 107
105 13 640.634 138.935 76.166 15.000 106
104 13 641.044 136.444 77.015 16.500 105
103 13 641.355 134.348 77.685 19.000 104
102 13 641.481 132.100 78.041 23.000 103
101 13 641.589 129.736 78.288 25.000 102
100 13 641.636 127.020 78.763 25.000 101
99 13 641.587 124.248 79.569 25.000 100
98 13 641.424 121.319 80.654 24.750 99
97 13 641.102 118.426 81.769 24.250 98
96 13 640.594 115.413 82.956 23.750 97
95 13 639.811 112.227 83.993 23.250 96
94 13 638.753 108.854 84.824 22.750 95
93 13 637.498 105.263 85.383 18.750 94
92 13 636.062 101.544 85.693 11.500 93
91 13 634.521 97.691 86.066 8.000 92
90 13 632.890 93.799 86.537 8.250 91
89 13 631.247 89.879 87.499 9.750 90
88 13 629.705 86.107 88.729 13.250 89
87 13 628.255 82.428 90.343 16.750 88
86 13 627.021 79.070 92.003 18.250 87
85 13 625.920 76.012 93.597 18.500 86
84 13 625.093 73.606 94.926 18.250 85
83 13 624.620 71.813 95.901 17.750 84
82 13 624.395 70.491 96.555 17.000 83
81 13 624.215 69.424 96.923 16.250 82
80 13 623.817 68.510 97.097 15.750 81
79 13 623.388 67.911 97.156 15.250 80
78 13 622.998 67.541 97.136 15.000 79
