# Supplementary material for: Virtual finger boosts three-dimensional imaging and microsurgery as well as terabyte volume image visualization and analysis
Source: Nat Commun. 2014 Jul 11;5:4342. doi: 10.1038/ncomms5342 (PMC4104457; doi:10.1038/ncomms5342)
Supplement: Supplementary Data 1 — 3D projectome and reconstructed neurite tracts of a Drosophila brain. [file ncomms5342-s2.zip › sdata1_projectome9198/tracts_10159.swc]

179 17 483.317 211.231 70.778 7.000 -1
178 17 483.216 211.162 70.762 7.250 179
177 17 482.548 210.648 70.743 7.750 178
176 17 481.565 209.898 70.452 8.000 177
175 17 480.160 208.849 69.857 7.500 176
174 17 478.326 207.418 68.949 6.500 175
173 17 475.870 205.498 67.913 6.000 174
172 17 473.047 203.190 66.894 6.250 173
171 17 470.050 200.763 66.104 6.250 172
170 17 466.909 198.549 65.586 5.750 171
169 17 463.592 196.805 65.055 6.000 170
168 17 460.110 195.631 64.121 7.000 169
167 17 456.776 194.959 62.871 7.500 168
166 17 453.542 194.450 61.619 6.250 167
165 17 450.466 194.093 60.700 3.500 166
164 17 447.431 193.653 60.075 1.750 165
163 17 444.335 193.417 59.702 2.500 164
162 17 441.217 193.089 59.687 4.250 163
161 17 437.885 192.969 59.992 5.250 162
160 17 434.296 192.967 60.318 6.000 161
159 17 430.313 193.455 60.330 6.750 160
158 17 425.784 194.260 60.102 7.250 159
157 17 421.081 195.210 60.074 7.750 158
156 17 416.119 196.081 60.482 7.750 157
155 17 411.685 196.773 61.268 7.500 156
154 17 407.642 197.422 62.326 7.750 155
153 17 404.257 197.989 63.655 8.250 154
152 17 401.079 198.599 65.039 9.000 153
151 17 398.211 199.195 66.302 9.750 152
150 17 395.610 199.665 67.570 9.750 151
149 17 393.362 199.972 69.260 9.000 150
148 17 391.332 199.958 71.707 7.500 149
147 17 389.487 199.795 74.613 5.500 148
146 17 387.703 199.465 77.466 4.000 147
145 17 385.896 199.179 79.841 3.500 146
144 17 383.963 198.991 81.914 3.750 145
143 17 381.910 198.957 84.132 4.000 144
142 17 379.886 198.957 86.859 4.000 143
141 17 377.995 198.877 90.142 4.000 142
140 17 376.090 198.776 93.842 3.750 141
139 17 374.052 198.897 97.437 3.250 140
138 17 371.751 199.438 100.586 3.250 139
137 17 369.530 200.269 103.256 4.000 138
136 17 367.481 201.169 105.914 4.500 137
135 17 365.669 201.845 108.962 4.500 136
134 17 363.945 202.180 112.266 4.500 135
133 17 362.183 202.187 115.515 4.250 134
132 17 360.510 202.005 118.111 3.750 133
131 17 358.901 201.921 119.964 3.500 132
130 17 357.623 201.992 121.053 3.500 131
129 17 356.708 202.221 121.679 3.250 130
128 17 356.142 202.467 122.050 3.000 129
