# Supplementary material for: Virtual finger boosts three-dimensional imaging and microsurgery as well as terabyte volume image visualization and analysis
Source: Nat Commun. 2014 Jul 11;5:4342. doi: 10.1038/ncomms5342 (PMC4104457; doi:10.1038/ncomms5342)
Supplement: Supplementary Data 1 — 3D projectome and reconstructed neurite tracts of a Drosophila brain. [file ncomms5342-s2.zip › sdata1_projectome9198/tracts_1016.swc]

460 3 695.327 244.161 135.246 1.000 -1
461 3 697.238 244.878 139.482 1.000 460
462 3 699.554 245.530 141.007 1.000 461
463 3 702.460 246.068 140.748 1.000 462
464 3 705.193 246.508 138.993 1.000 463
465 3 707.494 247.055 137.264 1.000 464
466 3 709.446 248.082 136.320 1.000 465
467 3 711.692 249.713 136.339 1.000 466
468 3 714.231 252.068 137.443 1.000 467
469 3 717.490 255.283 139.967 1.250 468
470 3 720.947 259.100 143.286 2.000 469
471 3 724.525 263.109 146.203 2.500 470
472 3 727.279 266.468 147.574 2.000 471
473 3 729.426 268.941 147.213 1.250 472
474 3 730.959 270.637 145.171 1.000 473
475 3 732.291 272.362 142.148 1.000 474
476 3 733.187 275.271 139.134 1.000 475
477 3 733.738 279.548 137.114 1.000 476
478 3 733.940 286.476 135.937 1.500 477
479 3 734.021 296.000 134.894 2.250 478
480 3 733.874 310.336 133.308 2.250 479
481 3 733.935 325.976 131.777 2.000 480
482 3 734.210 340.349 130.568 2.000 481
483 3 734.715 349.688 129.874 1.750 482
484 3 734.806 355.986 129.082 1.250 483
485 3 734.474 361.512 128.162 1.000 484
486 3 733.928 366.717 127.286 1.000 485
487 3 733.604 371.978 125.990 1.000 486
488 3 733.830 376.386 123.920 1.250 487
489 3 734.717 380.849 120.534 2.250 488
490 3 736.357 384.417 116.956 3.000 489
491 3 738.093 387.320 114.172 2.250 490
492 3 739.486 389.567 113.131 1.250 491
493 3 740.437 391.613 113.113 1.000 492
494 3 741.278 393.590 113.417 1.000 493
495 3 742.340 395.483 113.054 1.000 494
496 3 743.412 397.270 111.848 1.000 495
497 3 744.713 398.771 109.241 1.750 496
498 3 746.129 399.948 105.810 3.500 497
499 3 747.650 400.804 102.411 4.750 498
500 3 749.256 401.770 100.730 5.000 499
501 3 750.949 402.962 100.820 5.250 500
502 3 752.839 404.572 102.496 5.500 501
503 3 754.302 406.112 104.451 5.250 502
504 3 755.238 407.426 106.305 5.000 503
505 3 755.646 408.425 108.207 5.000 504
