# Supplementary material for: Virtual finger boosts three-dimensional imaging and microsurgery as well as terabyte volume image visualization and analysis
Source: Nat Commun. 2014 Jul 11;5:4342. doi: 10.1038/ncomms5342 (PMC4104457; doi:10.1038/ncomms5342)
Supplement: Supplementary Data 1 — 3D projectome and reconstructed neurite tracts of a Drosophila brain. [file ncomms5342-s2.zip › sdata1_projectome9198/tracts_10160.swc]

232 17 383.963 198.991 81.914 4.000 -1
231 17 383.830 198.193 81.509 4.500 232
230 17 384.136 197.566 81.018 5.500 231
229 17 384.879 196.690 80.606 6.250 230
228 17 385.985 195.565 80.317 7.250 229
227 17 387.093 194.261 80.046 8.750 228
226 17 387.966 192.939 79.643 9.750 227
225 17 388.540 191.680 79.167 10.250 226
224 17 388.944 190.350 78.721 10.500 225
223 17 389.366 188.207 78.377 10.000 224
222 17 389.910 185.134 78.177 9.000 223
221 17 390.610 181.017 78.206 8.000 222
220 17 391.185 177.235 78.344 7.500 221
219 17 391.552 174.036 78.371 7.750 220
218 17 391.693 171.698 78.229 7.750 219
217 17 391.887 169.493 78.204 7.250 218
216 17 392.251 167.236 78.585 7.250 217
215 17 392.643 164.892 79.255 7.750 216
214 17 392.994 162.671 79.818 8.000 215
213 17 393.072 160.434 79.950 8.000 214
212 17 393.104 158.029 79.767 8.250 213
211 17 392.966 155.167 79.429 9.000 212
210 17 392.928 152.194 79.119 9.750 211
209 17 392.850 149.190 78.933 10.000 210
208 17 392.928 146.319 79.109 10.000 209
207 17 393.126 143.371 79.790 10.250 208
206 17 393.431 140.598 80.713 10.750 207
205 17 393.530 138.027 81.348 11.250 206
204 17 393.282 135.868 81.343 12.000 205
203 17 392.672 133.621 80.921 12.750 204
202 17 392.053 131.228 80.700 13.000 203
201 17 391.590 128.208 81.331 13.000 202
200 17 391.414 124.777 82.891 13.000 201
199 17 391.376 120.794 85.042 13.000 200
198 17 391.338 116.689 86.984 13.000 199
197 17 391.264 112.559 88.413 13.000 198
196 17 391.141 108.599 89.277 12.500 197
195 17 390.980 104.734 89.830 11.250 196
194 17 390.711 101.054 90.109 10.000 195
193 17 390.399 97.476 90.063 9.250 194
192 17 390.184 93.785 90.036 9.250 193
191 17 390.116 89.841 90.164 10.000 192
190 17 390.284 85.839 90.638 11.000 191
189 17 390.541 82.093 91.089 12.500 190
188 17 391.017 78.646 91.600 14.250 189
187 17 391.640 75.309 92.236 15.500 188
186 17 392.541 72.124 93.084 16.250 187
185 17 393.526 69.295 93.887 16.500 186
184 17 394.501 67.184 94.393 16.500 185
183 17 395.370 65.630 94.604 16.250 184
182 17 396.109 64.492 94.695 15.750 183
181 17 396.682 63.552 94.813 15.250 182
180 17 397.128 62.775 95.053 15.000 181
