# Supplementary material for: Virtual finger boosts three-dimensional imaging and microsurgery as well as terabyte volume image visualization and analysis
Source: Nat Commun. 2014 Jul 11;5:4342. doi: 10.1038/ncomms5342 (PMC4104457; doi:10.1038/ncomms5342)
Supplement: Supplementary Data 1 — 3D projectome and reconstructed neurite tracts of a Drosophila brain. [file ncomms5342-s2.zip › sdata1_projectome9198/tracts_10163.swc]

369 1 726.123 177.840 58.026 14.000 -1
368 1 725.741 179.048 58.356 15.750 369
367 1 725.202 180.337 58.643 17.000 368
366 1 724.599 181.954 58.824 18.250 367
365 1 724.047 183.581 58.694 19.750 366
364 1 723.679 185.131 58.451 20.750 365
363 1 723.315 186.520 58.176 21.000 364
362 1 722.943 187.825 57.953 20.250 363
361 1 722.184 189.701 57.589 17.500 362
360 1 721.120 192.310 57.085 13.750 361
359 1 719.732 195.569 56.559 11.000 360
358 1 718.573 198.094 56.136 9.500 359
357 1 717.358 199.635 56.033 9.250 358
356 1 715.945 200.277 56.116 10.000 357
355 1 714.013 200.750 56.346 10.500 356
354 1 712.024 201.226 56.418 10.000 355
353 1 710.300 201.543 56.386 9.250 354
352 1 708.839 201.457 56.253 9.000 353
351 1 707.542 200.883 56.119 9.250 352
350 1 706.145 199.980 56.077 9.500 351
349 1 704.908 199.078 56.067 9.750 350
348 1 703.517 198.257 55.998 10.250 349
347 1 701.801 197.599 55.890 10.000 348
346 1 699.474 197.176 55.965 9.250 347
345 1 696.812 197.148 56.529 9.000 346
344 1 694.358 197.443 57.319 9.250 345
343 1 692.097 197.823 57.941 9.500 344
342 1 690.164 198.135 58.107 9.000 343
341 1 688.266 198.289 58.067 7.750 342
340 1 686.693 198.280 58.060 6.500 341
339 1 685.243 197.940 58.287 5.750 340
338 1 684.010 197.352 58.678 5.000 339
337 1 682.905 196.596 59.274 4.500 338
336 1 681.892 195.842 59.813 4.500 337
335 1 680.904 195.091 60.220 4.500 336
334 1 679.847 194.341 60.544 4.750 335
333 1 678.678 193.504 61.021 5.250 334
332 1 677.250 192.500 61.547 5.750 333
331 1 675.436 191.334 61.904 5.750 332
330 1 673.292 190.084 62.243 5.250 331
329 1 670.961 188.992 62.676 5.000 330
328 1 668.547 187.970 63.548 4.500 329
327 1 666.127 187.110 64.440 3.500 328
326 1 663.766 186.247 65.445 3.000 327
325 1 661.555 185.557 66.097 2.750 326
324 1 659.443 185.035 66.649 2.000 325
323 1 657.282 184.587 67.451 1.250 324
322 1 655.038 184.196 69.097 1.000 323
321 1 652.798 183.865 71.572 1.250 322
320 1 650.716 183.780 74.084 2.000 321
319 1 648.859 183.882 75.863 2.750 320
318 1 647.363 184.014 76.638 3.250 319
317 1 646.324 184.085 76.792 4.000 318
316 1 645.664 184.083 76.729 5.000 317
