# Supplementary material for: Virtual finger boosts three-dimensional imaging and microsurgery as well as terabyte volume image visualization and analysis
Source: Nat Commun. 2014 Jul 11;5:4342. doi: 10.1038/ncomms5342 (PMC4104457; doi:10.1038/ncomms5342)
Supplement: Supplementary Data 1 — 3D projectome and reconstructed neurite tracts of a Drosophila brain. [file ncomms5342-s2.zip › sdata1_projectome9198/tracts_10166.swc]

429 15 374.701 178.818 80.907 4.000 -1
430 15 371.776 179.553 79.147 2.250 429
431 15 368.772 180.149 77.866 1.250 430
432 15 365.851 180.857 76.669 1.000 431
433 15 363.214 181.484 75.591 1.000 432
434 15 361.103 182.003 74.413 1.250 433
435 15 359.447 182.391 72.969 1.750 434
436 15 358.143 182.942 71.229 2.000 435
437 15 356.780 183.728 69.766 2.000 436
438 15 354.905 184.877 68.832 2.000 437
439 15 352.678 186.128 68.696 2.250 438
440 15 350.506 187.509 68.780 2.750 439
441 15 348.629 188.799 68.904 3.250 440
442 15 346.924 189.945 68.680 3.750 441
443 15 345.295 190.651 68.136 4.000 442
444 15 343.557 190.905 67.209 4.000 443
445 15 341.565 190.834 66.104 4.000 444
446 15 339.380 190.563 65.012 4.000 445
447 15 337.079 190.207 64.023 4.250 446
448 15 335.068 189.862 63.098 4.750 447
449 15 333.073 189.797 62.039 5.250 448
450 15 330.978 190.118 60.911 5.750 449
451 15 328.662 190.741 59.826 6.000 450
452 15 325.797 191.296 59.014 6.000 451
453 15 322.578 191.497 58.539 6.000 452
454 15 318.877 191.264 58.563 6.500 453
455 15 315.707 190.889 58.959 7.750 454
456 15 313.126 190.528 59.409 8.750 455
457 15 311.501 190.042 59.610 9.250 456
458 15 310.617 189.055 59.722 10.250 457
459 15 310.256 187.479 59.846 11.750 458
460 15 309.691 185.323 60.100 12.250 459
461 15 308.381 182.833 60.145 11.000 460
462 15 306.264 179.953 60.297 9.500 461
463 15 303.960 176.964 60.401 8.500 462
464 15 301.810 174.007 60.727 7.250 463
465 15 300.254 171.351 61.030 6.250 464
466 15 299.355 169.212 61.442 6.000 465
467 15 299.408 167.887 61.937 6.500 466
468 15 300.132 167.555 62.381 7.750 467
469 15 301.069 167.895 62.629 8.500 468
470 15 301.848 168.498 62.622 8.000 469
