# Supplementary material for: Virtual finger boosts three-dimensional imaging and microsurgery as well as terabyte volume image visualization and analysis
Source: Nat Commun. 2014 Jul 11;5:4342. doi: 10.1038/ncomms5342 (PMC4104457; doi:10.1038/ncomms5342)
Supplement: Supplementary Data 1 — 3D projectome and reconstructed neurite tracts of a Drosophila brain. [file ncomms5342-s2.zip › sdata1_projectome9198/tracts_10168.swc]

507 14 405.759 382.624 74.870 4.000 -1
508 14 404.422 384.575 72.229 3.500 507
509 14 403.689 386.856 71.293 3.250 508
510 14 403.109 390.065 71.120 2.500 509
511 14 402.653 394.064 71.431 2.000 510
512 14 402.198 397.453 72.258 2.000 511
513 14 401.712 400.281 73.380 2.000 512
514 14 401.132 403.048 75.239 2.500 513
515 14 400.482 406.324 77.513 3.500 514
516 14 399.733 409.783 79.860 4.000 515
517 14 398.804 412.206 81.933 4.500 516
518 14 397.315 413.797 83.175 5.750 517
519 14 395.159 414.846 83.602 6.500 518
520 14 392.584 416.069 83.145 6.500 519
521 14 390.116 417.191 82.709 7.250 520
522 14 387.892 418.064 82.539 8.750 521
523 14 385.736 418.656 82.775 9.500 522
524 14 383.584 419.151 82.995 9.000 523
525 14 381.437 419.731 83.290 8.000 524
526 14 379.509 420.370 83.801 6.750 525
527 14 377.428 421.125 84.697 5.750 526
528 14 375.096 421.898 85.960 5.750 527
529 14 372.487 422.638 87.349 6.000 528
530 14 370.360 423.124 88.583 6.000 529
531 14 368.522 423.349 89.682 6.000 530
