# Supplementary material for: Virtual finger boosts three-dimensional imaging and microsurgery as well as terabyte volume image visualization and analysis
Source: Nat Commun. 2014 Jul 11;5:4342. doi: 10.1038/ncomms5342 (PMC4104457; doi:10.1038/ncomms5342)
Supplement: Supplementary Data 1 — 3D projectome and reconstructed neurite tracts of a Drosophila brain. [file ncomms5342-s2.zip › sdata1_projectome9198/tracts_10171.swc]

587 7 610.829 345.272 62.451 3.000 -1
588 7 610.347 344.783 60.548 2.250 587
589 7 610.254 344.012 59.533 2.000 588
590 7 610.635 342.901 58.545 2.000 589
591 7 611.471 341.622 57.322 2.000 590
592 7 612.541 340.542 56.251 2.000 591
593 7 614.237 339.629 55.300 2.000 592
594 7 616.663 338.716 53.863 2.000 593
595 7 619.974 337.851 51.572 2.250 594
596 7 623.179 337.363 49.004 3.000 595
597 7 626.294 337.663 48.266 4.000 596
598 7 629.239 338.513 48.911 4.500 597
599 7 632.338 339.579 49.846 4.250 598
600 7 635.218 340.596 49.192 3.750 599
601 7 638.097 341.869 49.060 3.250 600
602 7 641.306 343.470 50.376 2.500 601
603 7 644.802 345.159 53.672 1.500 602
604 7 648.042 346.568 56.007 1.250 603
605 7 650.435 347.765 56.694 2.000 604
606 7 652.191 349.023 55.650 2.750 605
607 7 653.490 350.458 54.111 3.000 606
608 7 654.908 351.899 52.715 3.000 607
609 7 656.581 353.268 51.744 3.250 608
610 7 658.900 354.627 51.110 4.000 609
611 7 661.378 356.041 50.185 5.250 610
612 7 663.776 357.403 48.748 6.750 611
613 7 665.549 358.508 47.284 8.000 612
614 7 666.999 359.408 46.461 9.000 613
615 7 668.050 360.123 46.407 9.500 614
616 7 669.319 361.095 47.001 9.000 615
