# Supplementary material for: Virtual finger boosts three-dimensional imaging and microsurgery as well as terabyte volume image visualization and analysis
Source: Nat Commun. 2014 Jul 11;5:4342. doi: 10.1038/ncomms5342 (PMC4104457; doi:10.1038/ncomms5342)
Supplement: Supplementary Data 1 — 3D projectome and reconstructed neurite tracts of a Drosophila brain. [file ncomms5342-s2.zip › sdata1_projectome9198/tracts_10176.swc]

852 15 618.855 444.591 107.315 1.000 -1
853 15 619.607 446.691 109.203 1.000 852
854 15 620.331 447.766 108.868 1.000 853
855 15 621.241 448.534 107.694 1.000 854
856 15 622.274 449.004 105.995 1.000 855
857 15 623.251 449.492 104.651 1.000 856
858 15 624.194 450.152 103.777 1.000 857
859 15 625.296 451.532 103.089 1.000 858
860 15 626.623 453.732 102.267 1.000 859
861 15 628.304 456.913 101.451 1.000 860
862 15 630.062 460.088 101.201 1.000 861
863 15 631.904 462.887 101.694 1.000 862
864 15 633.462 464.912 101.861 1.250 863
865 15 634.724 466.374 100.811 2.000 864
866 15 635.601 467.789 98.472 3.000 865
867 15 636.129 469.300 95.818 3.750 866
868 15 636.069 471.170 93.266 3.500 867
869 15 635.526 473.114 90.925 2.250 868
870 15 634.787 475.333 89.318 1.250 869
871 15 634.196 477.720 88.729 1.000 870
872 15 633.589 479.928 88.821 1.000 871
873 15 632.832 481.830 88.680 1.000 872
874 15 631.897 483.447 88.078 1.250 873
875 15 630.759 485.267 87.438 1.500 874
876 15 629.236 487.343 86.903 1.250 875
877 15 627.022 489.780 86.464 1.250 876
878 15 624.179 492.281 85.915 1.500 877
879 15 621.036 494.608 85.485 1.500 878
880 15 617.897 496.560 85.210 1.750 879
881 15 615.129 498.392 85.463 1.750 880
882 15 612.436 500.332 86.274 1.250 881
883 15 609.830 502.223 87.795 1.000 882
884 15 607.008 503.512 89.454 1.000 883
885 15 604.377 503.712 90.559 1.000 884
886 15 602.152 502.850 90.336 1.000 885
887 15 600.493 501.177 89.141 1.000 886
888 15 599.241 499.297 87.971 1.000 887
889 15 598.237 497.530 87.930 1.000 888
890 15 597.343 496.163 88.636 1.000 889
891 15 596.383 494.996 89.576 1.000 890
892 15 595.294 493.949 90.265 1.000 891
893 15 594.206 492.806 90.989 1.000 892
894 15 593.143 491.447 92.002 1.000 893
895 15 592.105 489.965 93.266 1.000 894
896 15 590.911 488.526 94.930 1.000 895
897 15 589.703 487.337 96.394 1.000 896
898 15 588.323 486.147 97.290 1.000 897
899 15 586.701 484.952 97.028 1.000 898
900 15 584.803 483.746 96.172 1.000 899
901 15 582.938 482.730 95.526 1.000 900
902 15 581.405 481.786 95.924 1.000 901
903 15 580.105 480.831 97.438 1.000 902
904 15 578.646 479.720 99.407 1.000 903
905 15 576.747 478.336 101.236 1.000 904
906 15 574.637 476.540 102.271 1.000 905
907 15 572.553 474.425 102.744 1.000 906
908 15 570.718 472.328 102.686 1.000 907
909 15 568.894 470.356 102.668 1.000 908
910 15 567.312 468.590 102.906 1.000 909
911 15 565.907 466.852 103.799 1.250 910
912 15 564.884 465.430 105.247 1.500 911
913 15 563.768 464.229 106.706 1.250 912
914 15 562.390 463.345 107.555 1.000 913
915 15 560.723 462.598 107.608 1.000 914
916 15 558.372 461.939 107.021 1.000 915
