# Supplementary material for: Virtual finger boosts three-dimensional imaging and microsurgery as well as terabyte volume image visualization and analysis
Source: Nat Commun. 2014 Jul 11;5:4342. doi: 10.1038/ncomms5342 (PMC4104457; doi:10.1038/ncomms5342)
Supplement: Supplementary Data 1 — 3D projectome and reconstructed neurite tracts of a Drosophila brain. [file ncomms5342-s2.zip › sdata1_projectome9198/tracts_10177.swc]

70 15 627.715 129.480 64.097 12.000 -1
69 15 626.415 132.411 64.406 13.333 70
68 15 625.412 135.417 65.206 14.000 69
67 15 624.293 139.339 66.215 14.889 68
66 15 623.142 142.643 66.774 15.889 67
65 15 621.946 145.221 66.650 16.778 66
64 15 620.714 147.053 66.004 17.111 65
63 15 619.348 148.750 65.367 17.333 64
62 15 617.056 150.438 64.885 18.111 63
61 15 613.846 152.102 64.692 20.000 62
60 15 609.841 153.489 64.646 22.667 61
59 15 606.643 154.588 64.700 25.444 60
58 15 603.974 155.284 64.714 27.778 59
57 15 601.838 155.980 64.675 29.667 58
56 15 599.175 156.530 64.802 31.222 57
55 15 596.386 157.060 65.113 32.444 56
54 15 593.207 157.298 65.677 33.000 55
53 15 589.895 157.534 66.276 32.778 54
52 15 585.926 157.878 67.170 31.889 53
51 15 581.832 158.468 68.288 30.778 52
50 15 577.600 159.067 69.341 29.556 51
49 15 573.881 159.440 69.958 28.556 50
48 15 570.281 159.709 70.280 27.444 49
47 15 566.955 160.088 70.810 26.556 48
46 15 563.497 160.740 71.317 25.667 47
45 15 559.900 161.544 71.665 25.222 46
44 15 555.889 162.385 71.718 24.889 45
43 15 551.354 163.327 72.131 24.222 44
42 15 546.287 164.399 72.639 22.667 43
41 15 540.685 165.468 73.220 20.000 42
40 15 535.203 166.451 73.336 16.667 41
39 15 529.996 167.109 73.962 13.111 40
38 15 525.333 167.558 75.253 10.111 39
37 15 520.689 167.757 77.633 8.222 38
36 15 516.170 167.967 79.907 7.556 37
35 15 511.635 168.115 81.491 7.556 36
34 15 507.345 168.092 82.113 7.667 35
33 15 503.174 167.901 81.753 7.889 34
32 15 499.263 167.673 80.436 8.889 33
31 15 495.345 167.556 78.075 11.000 32
30 15 491.566 167.439 75.711 14.111 31
29 15 487.664 167.221 74.314 17.333 30
28 15 483.907 166.859 74.262 20.111 29
27 15 480.153 166.278 75.019 22.222 28
26 15 476.533 165.686 75.856 24.111 27
25 15 473.043 164.999 76.313 25.889 26
24 15 469.687 164.352 76.386 27.556 25
23 15 466.461 163.457 76.242 28.889 24
22 15 463.099 162.397 76.388 29.778 23
21 15 459.733 161.156 76.964 30.222 22
20 15 456.230 159.768 77.663 30.333 21
19 15 452.591 158.258 78.250 30.333 20
18 15 448.412 156.626 78.761 30.333 19
17 15 443.960 154.972 79.489 30.333 18
16 15 439.510 153.339 80.024 30.556 17
15 15 435.607 151.650 79.805 30.889 16
14 15 432.250 149.913 78.772 30.778 15
13 15 429.437 147.950 77.304 29.667 14
12 15 426.893 145.978 75.912 27.333 13
11 15 424.486 144.005 74.540 24.444 12
10 15 422.222 142.326 72.968 21.333 11
9 15 419.954 140.741 71.753 18.667 10
8 15 417.667 139.308 71.536 16.667 9
7 15 414.941 137.817 73.006 15.556 8
6 15 412.055 136.329 75.582 15.000 7
5 15 409.039 134.748 77.816 14.556 6
4 15 406.319 133.182 78.758 14.000 5
3 15 403.926 132.002 77.553 13.333 4
2 15 402.095 131.447 75.595 12.778 3
1 15 400.295 131.917 72.941 12.000 2
