# Supplementary material for: Virtual finger boosts three-dimensional imaging and microsurgery as well as terabyte volume image visualization and analysis
Source: Nat Commun. 2014 Jul 11;5:4342. doi: 10.1038/ncomms5342 (PMC4104457; doi:10.1038/ncomms5342)
Supplement: Supplementary Data 1 — 3D projectome and reconstructed neurite tracts of a Drosophila brain. [file ncomms5342-s2.zip › sdata1_projectome9198/tracts_10178.swc]

117 9 570.281 159.709 70.280 27.000 -1
116 9 567.824 160.002 72.980 24.667 117
115 9 565.637 160.714 73.679 23.667 116
114 9 563.152 161.719 73.747 23.111 115
113 9 560.637 162.902 73.366 23.111 114
112 9 558.530 164.108 73.239 23.444 113
111 9 556.568 165.352 73.475 24.000 112
110 9 554.746 166.618 73.935 24.556 111
109 9 552.656 168.009 74.288 24.889 110
108 9 550.298 169.648 74.445 24.889 109
107 9 547.668 171.526 74.315 24.667 108
106 9 544.904 173.524 74.055 24.333 107
105 9 542.125 175.593 73.245 24.222 106
104 9 539.472 177.879 72.006 24.444 105
103 9 537.077 180.384 70.375 25.000 104
102 9 535.498 183.338 69.266 25.556 103
101 9 534.862 186.473 68.666 25.778 102
100 9 535.305 189.796 68.648 25.667 101
99 9 536.399 192.567 68.512 25.222 100
98 9 538.033 195.250 68.787 24.556 99
97 9 540.082 197.864 69.611 22.889 98
96 9 542.566 200.622 71.648 20.000 97
95 9 545.590 202.885 74.025 16.000 96
94 9 549.137 204.464 76.298 12.111 95
93 9 552.915 205.513 77.525 9.111 94
92 9 556.528 206.062 77.925 7.556 93
91 9 559.719 206.144 77.765 7.667 92
90 9 562.642 205.839 77.703 9.444 91
89 9 565.569 205.422 77.821 12.111 90
88 9 568.747 204.960 77.592 14.556 89
87 9 572.560 204.278 76.712 16.000 88
86 9 577.122 203.463 74.797 16.667 87
85 9 582.594 202.601 72.573 17.222 86
84 9 588.468 202.017 70.472 17.889 85
83 9 594.395 201.578 69.554 18.444 84
82 9 600.246 201.152 69.832 18.333 83
81 9 605.980 200.384 70.577 17.556 82
80 9 611.567 199.327 71.133 16.556 81
79 9 616.706 198.041 70.861 16.000 80
78 9 621.439 196.745 70.482 16.222 79
77 9 625.630 195.436 69.932 16.778 78
76 9 629.042 194.170 69.678 17.000 77
75 9 631.787 193.037 69.365 16.333 76
74 9 634.008 192.052 69.120 14.889 75
73 9 635.973 191.343 68.938 13.111 74
72 9 637.424 190.800 68.976 11.556 73
71 9 638.894 190.416 69.242 10.000 72
