# Supplementary material for: Virtual finger boosts three-dimensional imaging and microsurgery as well as terabyte volume image visualization and analysis
Source: Nat Commun. 2014 Jul 11;5:4342. doi: 10.1038/ncomms5342 (PMC4104457; doi:10.1038/ncomms5342)
Supplement: Supplementary Data 1 — 3D projectome and reconstructed neurite tracts of a Drosophila brain. [file ncomms5342-s2.zip › sdata1_projectome9198/tracts_10179.swc]

166 17 456.230 159.768 77.663 30.000 -1
165 17 458.253 160.161 77.359 29.667 166
164 17 459.551 160.916 77.336 29.333 165
163 17 460.869 161.948 77.295 29.222 164
162 17 462.073 163.124 77.196 29.333 163
161 17 463.278 164.418 76.959 29.556 162
160 17 464.485 165.838 76.654 29.556 161
159 17 465.695 167.505 76.175 29.333 160
158 17 466.904 169.150 75.489 29.000 159
157 17 468.114 170.897 74.523 28.667 158
156 17 469.325 172.763 73.439 28.333 157
155 17 470.409 175.278 72.203 28.222 156
154 17 471.100 178.311 70.822 28.222 155
153 17 471.133 181.767 69.602 28.222 154
152 17 470.635 185.066 69.282 27.444 153
151 17 469.869 188.158 70.600 25.889 152
150 17 468.562 190.456 73.055 23.556 151
149 17 466.448 191.840 75.586 21.222 150
148 17 463.130 192.171 76.993 19.333 149
147 17 459.543 192.122 77.409 18.333 148
146 17 455.824 192.157 77.382 18.333 147
145 17 452.638 192.462 77.428 18.556 146
144 17 449.453 192.914 77.591 18.333 145
143 17 446.400 193.215 77.612 17.000 144
142 17 443.214 193.379 77.604 15.333 143
141 17 440.163 193.374 77.292 14.000 142
140 17 437.383 193.184 76.575 13.778 141
139 17 434.878 192.784 75.223 14.444 140
138 17 432.639 192.105 73.796 15.667 139
137 17 430.530 191.464 72.703 16.889 138
136 17 428.546 190.755 72.172 18.000 137
135 17 426.161 190.219 71.938 18.889 136
134 17 423.379 189.697 71.795 19.667 135
133 17 419.933 189.469 71.819 20.222 134
132 17 416.483 189.263 72.041 20.667 133
131 17 412.630 189.090 72.511 20.778 132
130 17 409.039 188.647 72.978 20.778 131
129 17 405.446 188.211 73.508 20.556 130
128 17 402.642 187.788 74.216 20.333 129
127 17 400.229 187.522 75.163 19.778 128
126 17 398.345 187.110 76.059 19.111 127
125 17 396.728 186.280 76.822 18.444 126
124 17 395.245 185.029 77.426 18.111 125
123 17 393.626 183.516 78.060 18.000 124
122 17 391.743 182.138 78.681 17.778 123
121 17 389.728 180.893 79.296 17.222 122
120 17 387.848 179.769 79.819 16.000 121
119 17 386.243 178.743 80.049 14.556 120
118 17 384.517 177.410 79.905 12.000 119
