# Supplementary material for: Virtual finger boosts three-dimensional imaging and microsurgery as well as terabyte volume image visualization and analysis
Source: Nat Commun. 2014 Jul 11;5:4342. doi: 10.1038/ncomms5342 (PMC4104457; doi:10.1038/ncomms5342)
Supplement: Supplementary Data 1 — 3D projectome and reconstructed neurite tracts of a Drosophila brain. [file ncomms5342-s2.zip › sdata1_projectome9198/tracts_10180.swc]

167 10 617.270 429.562 90.663 3.000 -1
168 10 616.917 428.403 90.349 2.000 167
169 10 616.473 426.512 88.593 1.250 168
170 10 615.845 423.647 86.016 1.500 169
171 10 615.145 420.118 83.193 2.250 170
172 10 614.550 416.712 80.959 2.250 171
173 10 613.954 413.890 79.495 2.250 172
174 10 613.036 412.328 79.257 2.500 173
175 10 611.583 412.075 79.815 2.000 174
176 10 609.696 412.939 80.423 1.250 175
177 10 607.252 414.696 81.229 1.000 176
178 10 604.349 417.155 82.769 1.000 177
179 10 600.954 420.102 85.237 1.000 178
180 10 597.595 423.141 87.429 1.000 179
181 10 594.293 425.961 88.527 1.000 180
182 10 591.180 428.690 88.902 1.000 181
183 10 588.015 431.348 89.578 1.000 182
184 10 584.973 434.048 90.640 1.000 183
185 10 582.151 436.521 91.405 1.000 184
186 10 579.711 438.781 91.433 1.000 185
187 10 577.490 440.922 91.186 1.000 186
188 10 575.421 443.237 91.169 1.000 187
189 10 573.586 445.607 90.835 1.000 188
190 10 572.119 448.018 89.926 1.000 189
191 10 570.771 450.553 88.848 1.000 190
192 10 569.430 453.411 88.348 1.000 191
193 10 568.103 456.267 88.351 1.000 192
194 10 567.023 458.628 87.892 1.000 193
195 10 565.810 460.556 87.045 1.000 194
196 10 564.224 462.320 86.196 1.000 195
197 10 562.002 464.170 86.428 1.000 196
198 10 559.849 465.588 87.328 1.250 197
199 10 556.869 466.844 89.881 2.000 198
