# Supplementary material for: Virtual finger boosts three-dimensional imaging and microsurgery as well as terabyte volume image visualization and analysis
Source: Nat Commun. 2014 Jul 11;5:4342. doi: 10.1038/ncomms5342 (PMC4104457; doi:10.1038/ncomms5342)
Supplement: Supplementary Data 1 — 3D projectome and reconstructed neurite tracts of a Drosophila brain. [file ncomms5342-s2.zip › sdata1_projectome9198/tracts_10181.swc]

200 1 471.570 481.670 97.957 1.000 -1
201 1 471.033 481.297 101.684 1.000 200
202 1 470.485 480.764 104.002 1.000 201
203 1 469.580 479.422 105.203 1.000 202
204 1 468.597 477.390 103.870 1.000 203
205 1 467.541 474.643 100.953 1.000 204
206 1 466.274 472.168 98.172 1.000 205
207 1 464.465 470.061 97.225 1.000 206
208 1 462.121 468.499 98.065 1.000 207
209 1 459.677 467.034 99.896 1.000 208
210 1 457.693 465.663 101.303 1.000 209
211 1 456.226 464.271 102.003 1.000 210
212 1 454.990 462.803 101.534 1.000 211
213 1 453.401 460.940 100.476 1.000 212
214 1 451.121 458.413 99.088 1.000 213
215 1 447.885 455.255 98.686 1.000 214
216 1 443.747 451.913 99.937 1.000 215
217 1 439.046 448.468 102.092 1.000 216
218 1 434.409 444.827 103.484 1.000 217
219 1 430.215 440.901 103.177 1.000 218
220 1 426.648 437.070 101.681 1.000 219
221 1 423.429 433.669 100.345 1.000 220
222 1 420.455 430.692 99.656 1.000 221
223 1 417.650 428.109 99.526 1.000 222
224 1 415.186 425.895 99.132 1.000 223
225 1 413.188 424.025 97.903 1.000 224
226 1 411.686 422.343 95.692 1.000 225
227 1 410.517 420.752 93.263 1.000 226
228 1 409.466 419.376 91.169 1.000 227
229 1 408.596 418.515 89.980 1.000 228
230 1 408.138 418.213 89.063 1.000 229
231 1 408.296 418.325 88.340 1.000 230
232 1 408.732 418.518 87.630 1.000 231
233 1 409.221 418.679 87.109 1.000 232
