# Supplementary material for: Virtual finger boosts three-dimensional imaging and microsurgery as well as terabyte volume image visualization and analysis
Source: Nat Commun. 2014 Jul 11;5:4342. doi: 10.1038/ncomms5342 (PMC4104457; doi:10.1038/ncomms5342)
Supplement: Supplementary Data 1 — 3D projectome and reconstructed neurite tracts of a Drosophila brain. [file ncomms5342-s2.zip › sdata1_projectome9198/tracts_10182.swc]

234 14 405.654 432.410 89.977 1.000 -1
235 14 406.428 432.221 90.252 1.000 234
236 14 406.410 430.791 90.555 1.000 235
237 14 405.802 428.378 90.854 1.000 236
238 14 404.694 424.999 90.348 1.000 237
239 14 403.804 421.791 88.911 1.500 238
240 14 402.934 418.044 85.697 2.250 239
241 14 401.974 413.578 81.583 2.000 240
242 14 400.786 407.670 77.077 1.250 241
243 14 399.883 401.334 73.721 1.000 242
244 14 399.190 394.922 71.876 1.000 243
245 14 398.376 389.003 71.034 1.000 244
246 14 396.911 383.315 70.634 1.000 245
247 14 394.610 377.883 70.281 1.000 246
248 14 391.693 372.642 70.207 1.000 247
249 14 388.579 367.711 70.228 1.000 248
250 14 385.767 363.400 70.224 1.000 249
251 14 383.265 359.795 70.177 1.000 250
252 14 380.973 356.908 70.108 1.000 251
253 14 378.697 354.478 70.029 1.000 252
254 14 376.808 352.572 69.946 1.000 253
255 14 375.569 351.183 69.921 1.000 254
256 14 375.163 350.394 69.977 1.000 255
257 14 375.219 349.948 70.075 1.000 256
