# Supplementary material for: Virtual finger boosts three-dimensional imaging and microsurgery as well as terabyte volume image visualization and analysis
Source: Nat Commun. 2014 Jul 11;5:4342. doi: 10.1038/ncomms5342 (PMC4104457; doi:10.1038/ncomms5342)
Supplement: Supplementary Data 1 — 3D projectome and reconstructed neurite tracts of a Drosophila brain. [file ncomms5342-s2.zip › sdata1_projectome9198/tracts_10183.swc]

258 8 266.524 171.191 84.615 4.000 -1
259 8 267.184 170.909 84.473 4.000 258
260 8 268.316 170.775 85.245 4.000 259
261 8 270.234 170.408 86.184 4.000 260
262 8 272.496 169.748 87.173 4.250 261
263 8 274.909 168.849 87.811 4.250 262
264 8 277.518 167.859 88.370 3.000 263
265 8 280.482 166.902 88.543 1.500 264
266 8 283.898 165.888 88.279 1.000 265
267 8 287.214 164.784 88.030 1.000 266
268 8 290.477 163.329 88.435 1.000 267
269 8 293.331 161.723 89.477 1.000 268
270 8 295.917 160.012 89.951 1.000 269
271 8 297.761 158.794 89.607 1.000 270
272 8 299.303 158.069 89.063 1.000 271
273 8 300.707 158.001 89.941 1.000 272
274 8 302.512 158.119 92.190 1.000 273
275 8 304.531 158.364 94.828 1.000 274
276 8 306.711 158.616 96.617 1.000 275
277 8 308.710 159.081 97.458 1.250 276
278 8 310.461 159.661 98.188 1.500 277
279 8 311.781 160.485 99.328 1.250 278
280 8 312.823 161.615 101.073 1.000 279
281 8 313.435 163.316 102.811 1.000 280
282 8 313.870 165.385 104.617 1.000 281
283 8 314.081 167.854 106.253 1.000 282
284 8 314.391 170.681 107.970 1.000 283
285 8 314.777 174.089 109.443 1.000 284
286 8 315.212 177.883 110.769 1.000 285
287 8 315.414 181.895 111.909 1.000 286
288 8 315.330 185.880 112.568 1.000 287
289 8 315.145 189.562 112.660 1.000 288
290 8 315.005 192.823 112.379 1.000 289
291 8 314.978 195.771 112.403 1.000 290
292 8 315.012 199.144 112.734 1.000 291
293 8 315.084 203.161 113.052 1.000 292
294 8 314.980 207.955 113.042 1.000 293
295 8 314.699 213.076 112.568 1.000 294
296 8 314.425 218.246 111.566 1.000 295
297 8 314.285 222.936 109.691 1.000 296
298 8 314.038 226.859 107.161 1.000 297
299 8 313.674 230.456 104.160 1.000 298
300 8 313.433 234.407 101.119 1.000 299
301 8 313.711 239.026 98.486 1.000 300
302 8 314.317 243.829 96.641 1.000 301
303 8 315.008 248.265 95.733 1.000 302
304 8 315.549 252.320 95.019 1.000 303
305 8 316.167 256.312 93.865 1.000 304
306 8 316.978 260.336 92.175 1.000 305
307 8 318.053 264.162 90.492 1.250 306
308 8 319.160 267.564 89.502 1.500 307
309 8 320.208 270.724 89.264 1.250 308
310 8 321.250 274.021 89.599 1.000 309
311 8 322.315 277.592 89.892 1.000 310
312 8 323.381 281.287 89.716 1.000 311
313 8 324.159 284.758 89.024 1.000 312
314 8 324.650 287.880 88.286 1.000 313
315 8 324.840 290.736 87.604 1.000 314
316 8 324.858 293.511 86.838 1.000 315
317 8 324.649 296.312 85.810 1.000 316
318 8 324.198 298.924 85.051 1.000 317
319 8 323.474 301.247 84.693 1.000 318
320 8 322.507 303.203 84.551 1.000 319
321 8 321.364 304.903 84.288 1.000 320
322 8 320.136 306.429 83.944 1.000 321
323 8 318.778 307.949 83.800 1.000 322
324 8 317.232 309.564 83.710 1.000 323
325 8 315.322 311.225 83.131 1.000 324
326 8 313.149 312.574 81.908 1.000 325
327 8 310.479 313.605 80.305 1.000 326
328 8 307.575 314.244 79.355 1.000 327
329 8 304.458 314.677 78.984 1.000 328
330 8 301.694 314.733 78.594 1.250 329
331 8 299.242 314.637 77.493 1.500 330
332 8 297.165 314.583 75.421 1.250 331
333 8 295.332 314.891 73.157 1.000 332
334 8 293.882 315.453 70.893 1.000 333
335 8 292.937 316.128 69.365 1.000 334
336 8 292.180 317.062 67.895 1.000 335
