# Supplementary material for: Virtual finger boosts three-dimensional imaging and microsurgery as well as terabyte volume image visualization and analysis
Source: Nat Commun. 2014 Jul 11;5:4342. doi: 10.1038/ncomms5342 (PMC4104457; doi:10.1038/ncomms5342)
Supplement: Supplementary Data 1 — 3D projectome and reconstructed neurite tracts of a Drosophila brain. [file ncomms5342-s2.zip › sdata1_projectome9198/tracts_10184.swc]

337 14 614.550 416.712 80.959 2.000 -1
338 14 614.544 414.744 79.352 2.250 337
339 14 614.800 412.340 77.457 2.500 338
340 14 615.181 409.650 75.050 2.000 339
341 14 615.527 407.184 72.698 1.250 340
342 14 615.883 404.954 70.954 1.000 341
343 14 616.143 402.520 69.827 1.000 342
344 14 616.389 399.712 69.072 1.000 343
345 14 616.536 396.658 68.071 1.250 344
346 14 616.769 393.531 66.765 1.500 345
347 14 617.184 390.600 65.086 1.250 346
348 14 617.786 387.917 63.616 1.000 347
349 14 618.412 385.839 62.425 1.000 348
350 14 618.888 384.427 62.017 1.000 349
351 14 619.211 383.600 62.278 1.000 350
