# Supplementary material for: Virtual finger boosts three-dimensional imaging and microsurgery as well as terabyte volume image visualization and analysis
Source: Nat Commun. 2014 Jul 11;5:4342. doi: 10.1038/ncomms5342 (PMC4104457; doi:10.1038/ncomms5342)
Supplement: Supplementary Data 1 — 3D projectome and reconstructed neurite tracts of a Drosophila brain. [file ncomms5342-s2.zip › sdata1_projectome9198/tracts_10185.swc]

352 11 726.576 143.896 76.523 3.000 -1
353 11 726.429 144.663 76.245 3.750 352
354 11 725.794 144.820 76.071 3.750 353
355 11 724.824 144.625 76.157 3.250 354
356 11 723.398 144.349 76.947 2.500 355
357 11 721.478 144.424 78.548 1.500 356
358 11 719.232 144.985 80.808 1.000 357
359 11 716.868 145.951 82.809 1.000 358
360 11 714.583 147.067 84.543 1.250 359
361 11 712.395 148.166 85.938 1.500 360
362 11 710.733 149.403 87.340 1.250 361
363 11 710.022 151.091 88.768 1.000 362
364 11 710.214 153.694 90.666 1.000 363
365 11 710.866 157.003 93.468 1.000 364
366 11 711.447 161.032 96.857 1.000 365
367 11 712.010 165.390 99.972 1.000 366
368 11 712.477 170.056 102.377 1.000 367
369 11 712.989 174.421 103.931 1.000 368
370 11 713.359 178.515 104.864 1.000 369
371 11 713.587 182.378 104.930 1.000 370
372 11 713.459 186.268 104.640 1.000 371
373 11 712.983 190.075 104.112 1.000 372
374 11 712.138 193.873 103.974 1.000 373
375 11 711.011 197.852 103.683 1.000 374
376 11 709.678 202.195 103.275 1.000 375
377 11 708.277 206.438 102.290 1.000 376
378 11 707.006 210.268 101.084 1.000 377
379 11 706.061 213.538 99.515 1.000 378
380 11 705.498 216.589 97.784 1.250 379
381 11 705.311 219.522 95.820 1.750 380
382 11 705.225 222.234 94.144 2.000 381
383 11 705.240 224.738 92.667 2.000 382
384 11 705.259 227.116 91.394 1.750 383
385 11 705.455 229.656 89.739 1.250 384
386 11 705.652 232.212 87.947 1.000 385
387 11 705.838 234.822 86.384 1.000 386
388 11 705.940 237.118 85.647 1.000 387
389 11 706.129 239.231 85.571 1.000 388
390 11 706.425 241.037 85.785 1.000 389
391 11 706.714 242.933 85.999 1.000 390
392 11 706.810 244.989 86.249 1.000 391
393 11 706.595 247.553 86.557 1.000 392
394 11 706.195 250.190 86.877 1.000 393
395 11 705.728 252.549 87.199 1.000 394
396 11 705.281 254.616 87.675 1.000 395
