# Supplementary material for: Virtual finger boosts three-dimensional imaging and microsurgery as well as terabyte volume image visualization and analysis
Source: Nat Commun. 2014 Jul 11;5:4342. doi: 10.1038/ncomms5342 (PMC4104457; doi:10.1038/ncomms5342)
Supplement: Supplementary Data 1 — 3D projectome and reconstructed neurite tracts of a Drosophila brain. [file ncomms5342-s2.zip › sdata1_projectome9198/tracts_10186.swc]

397 9 380.167 157.587 117.480 2.000 -1
398 9 378.133 156.452 116.340 2.000 397
399 9 376.154 155.588 115.610 2.500 398
400 9 373.921 154.661 115.000 3.250 399
401 9 371.819 153.895 114.722 3.500 400
402 9 369.672 153.212 113.978 3.250 401
403 9 367.669 152.463 112.929 2.750 402
404 9 365.699 151.519 111.392 2.750 403
405 9 363.718 150.036 110.704 3.000 404
406 9 361.392 147.974 110.234 3.250 405
407 9 358.739 144.938 110.242 3.750 406
408 9 356.293 141.449 109.805 4.250 407
409 9 354.435 137.638 109.116 4.750 408
410 9 353.429 134.013 108.045 5.500 409
411 9 353.143 130.245 106.273 7.000 410
412 9 353.717 126.350 104.323 8.000 411
413 9 355.134 122.046 102.131 7.250 412
414 9 357.415 117.790 100.630 6.750 413
415 9 360.354 113.870 99.475 7.500 414
416 9 363.871 110.639 98.653 8.500 415
417 9 367.900 107.893 97.596 8.750 416
418 9 372.171 105.367 96.303 7.750 417
419 9 376.442 103.103 94.981 7.000 418
420 9 380.372 101.036 93.728 7.000 419
421 9 384.073 99.036 92.794 6.750 420
422 9 387.632 96.841 92.218 6.000 421
423 9 391.425 94.313 92.226 5.000 422
424 9 395.530 91.600 92.683 4.000 423
425 9 399.856 88.696 93.551 3.250 424
426 9 404.119 85.654 94.637 3.250 425
427 9 408.046 82.465 95.867 3.750 426
428 9 411.742 79.233 97.353 4.250 427
429 9 415.201 76.034 99.011 4.750 428
430 9 418.481 72.744 100.664 5.000 429
431 9 421.251 69.366 101.802 5.250 430
432 9 423.249 66.331 102.338 6.000 431
433 9 424.351 64.223 102.540 6.750 432
434 9 424.859 63.001 102.692 7.000 433
