# Supplementary material for: Virtual finger boosts three-dimensional imaging and microsurgery as well as terabyte volume image visualization and analysis
Source: Nat Commun. 2014 Jul 11;5:4342. doi: 10.1038/ncomms5342 (PMC4104457; doi:10.1038/ncomms5342)
Supplement: Supplementary Data 1 — 3D projectome and reconstructed neurite tracts of a Drosophila brain. [file ncomms5342-s2.zip › sdata1_projectome9198/tracts_10187.swc]

435 3 667.240 145.252 94.123 4.000 -1
436 3 667.922 144.693 93.240 4.000 435
437 3 668.855 143.674 92.779 4.250 436
438 3 670.188 142.081 92.214 4.750 437
439 3 671.782 139.958 91.733 5.250 438
440 3 672.957 137.866 91.820 6.000 439
441 3 673.697 135.447 92.496 7.500 440
442 3 674.020 132.723 93.433 9.000 441
443 3 674.172 129.759 94.093 9.000 442
444 3 673.953 127.064 94.265 8.250 443
445 3 673.161 124.527 94.289 8.000 444
446 3 671.628 121.819 94.325 8.500 445
447 3 669.375 118.604 94.953 9.500 446
448 3 666.392 114.719 95.353 10.250 447
449 3 662.873 110.353 95.112 11.000 448
450 3 658.992 105.938 93.660 12.000 449
451 3 655.006 102.211 91.525 12.250 450
452 3 651.022 99.431 89.105 11.000 451
453 3 646.975 97.530 86.525 9.250 452
454 3 642.738 96.117 84.567 8.500 453
455 3 638.026 94.924 83.241 8.750 454
456 3 633.097 94.008 83.320 9.500 455
457 3 627.911 93.273 83.386 11.250 456
458 3 622.661 92.729 83.501 13.500 457
459 3 616.792 92.042 82.836 14.250 458
460 3 610.282 91.344 82.534 13.500 459
461 3 602.945 90.803 82.526 13.000 460
462 3 595.358 90.696 82.898 13.250 461
463 3 587.729 91.056 83.364 14.000 462
464 3 580.597 91.708 83.983 14.500 463
465 3 573.997 92.429 84.992 14.250 464
466 3 568.420 93.090 86.686 13.500 465
467 3 564.132 93.602 89.078 12.000 466
468 3 560.990 93.914 91.903 10.750 467
469 3 558.795 94.004 94.101 10.500 468
470 3 557.104 93.878 95.203 10.250 469
471 3 555.837 93.629 95.234 10.000 470
