# Supplementary material for: Virtual finger boosts three-dimensional imaging and microsurgery as well as terabyte volume image visualization and analysis
Source: Nat Commun. 2014 Jul 11;5:4342. doi: 10.1038/ncomms5342 (PMC4104457; doi:10.1038/ncomms5342)
Supplement: Supplementary Data 1 — 3D projectome and reconstructed neurite tracts of a Drosophila brain. [file ncomms5342-s2.zip › sdata1_projectome9198/tracts_10188.swc]

113 3 525.421 177.278 90.463 6.000 -1
112 3 524.652 176.974 90.384 6.000 113
111 3 524.036 176.519 90.264 5.750 112
110 3 523.343 175.913 90.082 5.500 111
109 3 522.573 175.236 89.774 5.500 110
108 3 521.725 174.566 89.321 5.250 109
107 3 520.569 173.905 88.707 5.250 108
106 3 518.568 173.318 88.144 5.750 107
105 3 515.417 172.878 87.737 6.500 106
104 3 511.344 172.647 87.736 7.750 105
103 3 507.655 172.478 88.040 8.750 104
102 3 504.888 172.372 88.616 9.000 103
101 3 503.195 172.343 89.194 9.000 102
100 3 501.733 172.541 89.842 9.000 101
99 3 500.346 172.891 90.519 9.000 100
98 3 498.804 173.312 91.325 9.000 99
97 3 497.262 173.817 91.995 9.000 98
96 3 495.488 174.402 92.622 9.000 97
95 3 493.638 175.072 93.073 8.750 96
94 3 491.864 175.741 93.572 8.500 95
93 3 490.475 176.490 93.999 8.750 94
92 3 489.470 177.393 94.432 9.250 93
91 3 488.620 178.457 94.744 9.750 92
90 3 487.772 179.529 94.874 10.250 91
89 3 486.847 180.456 94.824 11.000 90
88 3 486.001 181.233 94.688 11.500 89
87 3 485.232 181.931 94.577 11.500 88
86 3 484.539 182.629 94.480 11.750 87
85 3 483.848 183.332 94.275 12.250 86
84 3 483.159 184.120 93.893 12.750 85
83 3 482.471 184.990 93.395 13.250 84
82 3 481.784 186.016 92.836 13.750 83
81 3 481.175 187.122 92.218 14.250 82
80 3 480.644 188.385 91.497 15.000 81
79 3 480.189 189.796 90.908 16.000 80
78 3 479.654 191.347 90.635 16.750 79
77 3 479.115 192.960 90.687 16.500 78
76 3 478.577 194.498 90.691 15.500 77
75 3 478.119 196.050 90.353 14.750 76
74 3 477.667 197.694 89.639 14.000 75
73 3 477.370 199.418 88.820 13.000 74
72 3 477.377 200.981 88.180 12.000 73
71 3 477.767 202.383 87.711 11.250 72
70 3 478.386 203.702 87.379 11.250 71
69 3 479.158 205.172 87.096 12.250 70
68 3 480.005 206.484 86.926 13.250 69
67 3 480.929 207.722 86.681 13.500 68
66 3 481.778 208.733 86.335 13.750 67
65 3 482.551 209.826 85.857 14.000 66
64 3 483.324 210.918 85.347 14.000 65
63 3 484.174 212.090 84.776 13.750 64
62 3 485.178 213.264 84.115 13.250 63
61 3 486.181 214.434 83.539 12.750 62
60 3 487.182 215.598 83.157 12.250 61
59 3 488.103 216.675 83.067 11.750 60
58 3 489.023 217.594 83.107 11.250 59
57 3 490.020 218.359 83.159 10.750 58
56 3 491.017 219.050 83.132 10.500 57
55 3 492.168 219.748 82.907 10.500 56
54 3 493.398 220.450 82.519 10.250 55
53 3 494.781 221.156 82.024 10.250 54
52 3 496.163 221.783 81.590 10.750 53
51 3 497.544 222.330 81.228 11.250 52
50 3 499.002 222.725 80.873 11.500 51
49 3 500.459 223.039 80.613 11.500 50
48 3 501.992 223.197 80.462 12.000 49
47 3 503.524 223.274 80.440 12.750 48
46 3 505.210 223.276 80.401 13.000 47
45 3 506.972 223.277 80.359 13.000 46
44 3 508.811 223.201 80.335 13.000 45
43 3 510.573 223.049 80.282 13.250 44
42 3 512.181 222.824 80.125 13.750 43
41 3 513.713 222.677 79.941 14.000 42
40 3 515.245 222.524 79.933 14.000 41
39 3 516.854 222.364 80.131 14.000 40
38 3 518.386 222.053 80.296 14.250 39
37 3 519.918 221.748 80.245 14.750 38
36 3 521.450 221.370 80.077 15.250 37
35 3 523.135 220.987 80.100 15.750 36
34 3 524.823 220.441 80.397 16.250 35
33 3 526.512 219.812 80.906 16.500 34
32 3 528.049 219.103 81.508 16.250 33
31 3 529.510 218.316 82.136 16.250 32
30 3 530.895 217.452 82.740 16.250 31
29 3 532.358 216.434 83.395 15.250 30
28 3 533.823 215.410 84.166 13.750 29
27 3 535.212 214.308 84.981 12.000 28
26 3 536.369 213.292 85.526 10.250 27
25 3 537.369 212.134 85.710 9.000 26
24 3 538.368 210.902 85.815 8.250 25
23 3 539.294 209.430 86.184 8.000 24
22 3 540.071 207.865 86.962 8.000 23
21 3 540.466 206.141 87.877 8.500 22
20 3 540.629 204.268 88.639 9.750 21
19 3 540.635 202.253 89.084 11.000 20
18 3 540.559 200.174 89.181 12.000 19
17 3 540.406 198.173 89.214 12.500 18
16 3 540.099 196.402 89.288 12.000 17
15 3 539.719 194.926 89.649 11.000 16
14 3 539.187 193.673 90.186 10.000 15
13 3 538.579 192.492 90.832 9.250 14
12 3 537.892 191.316 91.347 8.750 13
11 3 537.204 190.146 91.706 8.000 12
10 3 536.513 188.905 91.917 7.250 11
9 3 535.823 187.590 92.083 6.750 10
8 3 535.131 186.200 92.188 6.000 9
7 3 534.439 184.885 92.314 5.250 8
6 3 533.671 183.724 92.464 5.000 7
5 3 532.826 182.792 92.636 5.250 6
4 3 531.826 182.019 92.712 5.750 5
3 3 530.515 180.877 92.442 6.000 4
2 3 528.972 179.367 91.850 5.500 3
1 3 526.113 175.904 90.263 4.000 2
