# Supplementary material for: Virtual finger boosts three-dimensional imaging and microsurgery as well as terabyte volume image visualization and analysis
Source: Nat Commun. 2014 Jul 11;5:4342. doi: 10.1038/ncomms5342 (PMC4104457; doi:10.1038/ncomms5342)
Supplement: Supplementary Data 1 — 3D projectome and reconstructed neurite tracts of a Drosophila brain. [file ncomms5342-s2.zip › sdata1_projectome9198/tracts_10189.swc]

145 11 539.294 209.430 86.184 8.000 -1
144 11 538.910 209.551 86.822 8.500 145
143 11 539.222 209.958 86.934 8.000 144
142 11 539.831 210.678 86.944 7.000 143
141 11 540.511 211.731 86.805 5.750 142
140 11 541.044 213.197 86.685 4.500 141
139 11 541.596 214.886 86.127 3.500 140
138 11 542.469 216.610 85.166 2.500 139
137 11 543.631 217.910 83.819 2.000 138
136 11 544.788 218.939 83.077 2.500 137
135 11 545.765 219.850 83.204 3.750 136
134 11 546.614 220.768 84.082 4.750 135
133 11 547.477 221.640 85.128 4.500 134
132 11 548.446 222.369 86.307 3.250 133
131 11 549.497 223.013 87.895 2.250 132
130 11 550.667 223.431 89.997 1.750 131
129 11 551.776 223.568 92.219 1.250 130
128 11 552.878 223.100 93.741 1.000 129
127 11 553.873 222.044 94.179 1.250 128
126 11 554.808 220.491 93.641 2.000 127
125 11 555.621 218.932 92.990 2.500 126
124 11 556.453 217.486 92.517 2.250 125
123 11 557.503 216.068 92.331 2.000 124
122 11 559.004 214.529 92.217 2.250 123
121 11 561.118 212.849 92.177 3.000 122
120 11 563.984 211.058 92.052 3.500 121
119 11 567.468 209.239 91.778 3.500 120
118 11 571.215 207.533 91.457 4.000 119
117 11 574.600 206.214 91.288 5.000 118
116 11 577.209 205.342 91.306 6.000 117
115 11 578.858 204.910 91.364 6.750 116
114 11 580.119 204.680 91.408 7.000 115
