# Supplementary material for: Virtual finger boosts three-dimensional imaging and microsurgery as well as terabyte volume image visualization and analysis
Source: Nat Commun. 2014 Jul 11;5:4342. doi: 10.1038/ncomms5342 (PMC4104457; doi:10.1038/ncomms5342)
Supplement: Supplementary Data 1 — 3D projectome and reconstructed neurite tracts of a Drosophila brain. [file ncomms5342-s2.zip › sdata1_projectome9198/tracts_1019.swc]

103 9 661.044 272.034 122.511 5.000 -1
102 9 661.470 274.155 120.701 3.000 103
101 9 662.128 276.333 118.614 1.750 102
100 9 663.187 278.851 116.799 1.750 101
99 9 664.453 281.036 115.426 2.000 100
98 9 665.980 282.681 114.820 2.000 99
97 9 667.651 283.932 114.417 2.500 98
96 9 669.610 285.036 114.074 3.500 97
95 9 671.703 285.992 113.758 4.250 96
94 9 674.184 286.749 113.338 4.250 95
93 9 676.974 287.249 113.119 3.250 94
92 9 680.201 287.595 112.971 2.500 93
91 9 683.789 287.859 113.134 2.750 92
90 9 687.670 288.105 113.299 3.250 91
89 9 691.906 288.389 113.678 3.750 90
88 9 696.135 288.405 114.152 4.250 89
87 9 700.367 288.166 114.764 4.750 88
86 9 704.100 287.636 115.278 5.000 87
85 9 707.767 287.181 116.052 4.500 86
84 9 711.393 286.567 117.309 3.000 85
83 9 715.120 285.521 119.162 1.750 84
82 9 718.253 283.717 120.814 2.250 83
81 9 720.569 281.355 121.870 3.750 82
80 9 722.234 278.573 122.330 4.750 81
79 9 723.628 275.565 122.439 5.000 80
78 9 724.990 272.400 122.505 5.000 79
77 9 726.209 269.118 122.095 6.750 78
76 9 727.395 265.551 121.709 11.000 77
75 9 728.616 261.497 121.150 14.750 76
74 9 730.379 256.860 120.723 17.000 75
73 9 732.755 251.955 119.976 17.000 74
72 9 736.101 246.561 119.260 14.500 73
71 9 740.052 241.143 119.163 13.500 72
70 9 744.655 235.601 120.446 15.000 71
69 9 749.055 230.909 122.709 17.500 70
68 9 752.935 226.952 124.857 20.000 69
67 9 755.807 223.999 125.513 21.000 68
66 9 757.777 221.507 124.279 21.000 67
65 9 758.841 219.584 122.160 20.750 66
64 9 759.154 218.207 120.260 20.500 65
63 9 758.672 217.447 119.438 21.000 64
