# Supplementary material for: Virtual finger boosts three-dimensional imaging and microsurgery as well as terabyte volume image visualization and analysis
Source: Nat Commun. 2014 Jul 11;5:4342. doi: 10.1038/ncomms5342 (PMC4104457; doi:10.1038/ncomms5342)
Supplement: Supplementary Data 1 — 3D projectome and reconstructed neurite tracts of a Drosophila brain. [file ncomms5342-s2.zip › sdata1_projectome9198/tracts_10201.swc]

332 4 610.572 218.105 80.848 7.000 -1
333 4 610.809 216.878 79.683 6.750 332
334 4 610.409 215.617 79.202 5.750 333
335 4 609.713 213.998 78.812 4.250 334
336 4 608.632 212.337 78.959 3.000 335
337 4 607.547 210.709 79.659 2.500 336
338 4 606.460 209.129 80.829 3.250 337
339 4 605.490 207.451 81.735 4.250 338
340 4 604.520 205.729 82.145 4.250 339
341 4 603.505 203.691 82.938 3.250 340
342 4 602.448 201.468 84.843 2.500 341
343 4 601.201 198.905 88.108 3.500 342
344 4 599.725 196.457 90.843 4.750 343
345 4 597.547 194.346 92.823 5.000 344
346 4 594.665 193.388 93.019 4.500 345
347 4 591.333 193.750 92.513 3.750 346
348 4 587.513 195.086 91.133 3.500 347
349 4 583.284 196.248 90.307 3.500 348
350 4 578.332 196.682 89.789 3.500 349
351 4 574.165 196.295 89.057 3.250 350
352 4 570.989 195.731 87.924 3.000 351
353 4 568.810 195.149 86.932 3.000 352
354 4 566.372 194.698 86.827 3.000 353
355 4 563.652 194.085 87.123 3.000 354
356 4 561.034 193.316 87.509 3.000 355
357 4 559.020 192.358 87.831 3.000 356
358 4 557.489 191.230 88.060 2.750 357
359 4 556.185 189.862 88.056 2.500 358
360 4 554.857 188.266 87.915 2.500 359
361 4 553.518 186.639 87.950 2.250 360
362 4 552.145 184.906 88.593 2.500 361
363 4 550.869 183.004 89.402 3.250 362
364 4 549.695 180.789 89.756 3.000 363
365 4 548.691 178.623 89.019 2.250 364
366 4 547.617 176.715 87.615 2.000 365
367 4 546.449 175.139 86.545 1.750 366
368 4 545.156 173.731 86.036 1.500 367
369 4 543.829 172.220 86.114 1.750 368
370 4 542.342 170.538 86.520 2.000 369
371 4 540.694 168.764 87.525 2.250 370
372 4 538.131 167.126 89.746 2.750 371
373 4 534.319 165.871 92.762 3.000 372
374 4 529.118 164.900 96.496 3.250 373
375 4 523.986 164.221 99.300 3.500 374
376 4 519.906 163.508 100.924 3.250 375
377 4 517.025 162.802 101.057 3.250 376
378 4 514.689 162.071 100.291 3.750 377
379 4 512.515 161.422 98.997 4.000 378
380 4 510.263 160.898 97.092 4.000 379
381 4 508.040 160.611 95.283 4.000 380
382 4 505.537 160.934 93.135 4.000 381
383 4 503.252 161.890 90.883 4.250 382
384 4 500.749 163.206 88.905 4.750 383
385 4 498.036 164.329 88.068 5.000 384
386 4 494.944 165.175 88.933 4.500 385
387 4 491.967 165.987 89.903 3.750 386
388 4 489.537 167.030 90.660 3.750 387
389 4 487.323 168.357 90.457 3.750 388
390 4 485.132 169.822 90.181 3.250 389
391 4 482.705 171.343 89.756 3.000 390
392 4 480.405 172.946 89.498 2.750 391
393 4 478.359 174.619 89.383 2.250 392
394 4 476.436 176.366 89.475 2.250 393
395 4 474.616 178.056 89.811 3.000 394
396 4 472.536 179.754 90.270 3.750 395
397 4 470.590 181.457 90.621 3.750 396
398 4 468.504 182.959 90.767 3.250 397
399 4 466.774 184.289 90.918 3.000 398
400 4 464.990 185.329 91.296 3.000 399
401 4 463.327 186.445 91.880 3.000 400
402 4 461.413 187.491 92.315 3.000 401
403 4 459.387 188.578 92.597 3.000 402
404 4 457.237 189.586 92.696 3.250 403
405 4 455.083 190.587 92.831 3.750 404
406 4 452.811 191.713 93.066 4.000 405
407 4 450.530 192.921 93.569 3.750 406
408 4 448.226 194.091 94.290 3.250 407
409 4 446.148 195.095 95.080 3.500 408
410 4 443.935 195.904 95.622 4.500 409
411 4 441.606 196.747 96.055 4.750 410
412 4 438.915 197.656 96.362 4.250 411
413 4 436.221 198.760 97.014 4.250 412
414 4 433.562 200.021 97.485 4.500 413
415 4 431.321 201.404 97.703 4.250 414
416 4 429.407 202.882 97.169 4.000 415
417 4 427.835 204.264 96.943 4.250 416
418 4 426.247 205.620 96.873 5.000 417
419 4 424.602 206.889 97.335 6.250 418
420 4 422.913 208.294 97.056 7.250 419
421 4 421.479 209.577 96.562 7.500 420
422 4 420.141 211.404 94.348 8.000 421
