# Supplementary material for: Virtual finger boosts three-dimensional imaging and microsurgery as well as terabyte volume image visualization and analysis
Source: Nat Commun. 2014 Jul 11;5:4342. doi: 10.1038/ncomms5342 (PMC4104457; doi:10.1038/ncomms5342)
Supplement: Supplementary Data 1 — 3D projectome and reconstructed neurite tracts of a Drosophila brain. [file ncomms5342-s2.zip › sdata1_projectome9198/tracts_10203.swc]

502 9 428.322 227.923 111.411 3.000 -1
503 9 425.943 226.979 112.142 3.750 502
504 9 423.663 225.741 112.329 3.500 503
505 9 421.458 224.447 111.732 2.500 504
506 9 419.069 223.210 109.684 2.750 505
507 9 415.450 222.491 105.761 5.250 506
508 9 410.241 222.402 101.162 8.000 507
509 9 404.187 223.198 97.371 9.000 508
510 9 399.382 224.438 94.955 9.250 509
511 9 396.312 226.029 93.298 10.000 510
512 9 394.954 227.851 92.412 10.500 511
513 9 394.246 230.002 92.015 10.500 512
514 9 393.516 232.027 91.580 10.250 513
515 9 392.565 233.771 90.262 9.250 514
516 9 391.614 235.277 89.080 8.250 515
517 9 390.971 236.924 88.674 7.500 516
518 9 390.487 238.878 89.442 6.250 517
519 9 390.104 241.210 90.474 5.250 518
520 9 389.576 243.630 90.767 5.500 519
521 9 388.762 245.828 89.225 7.250 520
522 9 387.422 247.788 85.302 8.750 521
523 9 385.900 249.820 80.460 8.250 522
524 9 384.562 252.242 76.271 7.000 523
525 9 383.553 254.893 74.108 6.250 524
526 9 382.706 257.620 73.272 5.500 525
527 9 381.911 260.165 73.384 4.500 526
528 9 381.259 262.585 73.662 3.750 527
529 9 380.998 264.854 74.103 3.500 528
530 9 381.177 267.175 74.225 4.000 529
531 9 381.725 269.810 74.135 4.750 530
532 9 382.347 272.654 73.682 4.500 531
533 9 383.102 275.770 73.712 3.750 532
534 9 383.886 278.661 74.007 4.000 533
535 9 384.778 281.583 74.809 5.250 534
536 9 385.516 284.110 75.092 6.500 535
537 9 386.330 286.897 75.592 7.250 536
538 9 387.150 289.857 76.619 8.000 537
539 9 388.140 293.741 78.534 8.750 538
540 9 388.920 297.902 80.484 8.750 539
541 9 389.514 302.531 81.879 8.000 540
542 9 389.741 306.918 82.854 7.000 541
543 9 389.974 311.430 83.789 6.250 542
544 9 390.174 315.757 85.278 5.750 543
545 9 390.558 319.982 87.117 5.500 544
546 9 391.000 323.999 89.353 5.500 545
547 9 391.702 328.005 91.643 5.250 546
548 9 392.642 331.989 93.877 4.750 547
549 9 393.715 335.675 95.705 4.250 548
550 9 394.788 339.073 97.086 3.750 549
551 9 395.882 342.368 98.622 3.250 550
552 9 397.177 346.101 100.873 3.000 551
553 9 398.627 349.720 103.322 3.250 552
554 9 400.195 353.449 105.661 3.750 553
555 9 401.798 356.718 107.201 4.250 554
556 9 403.437 359.823 108.390 4.250 555
557 9 404.973 362.118 108.939 3.250 556
558 9 406.508 364.062 109.682 2.000 557
559 9 408.103 365.798 110.817 1.500 558
560 9 409.902 367.859 112.730 1.500 559
561 9 411.614 369.765 114.311 1.250 560
562 9 413.327 371.674 115.889 1.250 561
563 9 414.982 373.325 117.328 1.500 562
564 9 416.810 375.053 119.526 1.500 563
565 9 418.564 376.513 121.523 2.000 564
566 9 420.112 377.766 122.664 2.750 565
567 9 421.282 378.920 122.681 3.000 566
568 9 422.267 380.297 122.306 3.000 567
569 9 422.944 381.812 122.816 3.000 568
570 9 423.357 383.060 124.043 3.000 569
571 9 423.270 383.651 125.707 3.000 570
572 9 422.955 383.736 127.189 3.000 571
