# Supplementary material for: Virtual finger boosts three-dimensional imaging and microsurgery as well as terabyte volume image visualization and analysis
Source: Nat Commun. 2014 Jul 11;5:4342. doi: 10.1038/ncomms5342 (PMC4104457; doi:10.1038/ncomms5342)
Supplement: Supplementary Data 1 — 3D projectome and reconstructed neurite tracts of a Drosophila brain. [file ncomms5342-s2.zip › sdata1_projectome9198/tracts_10204.swc]

573 9 494.749 286.916 69.605 3.000 -1
574 9 494.600 291.835 69.597 4.750 573
575 9 494.283 296.289 68.800 5.750 574
576 9 493.746 300.786 67.999 6.000 575
577 9 492.997 303.985 67.883 6.000 576
578 9 492.120 306.091 68.405 6.000 577
579 9 491.142 307.462 69.075 5.750 578
580 9 490.119 308.706 69.540 5.250 579
581 9 489.016 309.833 70.231 5.000 580
582 9 487.983 311.107 71.875 5.250 581
583 9 487.037 312.530 74.546 6.000 582
584 9 486.272 314.208 77.490 7.000 583
585 9 485.449 315.865 79.542 7.750 584
586 9 484.487 317.491 80.309 8.000 585
587 9 483.364 318.852 80.300 8.000 586
588 9 482.213 320.087 80.162 8.000 587
589 9 481.153 321.333 80.470 8.000 588
590 9 480.216 322.720 81.380 8.000 589
591 9 479.308 324.481 82.422 8.250 590
592 9 478.305 326.475 82.980 8.500 591
593 9 477.113 328.689 82.587 8.000 592
594 9 475.856 330.769 81.879 7.250 593
595 9 474.718 332.724 81.140 6.750 594
596 9 473.710 334.677 80.413 6.250 595
597 9 472.865 337.104 79.220 6.500 596
598 9 471.967 340.357 77.095 7.750 597
599 9 471.163 344.559 74.132 8.750 598
600 9 470.458 349.091 70.393 8.750 599
601 9 470.142 353.520 67.355 8.000 600
602 9 470.310 357.498 65.511 7.500 601
603 9 470.865 361.309 65.623 8.250 602
604 9 471.758 364.676 66.812 8.500 603
605 9 472.930 367.866 69.406 7.250 604
606 9 474.572 370.501 73.106 7.250 605
607 9 476.302 372.792 77.254 9.000 606
608 9 478.528 374.622 82.002 11.000 607
