# Supplementary material for: Virtual finger boosts three-dimensional imaging and microsurgery as well as terabyte volume image visualization and analysis
Source: Nat Commun. 2014 Jul 11;5:4342. doi: 10.1038/ncomms5342 (PMC4104457; doi:10.1038/ncomms5342)
Supplement: Supplementary Data 1 — 3D projectome and reconstructed neurite tracts of a Drosophila brain. [file ncomms5342-s2.zip › sdata1_projectome9198/tracts_10206.swc]

639 2 614.783 217.577 85.300 8.000 -1
640 2 615.955 215.184 83.643 7.000 639
641 2 616.997 213.592 83.923 5.500 640
642 2 618.269 211.758 83.949 3.500 641
643 2 619.424 209.773 83.479 2.500 642
644 2 620.631 207.848 82.045 3.000 643
645 2 621.861 206.270 80.883 3.250 644
646 2 623.228 205.353 80.969 2.250 645
647 2 624.450 204.709 82.205 1.250 646
648 2 625.517 204.059 84.142 1.000 647
649 2 626.771 202.859 86.057 1.000 648
650 2 628.336 200.986 87.621 1.000 649
651 2 630.348 198.319 88.124 1.000 650
652 2 632.139 195.348 87.231 1.000 651
653 2 633.735 192.464 85.342 1.250 652
654 2 634.900 190.193 83.582 2.000 653
655 2 635.998 188.684 82.538 2.750 654
656 2 637.283 187.825 81.578 2.750 655
657 2 639.016 187.450 79.911 2.000 656
658 2 641.271 187.190 77.615 1.500 657
659 2 643.630 186.978 75.895 1.750 658
660 2 646.050 186.602 75.266 2.000 659
661 2 648.424 186.123 75.483 2.250 660
662 2 650.918 185.594 75.589 2.500 661
663 2 653.318 185.208 75.316 2.250 662
664 2 655.760 185.069 74.638 2.000 663
665 2 658.359 185.135 73.473 2.250 664
666 2 661.103 185.319 71.946 2.750 665
667 2 663.616 185.510 69.965 3.000 666
668 2 665.542 185.924 68.060 3.000 667
669 2 667.002 186.528 66.173 2.750 668
670 2 668.359 187.411 64.708 2.250 669
671 2 669.825 188.309 63.718 2.000 670
672 2 671.401 189.230 63.225 2.000 671
673 2 672.966 190.139 63.079 2.000 672
674 2 674.531 191.071 63.002 1.750 673
675 2 676.203 191.894 63.021 1.250 674
676 2 677.856 192.527 62.845 1.250 675
677 2 679.496 193.051 62.724 1.500 676
678 2 681.030 193.668 62.459 1.250 677
679 2 682.574 194.333 61.958 1.000 678
680 2 684.228 194.822 60.974 1.500 679
681 2 685.979 195.037 59.594 2.500 680
682 2 688.062 195.049 58.497 2.750 681
683 2 690.248 195.066 58.215 2.250 682
684 2 692.639 194.975 59.205 2.000 683
685 2 694.999 194.727 60.860 2.250 684
686 2 697.536 193.759 61.197 2.250 685
687 2 700.152 192.218 59.858 2.000 686
688 2 702.384 190.432 58.027 2.500 687
689 2 703.826 189.279 57.410 3.000 688
690 2 704.133 188.852 57.777 2.750 689
691 2 703.880 188.681 57.171 2.500 690
692 2 703.387 188.371 55.298 3.000 691
