# Supplementary material for: Virtual finger boosts three-dimensional imaging and microsurgery as well as terabyte volume image visualization and analysis
Source: Nat Commun. 2014 Jul 11;5:4342. doi: 10.1038/ncomms5342 (PMC4104457; doi:10.1038/ncomms5342)
Supplement: Supplementary Data 1 — 3D projectome and reconstructed neurite tracts of a Drosophila brain. [file ncomms5342-s2.zip › sdata1_projectome9198/tracts_10207.swc]

693 17 397.684 205.565 93.106 3.000 -1
694 17 397.377 203.580 91.057 3.500 693
695 17 396.746 201.846 89.784 3.250 694
696 17 395.489 199.989 89.802 2.750 695
697 17 393.624 198.134 90.941 2.500 696
698 17 391.327 196.280 92.652 2.750 697
699 17 389.219 194.673 93.712 3.000 698
700 17 387.444 193.316 93.933 3.000 699
701 17 385.843 192.207 93.676 2.750 700
702 17 384.019 190.976 93.152 2.500 701
703 17 381.942 189.499 92.659 2.750 702
704 17 379.775 187.777 91.831 3.000 703
705 17 377.618 186.056 90.919 3.250 704
706 17 375.486 184.585 89.797 3.750 705
707 17 373.358 183.364 88.657 4.000 706
708 17 371.395 182.271 87.166 3.750 707
709 17 369.280 181.424 85.948 3.500 708
710 17 366.979 181.069 85.326 4.000 709
711 17 363.918 181.451 85.971 5.000 710
712 17 360.549 182.450 87.142 5.750 711
713 17 356.854 183.950 87.906 6.250 712
714 17 353.470 185.702 88.100 6.500 713
715 17 350.410 187.333 87.640 6.000 714
716 17 347.863 188.467 87.049 5.000 715
717 17 345.779 188.734 85.690 4.250 716
718 17 343.987 188.258 83.969 4.000 717
719 17 342.328 187.164 82.175 3.500 718
720 17 340.459 185.951 80.090 2.250 719
721 17 338.433 184.746 77.282 1.250 720
722 17 336.222 183.671 73.984 1.000 721
723 17 333.911 182.592 71.528 1.000 722
724 17 331.333 181.496 71.256 1.000 723
725 17 328.394 180.509 72.889 1.250 724
726 17 325.356 179.638 75.305 1.750 725
727 17 322.433 178.897 76.789 2.250 726
728 17 320.032 177.918 77.078 2.750 727
729 17 317.910 176.569 77.105 3.000 728
730 17 316.104 174.841 77.565 3.250 729
731 17 314.350 173.107 78.578 3.500 730
732 17 313.141 171.869 79.233 3.250 731
733 17 312.724 171.620 79.562 3.250 732
734 17 313.203 172.358 79.723 3.750 733
735 17 314.052 173.588 79.925 4.000 734
736 17 314.901 174.819 80.122 4.000 735
