# Supplementary material for: Virtual finger boosts three-dimensional imaging and microsurgery as well as terabyte volume image visualization and analysis
Source: Nat Commun. 2014 Jul 11;5:4342. doi: 10.1038/ncomms5342 (PMC4104457; doi:10.1038/ncomms5342)
Supplement: Supplementary Data 1 — 3D projectome and reconstructed neurite tracts of a Drosophila brain. [file ncomms5342-s2.zip › sdata1_projectome9198/tracts_10208.swc]

737 4 459.784 167.918 98.551 3.000 -1
738 4 458.302 167.540 98.800 3.500 737
739 4 456.693 166.933 99.127 3.250 738
740 4 454.227 166.229 99.477 2.750 739
741 4 451.289 165.451 99.625 2.250 740
742 4 448.007 164.688 99.477 2.250 741
743 4 444.968 163.924 99.342 2.500 742
744 4 442.163 163.212 99.346 2.250 743
745 4 439.585 162.464 99.586 2.000 744
746 4 437.009 161.446 99.814 1.750 745
747 4 434.541 160.115 100.247 1.500 746
748 4 432.052 158.766 100.944 2.000 747
749 4 429.289 157.445 101.995 2.750 748
750 4 426.090 156.008 102.437 2.500 749
751 4 422.589 154.147 102.176 1.500 750
752 4 419.204 152.176 101.979 1.500 751
753 4 415.731 150.795 104.094 2.750 752
754 4 412.273 150.195 108.673 4.500 753
755 4 408.727 149.977 114.153 5.750 754
756 4 405.805 149.102 118.145 5.250 755
757 4 403.421 147.434 120.309 4.250 756
758 4 401.472 145.311 121.753 4.000 757
759 4 399.543 143.228 122.977 3.250 758
760 4 397.806 140.974 123.484 1.750 759
761 4 396.427 138.367 122.851 1.000 760
762 4 395.423 135.726 122.163 1.250 761
763 4 394.565 133.618 122.443 1.750 762
764 4 393.740 132.015 123.622 1.750 763
765 4 392.794 130.658 124.743 1.500 764
766 4 391.910 129.164 125.220 2.000 765
767 4 391.187 127.887 125.275 3.000 766
768 4 390.812 126.062 124.342 4.000 767
