# Supplementary material for: Virtual finger boosts three-dimensional imaging and microsurgery as well as terabyte volume image visualization and analysis
Source: Nat Commun. 2014 Jul 11;5:4342. doi: 10.1038/ncomms5342 (PMC4104457; doi:10.1038/ncomms5342)
Supplement: Supplementary Data 1 — 3D projectome and reconstructed neurite tracts of a Drosophila brain. [file ncomms5342-s2.zip › sdata1_projectome9198/tracts_1021.swc]

204 15 373.581 295.958 119.676 2.000 -1
203 15 368.937 294.455 118.351 2.250 204
202 15 364.008 293.555 117.587 2.500 203
201 15 358.475 292.591 116.445 2.250 202
200 15 353.140 291.948 115.469 2.500 201
199 15 348.129 291.478 114.678 3.000 200
198 15 343.512 291.432 114.487 2.500 199
197 15 338.702 291.551 114.857 2.000 198
196 15 333.776 291.599 115.466 2.500 197
195 15 328.564 291.291 116.277 3.500 196
194 15 324.144 290.628 117.017 4.250 195
193 15 320.964 289.766 117.841 5.250 194
192 15 318.990 288.756 118.396 6.500 193
191 15 317.402 287.547 118.835 7.250 192
190 15 315.785 286.164 119.147 7.750 191
189 15 313.880 284.427 119.666 8.000 190
188 15 311.958 282.536 120.140 7.750 189
187 15 309.876 280.379 120.640 7.500 188
186 15 307.895 278.138 120.840 8.250 187
185 15 305.895 275.740 120.979 9.750 186
184 15 304.257 273.096 120.800 11.250 185
183 15 303.011 270.040 120.767 13.500 184
182 15 302.127 266.392 120.724 16.250 183
181 15 301.243 262.516 120.886 18.000 182
180 15 300.117 259.183 120.881 18.750 181
179 15 298.937 256.608 121.044 19.000 180
178 15 297.839 254.775 121.359 19.000 179
177 15 296.602 252.719 121.863 18.750 178
176 15 294.870 250.285 121.854 18.250 177
175 15 292.346 246.987 121.568 18.250 176
174 15 289.409 243.710 121.244 18.500 175
173 15 286.032 240.570 121.913 17.750 174
172 15 282.583 238.143 122.574 16.250 173
171 15 279.129 235.815 123.051 14.750 172
170 15 275.837 233.347 122.414 13.750 171
169 15 272.683 230.529 122.102 14.000 170
168 15 269.390 227.250 122.161 15.500 169
167 15 266.155 223.981 122.837 17.500 168
166 15 262.883 220.511 123.240 19.750 167
165 15 260.174 217.611 123.243 22.000 166
164 15 258.190 215.332 123.112 22.750 165
163 15 256.958 213.843 122.976 22.000 164
