# Supplementary material for: Virtual finger boosts three-dimensional imaging and microsurgery as well as terabyte volume image visualization and analysis
Source: Nat Commun. 2014 Jul 11;5:4342. doi: 10.1038/ncomms5342 (PMC4104457; doi:10.1038/ncomms5342)
Supplement: Supplementary Data 1 — 3D projectome and reconstructed neurite tracts of a Drosophila brain. [file ncomms5342-s2.zip › sdata1_projectome9198/tracts_10210.swc]

802 14 439.423 150.183 109.289 3.000 -1
803 14 441.490 150.405 108.309 2.750 802
804 14 443.822 150.101 107.794 2.500 803
805 14 446.646 149.679 107.257 2.500 804
806 14 449.840 149.140 106.724 2.500 805
807 14 452.783 148.696 106.069 2.500 806
808 14 456.081 148.029 104.888 2.250 807
809 14 459.739 147.037 103.301 2.250 808
810 14 464.128 145.754 101.426 2.250 809
811 14 468.534 144.631 100.335 1.750 810
812 14 472.462 143.762 99.930 1.500 811
813 14 475.676 143.183 100.424 1.750 812
814 14 478.272 142.554 100.737 3.000 813
815 14 480.732 141.842 100.647 4.750 814
816 14 483.511 140.985 99.181 5.500 815
817 14 487.007 140.183 97.285 5.500 816
818 14 491.305 139.405 94.175 6.500 817
819 14 495.949 138.591 90.843 9.500 818
820 14 500.309 137.605 86.676 13.250 819
821 14 504.110 136.773 83.963 16.000 820
822 14 507.229 136.196 82.598 18.000 821
823 14 510.295 135.959 82.934 19.500 822
824 14 513.353 135.688 83.103 20.250 823
825 14 516.645 135.643 83.135 20.250 824
826 14 519.789 135.738 82.642 19.000 825
827 14 522.704 136.150 82.523 17.000 826
828 14 525.797 136.775 83.449 14.500 827
829 14 529.194 137.633 85.501 11.250 828
830 14 533.296 138.833 89.184 8.000 829
831 14 537.550 140.105 93.205 5.500 830
832 14 541.960 141.461 97.622 4.000 831
833 14 545.947 142.699 100.868 3.250 832
834 14 549.515 143.731 103.126 2.750 833
835 14 552.529 144.516 104.211 2.500 834
836 14 555.405 144.978 104.951 3.000 835
837 14 558.033 145.425 105.638 3.750 836
838 14 560.675 146.039 106.527 3.500 837
839 14 563.051 146.965 107.132 2.750 838
840 14 565.631 148.018 107.096 2.750 839
841 14 568.201 149.162 106.888 3.000 840
842 14 570.901 150.201 106.768 2.750 841
843 14 573.516 151.351 107.198 2.000 842
844 14 576.212 152.378 107.019 1.500 843
845 14 578.982 153.520 106.165 1.750 844
846 14 581.782 154.402 104.040 2.250 845
847 14 584.290 155.158 101.340 2.500 846
848 14 586.648 155.718 98.323 2.500 847
849 14 588.801 156.399 95.922 2.250 848
850 14 591.168 157.335 94.738 1.500 849
851 14 593.504 158.518 94.755 1.000 850
852 14 595.894 159.849 95.481 1.250 851
853 14 597.890 160.975 95.862 1.500 852
854 14 599.369 161.772 95.924 1.250 853
855 14 600.333 162.244 95.677 1.000 854
