# Supplementary material for: Virtual finger boosts three-dimensional imaging and microsurgery as well as terabyte volume image visualization and analysis
Source: Nat Commun. 2014 Jul 11;5:4342. doi: 10.1038/ncomms5342 (PMC4104457; doi:10.1038/ncomms5342)
Supplement: Supplementary Data 1 — 3D projectome and reconstructed neurite tracts of a Drosophila brain. [file ncomms5342-s2.zip › sdata1_projectome9198/tracts_10215.swc]

105 12 418.449 365.639 68.770 5.000 -1
106 12 419.001 363.949 68.361 4.750 105
107 12 419.726 361.691 68.153 4.000 106
108 12 420.533 358.250 68.624 3.000 107
109 12 421.278 354.150 69.890 2.750 108
110 12 421.992 349.955 71.743 3.500 109
111 12 422.811 346.267 73.073 3.750 110
112 12 423.811 342.441 73.633 3.250 111
113 12 424.844 338.342 73.203 3.000 112
114 12 426.057 333.400 72.531 3.000 113
115 12 427.624 328.619 71.617 2.750 114
116 12 429.733 324.105 70.495 2.500 115
117 12 432.395 320.048 69.093 2.750 116
118 12 435.343 315.810 67.776 3.250 117
119 12 438.220 311.281 67.696 3.250 118
120 12 440.749 306.711 69.163 2.500 119
121 12 442.914 302.234 71.801 1.750 120
122 12 444.953 297.968 74.526 1.500 121
123 12 446.813 293.711 76.705 1.750 122
124 12 448.438 289.572 79.032 1.750 123
125 12 449.743 285.414 81.915 1.500 124
126 12 450.702 281.449 85.433 1.750 125
127 12 451.323 277.632 88.640 1.750 126
128 12 451.568 274.215 91.209 1.250 127
129 12 451.470 270.848 93.487 1.250 128
130 12 451.132 267.502 95.939 2.000 129
131 12 450.485 263.958 98.433 2.750 130
132 12 449.622 260.550 100.503 3.250 131
133 12 448.363 257.067 102.065 3.750 132
134 12 446.678 253.330 103.277 3.750 133
135 12 444.409 248.984 104.444 3.250 134
136 12 441.687 244.504 105.368 3.000 135
137 12 438.669 240.448 105.733 3.000 136
138 12 435.777 237.302 105.408 2.750 137
139 12 433.011 234.872 104.432 2.250 138
140 12 430.368 232.727 103.334 2.250 139
141 12 427.526 230.581 102.218 2.750 140
142 12 424.433 228.366 101.332 3.000 141
143 12 420.935 226.251 100.431 3.000 142
144 12 416.949 224.225 99.436 3.000 143
145 12 412.580 222.286 98.330 3.000 144
146 12 408.120 220.244 97.196 2.750 145
147 12 403.745 218.115 96.157 2.500 146
148 12 399.641 216.005 95.267 3.000 147
149 12 395.801 214.264 94.925 3.250 148
150 12 392.561 212.974 95.000 2.750 149
151 12 389.804 211.992 95.144 3.000 150
152 12 387.577 211.145 94.765 3.500 151
153 12 385.466 210.634 93.869 3.250 152
154 12 383.488 210.698 92.774 3.000 153
155 12 381.316 211.298 91.981 3.000 154
156 12 378.973 212.081 91.855 2.750 155
157 12 375.887 212.683 92.683 2.500 156
158 12 372.060 213.050 94.040 2.500 157
159 12 367.531 213.064 95.774 2.000 158
160 12 363.088 212.935 97.161 1.250 159
161 12 358.988 212.687 98.403 1.000 160
162 12 355.055 212.503 99.354 1.000 161
163 12 350.953 212.248 100.550 1.250 162
164 12 346.801 211.716 101.957 2.000 163
165 12 343.060 210.735 103.809 3.000 164
166 12 339.937 209.103 106.115 3.750 165
167 12 337.002 206.826 108.951 4.250 166
168 12 333.805 204.069 112.037 4.750 167
169 12 329.881 201.203 115.122 4.500 168
170 12 325.619 198.692 117.843 3.500 169
171 12 321.109 196.640 120.234 3.000 170
172 12 316.802 195.036 122.165 3.250 171
173 12 312.323 193.609 123.909 3.750 172
174 12 307.858 192.169 125.574 3.750 173
175 12 303.406 190.662 127.560 3.500 174
176 12 299.537 189.009 130.077 3.750 175
177 12 296.541 187.439 132.434 3.750 176
178 12 294.370 185.889 134.062 3.750 177
179 12 292.811 184.278 134.240 4.500 178
180 12 291.454 182.125 134.131 4.750 179
181 12 290.325 179.264 134.057 4.250 180
182 12 289.257 175.961 134.574 4.000 181
183 12 288.391 172.722 134.736 4.000 182
184 12 287.554 169.774 134.756 3.750 183
185 12 286.762 167.008 134.589 3.250 184
186 12 285.875 164.479 134.730 3.250 185
187 12 285.085 162.555 134.819 3.250 186
188 12 284.491 161.438 134.843 2.500 187
189 12 284.130 160.914 134.708 2.000 188
