# Supplementary material for: Virtual finger boosts three-dimensional imaging and microsurgery as well as terabyte volume image visualization and analysis
Source: Nat Commun. 2014 Jul 11;5:4342. doi: 10.1038/ncomms5342 (PMC4104457; doi:10.1038/ncomms5342)
Supplement: Supplementary Data 1 — 3D projectome and reconstructed neurite tracts of a Drosophila brain. [file ncomms5342-s2.zip › sdata1_projectome9198/tracts_10217.swc]

374 13 533.543 210.012 66.649 1.000 -1
375 13 535.973 208.740 66.223 1.750 374
376 13 537.506 207.849 66.197 2.000 375
377 13 539.751 206.815 66.730 1.750 376
378 13 543.109 205.734 67.856 1.250 377
379 13 548.874 204.345 68.972 1.000 378
380 13 556.036 202.806 69.223 1.000 379
381 13 564.103 201.127 68.276 1.000 380
382 13 571.261 199.739 66.875 1.000 381
383 13 577.316 198.709 65.197 1.000 382
384 13 582.169 198.034 63.230 1.000 383
385 13 586.389 197.696 60.697 1.000 384
386 13 590.293 197.872 58.458 1.000 385
387 13 593.886 198.676 57.146 1.000 386
388 13 597.192 199.959 57.202 1.000 387
389 13 600.052 201.420 58.604 1.000 388
390 13 602.331 202.948 61.004 1.000 389
391 13 604.178 204.388 63.676 1.000 390
392 13 605.933 205.539 65.493 1.000 391
393 13 608.545 206.073 65.626 1.000 392
394 13 611.899 206.049 64.524 1.000 393
395 13 615.868 205.773 63.061 1.250 394
396 13 619.148 205.644 62.812 1.500 395
397 13 621.843 205.589 63.578 1.250 396
398 13 624.182 205.442 64.903 1.000 397
399 13 626.710 205.136 66.083 1.250 398
400 13 629.331 204.815 67.523 2.000 399
401 13 631.464 204.651 70.234 2.750 400
402 13 633.229 204.606 74.423 3.250 401
403 13 634.690 204.585 79.525 3.750 402
404 13 636.285 204.373 84.393 3.750 403
405 13 637.896 203.857 88.385 3.250 404
406 13 639.792 203.005 91.137 2.500 405
407 13 642.307 201.807 92.355 1.500 406
408 13 645.419 200.518 92.490 1.500 407
409 13 648.532 199.414 92.574 2.750 408
410 13 650.924 198.864 93.912 4.000 409
411 13 652.381 198.863 96.762 5.000 410
412 13 653.189 199.274 100.755 5.000 411
413 13 653.760 199.901 104.768 3.500 412
414 13 654.544 200.409 107.860 2.500 413
415 13 655.981 200.634 109.296 2.500 414
416 13 658.019 200.391 109.713 2.500 415
417 13 660.594 200.042 109.883 2.750 416
418 13 663.000 199.877 110.875 3.250 417
419 13 664.981 200.126 112.749 3.500 418
420 13 666.452 200.499 115.533 3.250 419
421 13 667.815 200.828 119.074 2.750 420
422 13 669.286 200.930 123.159 2.250 421
423 13 670.761 200.826 127.543 2.250 422
424 13 672.084 200.406 131.884 2.500 423
425 13 673.452 199.615 135.732 2.250 424
426 13 674.911 198.585 139.190 2.000 425
427 13 676.454 197.320 142.267 2.000 426
428 13 677.634 196.051 146.221 2.250 427
429 13 678.437 194.897 150.804 2.750 428
430 13 678.834 194.051 156.291 3.250 429
431 13 679.022 193.529 161.220 3.500 430
432 13 679.486 192.661 164.824 2.750 431
433 13 680.440 191.418 166.097 1.750 432
434 13 681.919 189.736 165.463 2.250 433
435 13 683.649 188.012 163.482 4.000 434
