# Supplementary material for: Virtual finger boosts three-dimensional imaging and microsurgery as well as terabyte volume image visualization and analysis
Source: Nat Commun. 2014 Jul 11;5:4342. doi: 10.1038/ncomms5342 (PMC4104457; doi:10.1038/ncomms5342)
Supplement: Supplementary Data 1 — 3D projectome and reconstructed neurite tracts of a Drosophila brain. [file ncomms5342-s2.zip › sdata1_projectome9198/tracts_10218.swc]

436 13 634.690 204.585 79.525 4.000 -1
437 13 634.047 204.360 79.018 3.750 436
438 13 634.129 203.133 78.611 2.750 437
439 13 634.560 200.779 77.535 2.000 438
440 13 635.283 197.736 75.578 3.000 439
441 13 635.654 194.820 73.974 4.250 440
442 13 635.717 192.259 72.815 4.000 441
443 13 635.469 190.229 72.339 3.500 442
444 13 635.286 188.333 71.665 3.750 443
445 13 635.095 186.801 71.195 3.750 444
446 13 634.985 185.358 71.016 3.250 445
447 13 635.014 183.853 71.279 3.000 446
448 13 635.139 182.071 71.620 3.000 447
449 13 635.339 180.046 71.823 3.000 448
450 13 635.366 178.004 71.950 2.750 449
451 13 635.255 175.901 72.183 2.250 450
452 13 634.931 173.628 72.479 2.250 451
453 13 634.492 171.165 73.111 2.750 452
454 13 634.003 168.462 73.924 2.750 453
455 13 633.545 165.607 75.209 2.250 454
456 13 633.170 162.412 76.361 2.250 455
457 13 632.784 158.874 77.356 2.500 456
458 13 632.383 154.831 77.986 2.500 457
459 13 631.999 150.337 78.416 2.750 458
460 13 631.878 145.427 78.788 2.750 459
461 13 631.758 140.038 79.525 2.250 460
462 13 631.668 134.128 80.821 2.000 461
463 13 631.179 127.515 83.029 1.750 462
464 13 630.741 120.592 85.175 1.500 463
465 13 630.307 113.235 87.154 1.750 464
466 13 630.291 105.775 88.092 1.750 465
467 13 630.476 98.070 88.837 1.500 466
468 13 631.016 90.663 88.871 1.500 467
469 13 631.675 83.742 88.495 1.250 468
470 13 632.353 77.605 87.386 1.500 469
471 13 632.562 72.505 86.462 2.500 470
472 13 632.360 68.439 86.093 3.000 471
473 13 631.868 65.389 86.233 3.000 472
474 13 631.328 62.982 86.604 2.500 473
475 13 630.747 61.240 86.931 1.500 474
476 13 630.206 60.084 87.281 1.000 475
477 13 629.758 59.387 87.550 1.000 476
