# Supplementary material for: Virtual finger boosts three-dimensional imaging and microsurgery as well as terabyte volume image visualization and analysis
Source: Nat Commun. 2014 Jul 11;5:4342. doi: 10.1038/ncomms5342 (PMC4104457; doi:10.1038/ncomms5342)
Supplement: Supplementary Data 1 — 3D projectome and reconstructed neurite tracts of a Drosophila brain. [file ncomms5342-s2.zip › sdata1_projectome9198/tracts_10219.swc]

478 17 478.941 207.657 61.619 3.000 -1
479 17 478.246 207.120 62.900 3.000 478
480 17 477.328 206.560 63.808 3.000 479
481 17 475.736 205.799 64.940 2.750 480
482 17 472.829 204.726 65.917 2.000 481
483 17 468.731 203.359 66.795 1.250 482
484 17 463.081 201.355 66.558 1.000 483
485 17 456.645 198.834 65.622 1.000 484
486 17 449.463 196.005 64.002 1.250 485
487 17 442.272 193.712 63.022 2.000 486
488 17 435.185 192.313 62.566 2.500 487
489 17 428.602 192.067 62.849 2.000 488
490 17 422.688 192.478 63.348 1.250 489
491 17 417.344 193.294 64.204 1.250 490
492 17 412.441 194.047 65.219 2.000 491
493 17 407.507 194.697 66.511 2.750 492
494 17 402.500 195.118 68.007 2.750 493
495 17 397.461 195.181 69.916 3.000 494
496 17 392.669 194.854 72.182 4.250 495
497 17 388.035 194.069 74.887 4.750 496
498 17 383.498 193.431 78.614 4.250 497
499 17 378.982 193.079 83.762 3.750 498
500 17 374.673 193.366 90.500 3.000 499
501 17 370.646 193.856 97.881 2.500 500
502 17 366.993 194.496 105.177 2.750 501
503 17 363.856 195.019 111.928 3.000 502
504 17 361.249 195.522 118.114 3.250 503
505 17 359.128 196.066 123.904 3.000 504
506 17 356.922 196.652 128.623 1.750 505
507 17 354.342 197.215 132.340 1.000 506
508 17 351.312 197.609 135.213 1.250 507
509 17 348.439 198.009 138.731 2.000 508
510 17 345.938 198.360 143.361 2.500 509
511 17 343.874 198.678 148.565 2.500 510
512 17 342.065 198.647 153.389 2.500 511
513 17 340.628 198.486 156.977 2.500 512
514 17 339.636 198.274 159.568 2.750 513
515 17 338.800 198.357 161.836 3.000 514
