# Supplementary material for: Virtual finger boosts three-dimensional imaging and microsurgery as well as terabyte volume image visualization and analysis
Source: Nat Commun. 2014 Jul 11;5:4342. doi: 10.1038/ncomms5342 (PMC4104457; doi:10.1038/ncomms5342)
Supplement: Supplementary Data 1 — 3D projectome and reconstructed neurite tracts of a Drosophila brain. [file ncomms5342-s2.zip › sdata1_projectome9198/tracts_10220.swc]

516 17 392.669 194.854 72.182 5.000 -1
517 17 392.877 194.898 72.425 5.000 516
518 17 393.176 194.320 72.666 5.000 517
519 17 393.438 193.264 73.204 4.750 518
520 17 393.471 191.832 74.022 4.250 519
521 17 393.555 190.020 75.203 3.750 520
522 17 393.471 187.693 76.038 2.750 521
523 17 393.255 184.972 76.594 1.500 522
524 17 392.477 182.103 76.648 1.250 523
525 17 391.639 179.554 77.037 2.000 524
526 17 390.947 177.222 77.486 2.750 525
527 17 390.854 174.871 77.947 2.500 526
528 17 391.368 172.334 78.532 1.750 527
529 17 392.261 169.591 79.148 1.500 528
530 17 393.274 166.881 80.174 1.500 529
531 17 394.066 164.228 80.742 1.500 530
532 17 394.666 161.590 81.328 1.250 531
533 17 394.989 158.797 81.716 1.000 532
534 17 394.797 155.579 82.253 1.250 533
535 17 393.977 151.998 82.503 1.500 534
536 17 392.459 147.989 82.254 1.250 535
537 17 390.924 143.537 82.157 1.000 536
538 17 389.617 138.604 82.746 1.000 537
539 17 388.768 133.141 84.514 1.000 538
540 17 388.015 127.513 86.695 1.500 539
541 17 387.344 121.867 88.827 2.500 540
542 17 386.911 116.496 90.613 3.000 541
543 17 386.715 111.050 91.866 3.000 542
544 17 386.816 105.412 92.861 2.750 543
545 17 387.088 99.740 93.772 2.500 544
546 17 387.623 94.382 94.765 2.250 545
547 17 387.974 89.470 94.895 1.500 546
548 17 387.969 84.765 93.667 1.250 547
549 17 387.712 80.371 92.105 2.000 548
550 17 387.897 76.101 91.344 2.750 549
551 17 388.911 71.853 92.111 3.250 550
552 17 390.578 67.373 93.201 3.500 551
553 17 392.462 63.331 94.495 3.500 552
554 17 394.136 60.145 95.325 3.750 553
555 17 395.493 58.162 96.188 3.750 554
556 17 396.480 56.907 96.789 3.250 555
557 17 397.314 55.873 97.782 3.000 556
