# Supplementary material for: Virtual finger boosts three-dimensional imaging and microsurgery as well as terabyte volume image visualization and analysis
Source: Nat Commun. 2014 Jul 11;5:4342. doi: 10.1038/ncomms5342 (PMC4104457; doi:10.1038/ncomms5342)
Supplement: Supplementary Data 1 — 3D projectome and reconstructed neurite tracts of a Drosophila brain. [file ncomms5342-s2.zip › sdata1_projectome9198/tracts_10226.swc]

793 15 445.210 463.874 60.104 2.000 -1
794 15 443.772 462.771 59.763 2.750 793
795 15 442.141 461.458 59.500 2.750 794
796 15 439.740 459.368 59.208 2.000 795
797 15 436.859 456.802 58.858 1.250 796
798 15 433.687 453.923 58.594 1.250 797
799 15 430.601 451.130 58.847 1.500 798
800 15 427.793 448.581 59.783 1.500 799
801 15 425.646 446.210 61.255 2.000 800
802 15 424.948 443.770 62.121 3.000 801
803 15 426.283 440.361 61.552 4.000 802
804 15 429.937 435.648 59.729 4.500 803
805 15 435.416 429.618 57.630 4.250 804
806 15 441.557 423.801 56.348 4.000 805
807 15 447.217 419.353 55.554 4.250 806
808 15 451.825 417.206 55.035 4.750 807
809 15 456.247 416.969 54.330 4.750 808
810 15 461.341 418.133 53.520 3.750 809
811 15 467.105 419.863 52.380 3.000 810
812 15 473.149 421.783 50.820 3.750 811
813 15 479.182 423.764 48.974 4.500 812
814 15 485.497 425.772 47.439 4.250 813
815 15 491.717 427.505 46.692 3.750 814
816 15 497.942 428.652 46.819 3.500 815
817 15 504.369 429.262 47.597 4.000 816
818 15 511.590 429.260 49.369 4.500 817
819 15 519.030 428.869 52.018 4.000 818
820 15 525.998 428.004 54.591 3.500 819
821 15 531.786 426.999 55.578 4.250 820
822 15 536.669 425.528 54.674 5.500 821
823 15 540.871 423.299 53.190 5.750 822
824 15 544.510 420.315 52.014 5.750 823
825 15 547.491 417.214 51.365 6.250 824
826 15 549.890 415.085 50.768 6.000 825
827 15 552.283 414.399 50.320 5.500 826
828 15 555.460 414.927 50.590 5.500 827
829 15 560.303 415.849 51.731 4.750 828
830 15 566.805 416.641 53.442 3.500 829
831 15 574.093 417.296 55.336 3.000 830
832 15 580.782 418.082 56.650 2.500 831
833 15 586.013 419.054 57.580 1.500 832
834 15 589.572 420.104 57.729 1.000 833
835 15 591.791 420.745 57.941 1.000 834
836 15 593.057 420.876 58.238 1.000 835
837 15 593.765 420.453 58.803 1.000 836
838 15 594.196 419.793 59.551 1.000 837
