# Supplementary material for: Virtual finger boosts three-dimensional imaging and microsurgery as well as terabyte volume image visualization and analysis
Source: Nat Commun. 2014 Jul 11;5:4342. doi: 10.1038/ncomms5342 (PMC4104457; doi:10.1038/ncomms5342)
Supplement: Supplementary Data 1 — 3D projectome and reconstructed neurite tracts of a Drosophila brain. [file ncomms5342-s2.zip › sdata1_projectome9198/tracts_10227.swc]

839 8 739.863 286.985 86.946 13.000 -1
840 8 738.561 284.753 85.135 14.500 839
841 8 737.664 283.715 84.887 15.250 840
842 8 736.374 283.048 85.752 15.500 841
843 8 734.773 282.714 87.491 15.250 842
844 8 732.488 282.211 89.645 14.750 843
845 8 729.894 281.599 91.789 14.250 844
846 8 726.394 280.755 94.045 13.250 845
847 8 722.100 279.764 96.564 10.250 846
848 8 717.212 278.525 99.573 6.250 847
849 8 712.646 277.287 103.184 4.250 848
850 8 708.997 276.275 107.059 4.000 849
851 8 706.143 275.462 110.773 4.250 850
852 8 703.855 274.778 113.809 4.750 851
853 8 701.496 273.956 115.673 4.500 852
854 8 698.794 273.215 116.503 3.750 853
855 8 695.487 272.727 116.747 3.750 854
856 8 691.718 272.635 117.027 4.250 855
857 8 687.559 272.643 117.245 4.750 856
858 8 683.201 272.665 117.468 4.750 857
859 8 678.455 272.829 117.701 4.000 858
860 8 673.141 273.259 118.127 2.750 859
861 8 667.107 273.519 118.214 1.500 860
862 8 660.536 273.338 118.102 1.000 861
863 8 653.728 272.686 117.960 1.000 862
864 8 646.632 271.914 118.359 1.000 863
865 8 639.555 271.176 119.386 1.000 864
866 8 632.494 270.499 120.897 1.000 865
867 8 625.653 270.060 122.822 1.000 866
868 8 619.025 269.945 124.726 1.000 867
869 8 613.006 270.086 126.725 1.000 868
870 8 608.065 270.137 128.484 1.000 869
871 8 604.299 269.977 130.191 1.000 870
872 8 601.720 269.800 131.592 1.000 871
873 8 600.142 269.794 132.790 1.000 872
874 8 599.287 270.161 134.091 1.000 873
