# Supplementary material for: Virtual finger boosts three-dimensional imaging and microsurgery as well as terabyte volume image visualization and analysis
Source: Nat Commun. 2014 Jul 11;5:4342. doi: 10.1038/ncomms5342 (PMC4104457; doi:10.1038/ncomms5342)
Supplement: Supplementary Data 1 — 3D projectome and reconstructed neurite tracts of a Drosophila brain. [file ncomms5342-s2.zip › sdata1_projectome9198/tracts_10228.swc]

1 3 555.667 188.327 89.050 4.000 -1
2 3 554.828 187.202 89.569 4.750 1
3 3 554.153 186.258 89.803 4.750 2
4 3 553.307 185.235 89.934 4.250 3
5 3 552.289 184.134 89.904 3.750 4
6 3 551.016 182.949 89.855 3.750 5
7 3 549.492 181.667 90.040 4.500 6
8 3 547.804 180.366 90.641 5.250 7
9 3 545.950 178.968 91.478 5.500 8
10 3 544.093 177.490 92.226 5.250 9
11 3 542.066 176.006 93.042 5.000 10
12 3 540.038 174.604 93.905 5.250 11
13 3 537.667 173.387 94.471 5.250 12
14 3 535.199 172.311 93.924 4.000 13
15 3 532.387 171.340 92.969 2.250 14
16 3 529.492 170.364 92.122 2.000 15
17 3 526.351 169.417 92.376 4.000 16
18 3 523.213 168.617 93.064 6.500 17
19 3 520.076 168.041 94.346 7.250 18
20 3 517.106 167.735 95.324 5.750 19
21 3 514.048 167.771 96.249 3.250 20
22 3 510.987 168.257 96.729 1.500 21
23 3 507.755 169.165 97.258 1.750 22
24 3 504.608 170.345 97.458 3.750 23
25 3 501.459 171.513 97.927 4.750 24
26 3 498.479 172.513 98.337 3.750 25
27 3 495.668 173.337 98.876 2.500 26
28 3 493.114 174.096 99.018 1.500 27
29 3 490.729 174.853 99.191 1.000 28
30 3 488.429 175.607 99.441 1.500 29
31 3 486.214 176.364 99.626 3.000 30
32 3 484.084 177.125 99.730 4.750 31
33 3 482.127 177.981 99.650 5.750 32
34 3 480.172 178.928 99.419 5.500 33
35 3 478.389 180.053 99.030 3.750 34
36 3 476.606 181.262 98.670 1.750 35
37 3 474.904 182.628 98.582 1.500 36
38 3 473.034 184.166 98.440 3.000 37
39 3 471.170 185.889 97.967 4.500 38
40 3 469.573 187.730 96.722 4.500 39
41 3 468.401 189.655 95.514 3.750 40
42 3 467.729 191.719 94.990 3.500 41
43 3 467.286 193.969 96.098 2.750 42
44 3 467.180 196.296 97.378 1.750 43
45 3 467.252 198.646 98.122 2.000 44
46 3 467.601 200.877 97.629 2.250 45
47 3 467.949 203.023 97.138 1.500 46
48 3 468.380 205.077 96.831 1.000 47
49 3 468.808 207.211 96.604 1.500 48
50 3 469.416 209.534 95.820 2.750 49
51 3 470.283 212.040 94.663 3.750 50
52 3 471.490 214.542 93.547 3.750 51
53 3 473.116 216.779 92.696 3.250 52
54 3 474.993 218.670 91.990 3.250 53
55 3 477.214 220.317 90.901 3.500 54
56 3 479.604 221.798 89.661 2.750 55
57 3 482.162 223.108 88.430 1.500 56
58 3 484.626 224.142 87.881 1.250 57
59 3 487.001 225.080 87.706 1.750 58
60 3 489.290 226.101 87.562 1.750 59
61 3 491.580 227.294 87.324 1.250 60
62 3 493.869 228.486 87.120 1.000 61
63 3 496.072 229.502 87.159 1.000 62
64 3 498.105 230.354 87.002 1.000 63
65 3 499.970 231.128 86.571 1.000 64
66 3 501.751 231.989 86.053 1.000 65
67 3 503.615 232.845 85.701 1.500 66
68 3 505.478 233.698 85.486 2.500 67
69 3 507.341 234.384 85.157 2.500 68
70 3 509.119 234.985 84.823 1.500 69
71 3 510.897 235.413 84.648 1.000 70
72 3 512.759 235.579 84.751 1.250 71
73 3 514.707 235.398 85.201 2.250 72
74 3 516.827 234.952 86.080 3.250 73
75 3 519.034 234.494 87.417 3.500 74
76 3 521.328 234.202 88.853 3.750 75
77 3 523.622 234.006 89.875 4.000 76
78 3 525.912 233.748 90.009 4.000 77
79 3 528.281 233.256 89.370 4.000 78
80 3 530.733 232.517 88.490 4.250 79
81 3 533.357 231.429 87.959 4.750 80
82 3 536.077 229.801 88.538 5.000 81
83 3 538.977 227.641 89.909 5.000 82
84 3 541.801 225.122 91.896 5.500 83
85 3 544.529 222.546 92.929 6.500 84
86 3 546.822 220.081 93.048 7.000 85
87 3 548.843 217.654 91.977 6.750 86
88 3 550.441 215.309 91.026 6.250 87
89 3 551.955 212.875 90.230 6.250 88
90 3 553.307 210.426 89.925 6.500 89
91 3 554.576 207.889 89.703 6.000 90
92 3 555.596 205.339 89.843 5.500 91
93 3 556.448 202.787 90.058 5.750 92
94 3 557.036 200.255 89.758 6.250 93
95 3 557.269 197.843 88.618 6.500 94
96 3 556.989 195.611 87.240 6.000 95
97 3 556.387 193.511 86.776 5.250 96
98 3 555.637 191.531 87.467 5.000 97
99 3 554.983 189.863 88.818 5.000 98
100 3 554.496 188.795 89.982 5.000 99
101 3 554.172 188.247 90.860 5.000 100
