# Supplementary material for: Virtual finger boosts three-dimensional imaging and microsurgery as well as terabyte volume image visualization and analysis
Source: Nat Commun. 2014 Jul 11;5:4342. doi: 10.1038/ncomms5342 (PMC4104457; doi:10.1038/ncomms5342)
Supplement: Supplementary Data 1 — 3D projectome and reconstructed neurite tracts of a Drosophila brain. [file ncomms5342-s2.zip › sdata1_projectome9198/tracts_10231.swc]

234 9 559.925 195.145 88.151 6.000 -1
235 9 561.249 195.934 88.159 5.250 234
236 9 562.878 196.331 88.493 4.750 235
237 9 564.582 196.451 88.763 4.000 236
238 9 566.021 196.380 88.969 3.000 237
239 9 567.463 195.979 89.307 2.250 238
240 9 569.591 195.267 90.067 2.000 239
241 9 572.653 194.228 91.023 1.750 240
242 9 576.131 192.919 91.720 1.250 241
243 9 579.503 191.730 91.626 1.000 242
244 9 582.526 190.766 91.084 1.000 243
245 9 585.464 190.389 90.476 1.000 244
246 9 588.412 190.457 90.211 1.250 245
247 9 591.623 191.048 90.200 1.750 246
248 9 595.176 191.900 90.299 1.750 247
249 9 598.902 193.010 90.465 1.750 248
250 9 602.616 194.267 90.293 2.750 249
251 9 605.900 195.763 89.888 4.750 250
252 9 609.013 197.339 89.416 7.000 251
253 9 611.962 198.841 89.104 7.750 252
254 9 614.914 200.095 88.888 6.750 253
255 9 617.599 201.245 88.389 5.250 254
256 9 619.842 202.366 87.454 4.250 255
257 9 621.805 203.698 85.915 4.000 256
258 9 623.737 205.322 83.725 3.750 257
259 9 625.901 207.585 81.074 3.250 258
260 9 628.060 210.179 78.363 3.250 259
261 9 629.998 212.736 76.374 3.500 260
262 9 631.398 214.616 75.556 3.500 261
263 9 632.408 216.206 75.408 3.750 262
264 9 633.079 217.875 75.209 4.250 263
265 9 633.626 219.985 74.146 5.000 264
266 9 634.052 222.040 72.374 5.750 265
267 9 634.480 223.884 68.971 5.750 266
268 9 634.934 225.306 64.510 5.000 267
269 9 635.438 226.590 59.408 4.000 268
270 9 636.115 227.678 56.136 2.750 269
271 9 637.002 229.042 55.348 1.500 270
272 9 638.130 230.730 57.620 1.000 271
273 9 639.263 232.803 61.549 1.000 272
274 9 640.323 234.726 65.658 1.250 273
275 9 641.307 236.448 68.278 2.000 274
276 9 642.369 237.952 69.183 2.750 275
277 9 643.613 239.431 68.761 3.000 276
278 9 644.989 240.773 67.690 2.750 277
279 9 646.599 241.923 66.345 2.500 278
280 9 648.378 242.742 65.071 3.000 279
281 9 650.245 243.320 63.940 3.500 280
282 9 651.846 243.794 62.588 3.500 281
283 9 653.179 244.412 60.963 4.000 282
284 9 654.342 245.192 59.280 4.750 283
285 9 655.449 245.849 58.121 5.250 284
286 9 656.338 246.220 57.552 5.750 285
287 9 656.915 246.208 57.415 6.000 286
288 9 657.246 246.039 57.390 6.000 287
