# Supplementary material for: Virtual finger boosts three-dimensional imaging and microsurgery as well as terabyte volume image visualization and analysis
Source: Nat Commun. 2014 Jul 11;5:4342. doi: 10.1038/ncomms5342 (PMC4104457; doi:10.1038/ncomms5342)
Supplement: Supplementary Data 1 — 3D projectome and reconstructed neurite tracts of a Drosophila brain. [file ncomms5342-s2.zip › sdata1_projectome9198/tracts_10234.swc]

472 14 741.353 279.471 87.577 9.000 -1
473 14 739.575 279.842 88.520 10.000 472
474 14 737.870 279.980 89.341 11.000 473
475 14 736.258 280.099 90.224 11.500 474
476 14 734.156 280.071 91.330 10.750 475
477 14 731.500 279.927 92.855 9.500 476
478 14 727.953 279.656 94.858 9.000 477
479 14 724.582 279.272 96.931 9.250 478
480 14 721.352 278.869 98.760 10.000 479
481 14 718.279 278.315 100.492 10.750 480
482 14 714.878 277.706 102.424 11.000 481
483 14 711.348 276.959 104.826 11.000 482
484 14 707.671 276.291 107.574 10.750 483
485 14 704.083 275.592 110.420 10.000 484
486 14 700.882 274.823 112.877 9.500 485
487 14 698.310 274.037 114.753 9.500 486
488 14 696.273 273.270 115.932 9.250 487
489 14 694.544 272.869 116.770 9.000 488
490 14 692.961 272.630 117.360 9.000 489
491 14 691.389 272.527 118.093 8.750 490
492 14 689.564 272.146 118.867 8.250 491
493 14 687.566 271.589 119.641 7.500 492
494 14 685.546 271.016 120.165 6.500 493
495 14 683.685 270.658 120.565 6.000 494
496 14 681.899 270.508 120.865 6.000 495
497 14 680.105 270.473 121.080 6.000 496
498 14 678.467 270.402 121.109 6.000 497
499 14 676.998 270.253 121.087 6.000 498
500 14 675.794 270.082 121.126 6.000 499
501 14 674.778 270.116 121.369 6.000 500
502 14 674.114 270.383 121.718 5.750 501
503 14 673.724 271.031 122.280 5.000 502
