# Supplementary material for: Virtual finger boosts three-dimensional imaging and microsurgery as well as terabyte volume image visualization and analysis
Source: Nat Commun. 2014 Jul 11;5:4342. doi: 10.1038/ncomms5342 (PMC4104457; doi:10.1038/ncomms5342)
Supplement: Supplementary Data 1 — 3D projectome and reconstructed neurite tracts of a Drosophila brain. [file ncomms5342-s2.zip › sdata1_projectome9198/tracts_10235.swc]

504 1 344.261 273.967 120.005 5.000 -1
505 1 341.853 274.500 120.458 4.500 504
506 1 339.613 274.790 120.814 4.500 505
507 1 337.286 275.152 121.231 4.250 506
508 1 334.873 275.439 121.607 4.000 507
509 1 332.539 275.697 122.075 4.250 508
510 1 329.766 275.837 122.661 5.000 509
511 1 326.482 276.009 123.172 6.500 510
512 1 322.776 276.155 123.491 8.250 511
513 1 318.910 276.218 123.492 9.000 512
514 1 314.955 276.190 123.508 9.250 513
515 1 310.943 276.293 123.086 9.750 514
516 1 306.914 276.704 121.639 9.750 515
517 1 303.059 277.337 118.836 9.250 516
518 1 299.354 278.068 115.102 9.000 517
519 1 295.834 278.811 111.323 9.000 518
520 1 292.558 279.533 107.902 8.750 519
521 1 289.847 280.151 105.095 8.500 520
522 1 287.710 280.564 102.649 8.750 521
523 1 285.974 280.697 100.523 9.250 522
524 1 284.295 280.552 98.726 9.750 523
525 1 282.744 280.152 97.479 10.000 524
526 1 281.251 279.636 96.616 10.000 525
527 1 279.672 279.112 95.788 10.000 526
528 1 277.698 278.781 94.640 9.750 527
529 1 275.414 278.719 93.204 9.250 528
530 1 273.311 278.922 91.767 8.500 529
531 1 270.826 279.434 89.915 7.000 530
