# Supplementary material for: Virtual finger boosts three-dimensional imaging and microsurgery as well as terabyte volume image visualization and analysis
Source: Nat Commun. 2014 Jul 11;5:4342. doi: 10.1038/ncomms5342 (PMC4104457; doi:10.1038/ncomms5342)
Supplement: Supplementary Data 1 — 3D projectome and reconstructed neurite tracts of a Drosophila brain. [file ncomms5342-s2.zip › sdata1_projectome9198/tracts_10240.swc]

802 1 599.908 160.921 124.751 1.000 -1
803 1 598.389 160.915 124.407 1.000 802
804 1 596.991 160.433 124.483 1.000 803
805 1 595.366 159.908 123.802 1.000 804
806 1 593.618 159.517 122.610 1.000 805
807 1 591.655 159.291 120.841 1.000 806
808 1 589.397 159.205 118.561 1.000 807
809 1 586.928 159.189 115.707 1.000 808
810 1 584.264 159.245 112.493 1.000 809
811 1 581.568 159.051 110.059 1.000 810
812 1 578.863 158.453 108.750 1.000 811
813 1 576.236 157.522 108.616 1.000 812
814 1 573.714 156.371 108.753 1.000 813
815 1 571.186 155.176 108.776 1.000 814
816 1 568.457 153.880 108.395 1.000 815
817 1 565.225 152.617 108.389 1.000 816
818 1 561.494 151.252 108.848 1.000 817
819 1 557.530 149.932 109.854 1.000 818
820 1 553.714 148.620 110.408 1.000 819
821 1 550.223 147.496 110.529 1.000 820
822 1 546.970 146.359 110.241 1.000 821
823 1 543.897 145.165 110.067 1.000 822
824 1 540.824 143.780 109.895 1.000 823
825 1 537.667 142.364 109.793 1.000 824
826 1 534.163 141.010 109.781 1.000 825
827 1 530.405 139.862 109.962 1.000 826
828 1 526.651 138.866 110.232 1.000 827
829 1 523.247 138.035 110.540 1.000 828
830 1 520.368 137.388 110.839 1.000 829
831 1 517.838 137.046 111.084 1.000 830
832 1 515.478 136.945 111.213 1.000 831
833 1 513.113 137.002 111.206 1.000 832
834 1 510.748 137.068 111.178 1.000 833
835 1 508.295 137.243 111.128 1.000 834
836 1 505.759 137.469 111.179 1.000 835
837 1 503.140 137.738 111.353 1.000 836
838 1 500.610 137.892 111.561 1.000 837
839 1 497.991 138.062 111.740 1.000 838
840 1 495.108 138.473 111.825 1.000 839
841 1 491.703 139.279 111.909 1.000 840
842 1 487.952 140.490 111.965 1.000 841
843 1 483.940 141.904 112.008 1.000 842
844 1 479.934 143.348 112.195 1.000 843
845 1 476.022 144.585 112.622 1.000 844
846 1 472.458 145.494 113.119 1.000 845
847 1 469.154 146.125 113.586 1.000 846
848 1 465.930 146.675 113.801 1.000 847
849 1 462.537 147.335 114.207 1.000 848
850 1 458.883 148.192 114.612 1.000 849
851 1 454.886 149.291 115.134 1.000 850
852 1 450.626 150.610 115.394 1.000 851
853 1 446.018 152.208 115.476 1.000 852
854 1 441.500 153.946 115.450 1.000 853
855 1 437.243 155.680 115.208 1.000 854
856 1 433.858 157.105 114.967 1.000 855
857 1 431.340 158.106 114.779 1.000 856
858 1 429.695 158.772 115.081 1.000 857
859 1 428.665 159.215 116.065 1.000 858
860 1 428.076 159.433 117.966 1.000 859
861 1 427.836 159.399 120.415 1.000 860
862 1 427.778 158.844 124.458 1.000 861
