# Supplementary material for: Virtual finger boosts three-dimensional imaging and microsurgery as well as terabyte volume image visualization and analysis
Source: Nat Commun. 2014 Jul 11;5:4342. doi: 10.1038/ncomms5342 (PMC4104457; doi:10.1038/ncomms5342)
Supplement: Supplementary Data 1 — 3D projectome and reconstructed neurite tracts of a Drosophila brain. [file ncomms5342-s2.zip › sdata1_projectome9198/tracts_10242.swc]

892 5 727.053 311.141 136.018 7.000 -1
893 5 726.845 312.755 137.229 6.000 892
894 5 726.859 313.710 137.235 5.500 893
895 5 726.710 314.333 136.430 5.750 894
896 5 726.446 314.574 134.909 5.750 895
897 5 726.048 314.411 132.875 5.250 896
898 5 725.893 314.036 130.621 5.000 897
899 5 725.891 313.302 128.011 5.250 898
900 5 725.941 312.526 125.318 6.000 899
901 5 725.563 311.827 122.711 6.750 900
902 5 724.762 311.490 120.622 7.000 901
903 5 723.343 311.460 119.084 6.750 902
904 5 721.089 311.763 118.311 6.500 903
905 5 718.036 312.297 118.087 6.500 904
906 5 714.334 312.938 118.165 6.250 905
907 5 710.848 313.396 117.884 6.000 906
908 5 707.444 313.642 117.154 6.250 907
909 5 704.149 313.645 116.109 7.000 908
910 5 700.543 313.540 114.967 8.000 909
911 5 696.569 313.156 113.536 8.750 910
912 5 692.681 312.469 111.857 9.250 911
913 5 689.034 311.564 110.145 10.000 912
914 5 686.132 310.734 108.945 10.750 913
915 5 683.699 310.078 108.220 11.000 914
916 5 681.857 309.565 107.927 10.500 915
917 5 679.887 308.777 107.603 9.000 916
