# Supplementary material for: Virtual finger boosts three-dimensional imaging and microsurgery as well as terabyte volume image visualization and analysis
Source: Nat Commun. 2014 Jul 11;5:4342. doi: 10.1038/ncomms5342 (PMC4104457; doi:10.1038/ncomms5342)
Supplement: Supplementary Data 1 — 3D projectome and reconstructed neurite tracts of a Drosophila brain. [file ncomms5342-s2.zip › sdata1_projectome9198/tracts_10247.swc]

1122 10 498.758 401.472 114.901 1.000 -1
1123 10 499.933 403.484 121.072 1.000 1122
1124 10 500.775 405.134 123.032 1.000 1123
1125 10 501.705 407.474 123.709 1.000 1124
1126 10 502.543 410.445 123.768 1.000 1125
1127 10 503.408 414.226 124.585 1.000 1126
1128 10 504.105 418.002 126.417 1.000 1127
1129 10 504.626 421.713 129.415 1.000 1128
1130 10 504.926 425.049 133.201 1.000 1129
1131 10 505.105 428.763 137.580 1.000 1130
1132 10 505.308 432.676 141.471 1.000 1131
1133 10 505.629 436.868 144.310 1.000 1132
1134 10 506.080 440.778 145.931 1.000 1133
1135 10 506.604 444.581 147.443 1.000 1134
1136 10 507.014 448.168 149.717 1.000 1135
1137 10 507.405 451.588 152.583 1.000 1136
1138 10 507.674 454.756 155.408 1.000 1137
1139 10 507.906 457.681 157.749 1.000 1138
1140 10 508.035 460.520 159.430 1.000 1139
1141 10 508.180 462.887 159.834 1.000 1140
1142 10 508.337 464.722 159.153 1.000 1141
1143 10 508.532 466.231 157.578 1.000 1142
