# Supplementary material for: Virtual finger boosts three-dimensional imaging and microsurgery as well as terabyte volume image visualization and analysis
Source: Nat Commun. 2014 Jul 11;5:4342. doi: 10.1038/ncomms5342 (PMC4104457; doi:10.1038/ncomms5342)
Supplement: Supplementary Data 1 — 3D projectome and reconstructed neurite tracts of a Drosophila brain. [file ncomms5342-s2.zip › sdata1_projectome9198/tracts_10248.swc]

1144 10 523.830 401.342 110.014 2.000 -1
1145 10 522.305 402.493 113.540 1.250 1144
1146 10 521.080 404.138 116.363 1.000 1145
1147 10 520.047 406.183 118.779 1.000 1146
1148 10 519.300 408.362 120.816 1.000 1147
1149 10 518.831 410.405 121.870 1.000 1148
1150 10 518.386 412.526 122.658 1.000 1149
1151 10 517.991 414.954 123.628 1.000 1150
1152 10 517.600 417.535 125.313 1.000 1151
1153 10 517.250 420.086 127.436 1.000 1152
1154 10 516.912 422.370 129.581 1.000 1153
1155 10 516.495 424.568 131.705 1.000 1154
1156 10 516.043 426.662 134.214 1.000 1155
1157 10 515.673 428.755 136.756 1.000 1156
1158 10 515.615 430.786 139.634 1.000 1157
1159 10 515.764 432.749 142.189 1.000 1158
1160 10 516.003 434.629 144.758 1.000 1159
1161 10 516.156 436.359 146.568 1.000 1160
1162 10 516.342 437.984 148.129 1.000 1161
1163 10 516.441 439.500 149.747 1.000 1162
1164 10 516.552 440.794 152.208 1.000 1163
1165 10 516.602 441.899 155.364 1.000 1164
1166 10 516.737 442.908 158.589 1.000 1165
1167 10 516.915 444.154 161.276 1.000 1166
1168 10 517.250 445.835 163.054 1.000 1167
1169 10 517.739 448.041 163.899 1.000 1168
1170 10 518.297 450.560 163.910 1.000 1169
1171 10 518.627 453.050 163.627 1.000 1170
1172 10 518.766 455.161 163.719 1.000 1171
1173 10 518.785 456.952 164.320 1.000 1172
1174 10 518.853 458.640 165.331 1.000 1173
1175 10 518.916 460.207 166.465 1.000 1174
1176 10 518.966 461.532 167.854 1.000 1175
1177 10 519.044 462.332 169.233 1.000 1176
1178 10 519.095 462.946 170.986 1.000 1177
