# Supplementary material for: Virtual finger boosts three-dimensional imaging and microsurgery as well as terabyte volume image visualization and analysis
Source: Nat Commun. 2014 Jul 11;5:4342. doi: 10.1038/ncomms5342 (PMC4104457; doi:10.1038/ncomms5342)
Supplement: Supplementary Data 1 — 3D projectome and reconstructed neurite tracts of a Drosophila brain. [file ncomms5342-s2.zip › sdata1_projectome9198/tracts_10249.swc]

1179 13 759.749 247.586 119.220 1.000 -1
1180 13 761.055 246.827 122.258 1.750 1179
1181 13 762.440 246.213 124.606 2.000 1180
1182 13 764.081 245.429 127.064 2.000 1181
1183 13 765.461 244.463 129.139 2.000 1182
1184 13 766.412 243.150 131.003 1.750 1183
1185 13 766.847 241.404 132.656 1.250 1184
1186 13 767.024 239.148 134.380 1.500 1185
1187 13 766.942 236.632 136.067 2.250 1186
1188 13 766.776 234.117 137.805 2.250 1187
1189 13 766.269 231.768 139.423 2.250 1188
1190 13 765.335 229.165 141.219 2.500 1189
1191 13 763.972 226.223 143.209 2.250 1190
1192 13 762.780 223.109 145.307 2.250 1191
1193 13 762.098 220.493 147.027 2.500 1192
1194 13 762.096 218.290 148.288 2.000 1193
1195 13 762.433 215.991 149.382 1.500 1194
1196 13 762.937 212.921 150.733 1.500 1195
1197 13 763.351 209.164 152.200 1.250 1196
1198 13 763.417 205.315 153.377 1.000 1197
1199 13 763.050 201.801 153.935 1.000 1198
1200 13 762.253 198.798 154.098 1.000 1199
1201 13 761.371 196.137 154.104 1.000 1200
1202 13 760.321 193.906 154.053 1.000 1201
1203 13 759.188 192.019 153.923 1.250 1202
1204 13 757.798 190.389 153.600 1.750 1203
1205 13 756.407 188.929 153.052 2.000 1204
1206 13 755.012 187.466 152.118 1.750 1205
1207 13 753.609 185.912 150.396 1.250 1206
1208 13 751.940 184.098 147.833 1.000 1207
1209 13 749.753 182.111 144.563 1.000 1208
1210 13 747.232 179.963 141.932 1.000 1209
1211 13 744.897 177.740 140.855 1.000 1210
1212 13 743.262 175.356 141.973 1.000 1211
1213 13 742.405 172.973 144.395 1.250 1212
1214 13 741.975 170.585 146.937 2.000 1213
1215 13 741.794 168.277 148.533 2.500 1214
1216 13 741.693 166.049 149.129 2.250 1215
1217 13 741.675 164.162 149.125 2.000 1216
1218 13 741.655 162.104 148.943 2.000 1217
