# Supplementary material for: Virtual finger boosts three-dimensional imaging and microsurgery as well as terabyte volume image visualization and analysis
Source: Nat Commun. 2014 Jul 11;5:4342. doi: 10.1038/ncomms5342 (PMC4104457; doi:10.1038/ncomms5342)
Supplement: Supplementary Data 1 — 3D projectome and reconstructed neurite tracts of a Drosophila brain. [file ncomms5342-s2.zip › sdata1_projectome9198/tracts_10250.swc]

1219 11 229.985 197.270 117.284 1.000 -1
1220 11 230.384 197.917 120.520 1.000 1219
1221 11 230.980 198.524 122.114 1.000 1220
1222 11 231.966 199.430 123.504 1.000 1221
1223 11 233.514 200.639 124.732 1.000 1222
1224 11 235.528 202.114 126.223 1.000 1223
1225 11 237.695 203.323 127.881 1.000 1224
1226 11 239.629 204.089 129.464 1.000 1225
1227 11 241.410 204.413 131.016 1.000 1226
1228 11 242.821 204.802 132.634 1.000 1227
1229 11 243.845 205.399 134.771 1.000 1228
1230 11 244.295 206.280 137.456 1.000 1229
1231 11 244.569 207.303 140.520 1.000 1230
1232 11 245.144 208.263 143.464 1.000 1231
1233 11 246.205 208.845 145.885 1.000 1232
1234 11 247.601 208.872 147.697 1.000 1233
1235 11 248.766 208.394 149.008 1.000 1234
1236 11 249.867 207.415 149.885 1.000 1235
1237 11 251.019 206.039 150.174 1.000 1236
1238 11 252.403 204.098 149.897 1.000 1237
1239 11 253.540 201.973 149.550 1.000 1238
1240 11 254.194 199.511 149.848 1.000 1239
1241 11 254.451 197.073 150.736 1.000 1240
1242 11 254.508 194.438 151.756 1.000 1241
1243 11 254.669 191.934 152.265 1.000 1242
1244 11 255.070 189.318 152.095 1.000 1243
1245 11 255.679 186.668 151.375 1.000 1244
1246 11 256.280 183.781 150.314 1.000 1245
1247 11 256.539 181.064 149.148 1.000 1246
1248 11 256.773 178.642 147.629 1.000 1247
1249 11 257.112 176.718 145.533 1.000 1248
1250 11 258.060 174.768 143.098 1.000 1249
1251 11 259.497 172.560 140.924 1.000 1250
1252 11 261.451 170.032 139.730 1.000 1251
1253 11 263.774 167.636 139.285 1.000 1252
1254 11 266.332 165.689 138.911 1.000 1253
1255 11 269.277 164.211 137.448 1.000 1254
1256 11 272.200 163.110 134.731 1.500 1255
1257 11 275.321 161.934 131.057 2.000 1256
1258 11 278.228 160.648 127.547 2.000 1257
1259 11 281.370 158.972 124.658 2.250 1258
1260 11 284.204 157.365 122.799 2.000 1259
1261 11 286.948 155.497 121.844 1.250 1260
1262 11 289.070 153.604 121.765 1.000 1261
1263 11 291.158 151.297 122.356 1.000 1262
1264 11 293.087 149.036 123.294 1.000 1263
1265 11 295.258 146.863 124.339 1.000 1264
1266 11 297.230 145.022 125.440 1.000 1265
1267 11 299.217 143.367 126.436 1.000 1266
1268 11 301.105 141.834 127.018 1.000 1267
1269 11 303.259 140.315 126.705 1.000 1268
1270 11 305.550 138.876 125.677 1.000 1269
1271 11 307.963 137.461 124.475 1.000 1270
1272 11 310.458 136.093 123.731 1.000 1271
1273 11 313.025 134.585 123.550 1.000 1272
1274 11 315.881 132.793 123.749 1.000 1273
1275 11 318.446 130.971 124.087 1.000 1274
1276 11 320.488 129.391 124.344 1.000 1275
1277 11 321.836 128.228 124.450 1.000 1276
