# Supplementary material for: Virtual finger boosts three-dimensional imaging and microsurgery as well as terabyte volume image visualization and analysis
Source: Nat Commun. 2014 Jul 11;5:4342. doi: 10.1038/ncomms5342 (PMC4104457; doi:10.1038/ncomms5342)
Supplement: Supplementary Data 1 — 3D projectome and reconstructed neurite tracts of a Drosophila brain. [file ncomms5342-s2.zip › sdata1_projectome9198/tracts_10253.swc]

266 4 382.012 109.930 127.214 2.000 -1
267 4 380.584 113.726 127.749 3.250 266
268 4 378.508 117.329 126.056 2.000 267
269 4 375.455 120.412 122.511 1.250 268
270 4 371.919 122.974 118.992 1.750 269
271 4 368.192 125.037 116.718 1.750 270
272 4 364.015 127.870 115.976 1.250 271
273 4 359.045 131.160 115.210 1.000 272
274 4 353.130 135.088 114.742 1.000 273
275 4 346.398 139.294 115.457 1.000 274
276 4 338.818 144.020 117.142 1.000 275
277 4 330.866 148.984 119.022 1.000 276
278 4 323.256 153.693 119.874 1.250 277
279 4 316.177 157.907 120.284 1.500 278
280 4 309.187 161.910 120.635 1.250 279
281 4 301.480 166.226 120.784 1.000 280
282 4 293.627 170.627 120.544 1.000 281
283 4 286.591 174.288 119.682 1.000 282
284 4 281.568 176.689 119.028 1.000 283
285 4 278.375 178.076 118.770 1.000 284
286 4 276.699 178.912 118.802 1.000 285
287 4 275.806 179.471 118.789 1.000 286
288 4 275.388 179.809 118.625 1.000 287
