# Supplementary material for: Virtual finger boosts three-dimensional imaging and microsurgery as well as terabyte volume image visualization and analysis
Source: Nat Commun. 2014 Jul 11;5:4342. doi: 10.1038/ncomms5342 (PMC4104457; doi:10.1038/ncomms5342)
Supplement: Supplementary Data 1 — 3D projectome and reconstructed neurite tracts of a Drosophila brain. [file ncomms5342-s2.zip › sdata1_projectome9198/tracts_10257.swc]

407 11 422.244 475.658 53.483 1.000 -1
408 11 421.743 474.196 50.619 1.250 407
409 11 421.256 472.195 49.609 1.750 408
410 11 420.632 469.192 49.716 1.750 409
411 11 419.561 465.688 50.572 1.250 410
412 11 418.093 462.390 51.268 1.000 411
413 11 416.394 459.503 51.289 1.000 412
414 11 415.071 456.715 51.080 1.000 413
415 11 414.332 453.524 50.984 1.000 414
416 11 414.296 450.013 51.312 1.000 415
417 11 414.975 446.468 52.154 1.000 416
418 11 416.139 443.209 52.896 1.000 417
419 11 417.646 440.172 52.837 1.000 418
420 11 419.063 437.296 51.322 1.250 419
421 11 420.461 434.433 49.519 1.500 420
422 11 421.979 431.259 48.140 1.250 421
423 11 423.947 427.543 47.824 1.250 422
424 11 426.513 423.216 47.860 1.500 423
425 11 429.387 418.674 48.133 1.250 424
426 11 432.256 414.233 48.308 1.000 425
427 11 434.953 410.072 48.696 1.000 426
428 11 437.471 406.096 49.244 1.000 427
429 11 439.735 402.289 50.260 1.000 428
430 11 441.520 398.677 51.354 1.000 429
431 11 442.969 395.421 53.073 1.000 430
432 11 444.280 392.609 55.450 1.000 431
433 11 445.729 390.156 58.267 1.000 432
434 11 447.225 388.140 60.284 1.000 433
435 11 448.983 386.428 60.493 1.000 434
436 11 451.055 385.072 59.600 1.000 435
437 11 453.825 383.796 58.786 1.000 436
438 11 457.033 382.692 59.733 1.000 437
439 11 460.566 381.775 62.218 1.000 438
440 11 463.851 381.026 65.204 1.750 439
441 11 466.844 380.163 66.985 3.000 440
442 11 469.442 378.991 67.574 3.250 441
443 11 471.589 377.773 67.478 3.250 442
444 11 473.054 376.861 67.438 3.750 443
445 11 473.930 376.356 67.371 4.000 444
