# Supplementary material for: Virtual finger boosts three-dimensional imaging and microsurgery as well as terabyte volume image visualization and analysis
Source: Nat Commun. 2014 Jul 11;5:4342. doi: 10.1038/ncomms5342 (PMC4104457; doi:10.1038/ncomms5342)
Supplement: Supplementary Data 1 — 3D projectome and reconstructed neurite tracts of a Drosophila brain. [file ncomms5342-s2.zip › sdata1_projectome9198/tracts_10258.swc]

446 5 341.481 389.943 75.769 1.000 -1
447 5 341.333 392.542 75.324 1.500 446
448 5 341.355 395.737 74.600 1.250 447
449 5 341.503 399.822 74.437 1.000 448
450 5 341.810 404.497 74.608 1.000 449
451 5 342.211 409.067 74.803 1.000 450
452 5 342.689 413.238 74.505 1.000 451
453 5 343.208 416.413 74.380 1.000 452
454 5 344.194 419.877 75.083 1.000 453
455 5 345.931 424.327 77.407 1.000 454
456 5 348.625 430.565 81.495 1.000 455
457 5 351.535 436.818 86.685 1.000 456
458 5 354.360 442.386 91.723 1.000 457
459 5 357.186 446.463 96.007 1.000 458
460 5 360.559 449.420 99.361 1.250 459
461 5 364.669 451.357 102.449 1.500 460
462 5 369.187 452.270 104.812 1.250 461
463 5 373.855 452.572 106.817 1.000 462
464 5 378.555 452.257 107.934 1.000 463
465 5 382.929 451.743 108.532 1.000 464
466 5 386.869 450.931 108.613 1.000 465
467 5 390.366 449.932 108.890 1.000 466
468 5 394.062 448.836 109.824 1.000 467
469 5 397.873 447.846 111.352 1.000 468
470 5 401.834 447.150 112.620 1.000 469
471 5 406.115 446.637 113.185 1.000 470
472 5 411.723 446.280 113.097 1.000 471
473 5 418.625 446.193 113.269 1.000 472
474 5 426.002 446.802 113.777 1.000 473
475 5 432.449 448.043 114.490 1.000 474
476 5 437.646 449.816 114.771 1.000 475
477 5 441.733 451.416 114.959 1.000 476
478 5 445.376 453.033 115.421 1.000 477
479 5 448.772 454.662 116.195 1.000 478
480 5 451.977 456.698 116.955 1.000 479
481 5 454.581 458.852 117.690 1.000 480
482 5 456.402 460.940 118.952 1.000 481
483 5 457.420 462.963 120.888 1.000 482
484 5 457.635 464.722 123.456 1.000 483
485 5 456.993 466.109 126.263 1.000 484
486 5 455.834 466.703 128.966 1.250 485
487 5 454.682 466.874 130.754 1.750 486
488 5 453.844 466.816 131.669 2.000 487
