# Supplementary material for: Virtual finger boosts three-dimensional imaging and microsurgery as well as terabyte volume image visualization and analysis
Source: Nat Commun. 2014 Jul 11;5:4342. doi: 10.1038/ncomms5342 (PMC4104457; doi:10.1038/ncomms5342)
Supplement: Supplementary Data 1 — 3D projectome and reconstructed neurite tracts of a Drosophila brain. [file ncomms5342-s2.zip › sdata1_projectome9198/tracts_10259.swc]

489 5 636.097 125.618 129.992 2.000 -1
490 5 635.712 124.097 127.293 2.750 489
491 5 636.117 123.391 125.887 3.000 490
492 5 636.883 122.955 123.558 3.000 491
493 5 637.716 122.543 120.093 3.000 492
494 5 638.172 121.843 115.026 3.250 493
495 5 638.083 120.776 110.253 3.750 494
496 5 637.588 119.823 106.540 4.000 495
497 5 636.854 119.182 104.335 3.750 496
498 5 635.410 118.175 103.107 3.500 497
499 5 632.936 117.011 101.820 3.500 498
500 5 629.108 116.092 99.528 2.750 499
501 5 624.656 117.301 95.100 1.500 500
502 5 619.565 119.669 89.883 1.000 501
503 5 614.035 122.481 85.066 1.000 502
504 5 608.196 124.139 81.473 1.000 503
505 5 602.791 125.593 77.861 1.500 504
506 5 598.117 126.721 74.247 2.000 505
507 5 594.332 127.848 71.077 1.750 506
508 5 591.510 128.254 69.529 1.500 507
509 5 589.199 128.339 69.005 1.000 508
