# Supplementary material for: Virtual finger boosts three-dimensional imaging and microsurgery as well as terabyte volume image visualization and analysis
Source: Nat Commun. 2014 Jul 11;5:4342. doi: 10.1038/ncomms5342 (PMC4104457; doi:10.1038/ncomms5342)
Supplement: Supplementary Data 1 — 3D projectome and reconstructed neurite tracts of a Drosophila brain. [file ncomms5342-s2.zip › sdata1_projectome9198/tracts_10262.swc]

1 9 726.042 194.959 50.214 18.000 -1
2 9 724.512 194.364 50.011 19.500 1
3 9 722.315 194.121 50.170 20.000 2
4 9 718.141 193.916 50.673 19.000 3
5 9 711.392 193.833 51.607 16.250 4
6 9 703.052 193.707 52.753 13.000 5
7 9 694.706 193.585 53.874 10.500 6
8 9 687.798 193.047 55.164 8.500 7
9 9 681.986 192.218 57.181 6.250 8
10 9 676.857 190.987 60.719 4.750 9
11 9 672.305 189.770 64.941 4.250 10
12 9 668.811 188.515 68.740 3.500 11
13 9 665.930 187.186 70.846 3.500 12
14 9 662.726 185.885 71.961 5.000 13
15 9 657.981 184.780 73.028 6.500 14
16 9 651.777 184.269 74.890 6.750 15
17 9 644.191 184.479 77.374 6.000 16
18 9 635.924 185.423 80.460 5.500 17
19 9 627.341 186.856 83.704 6.250 18
20 9 619.583 188.165 87.189 7.750 19
21 9 613.401 189.055 90.098 9.500 20
22 9 608.995 189.640 92.348 11.000 21
23 9 605.733 190.446 93.805 10.500 22
24 9 602.963 191.580 95.150 8.250 23
25 9 600.522 192.882 96.815 6.000 24
26 9 598.384 194.090 98.443 4.250 25
27 9 597.054 195.123 99.899 3.500 26
28 9 596.395 195.831 100.740 3.500 27
29 9 597.030 196.153 102.271 3.000 28
