# Supplementary material for: Virtual finger boosts three-dimensional imaging and microsurgery as well as terabyte volume image visualization and analysis
Source: Nat Commun. 2014 Jul 11;5:4342. doi: 10.1038/ncomms5342 (PMC4104457; doi:10.1038/ncomms5342)
Supplement: Supplementary Data 1 — 3D projectome and reconstructed neurite tracts of a Drosophila brain. [file ncomms5342-s2.zip › sdata1_projectome9198/tracts_10263.swc]

30 17 419.168 185.412 95.509 12.000 -1
31 17 417.342 186.092 95.688 12.000 30
32 17 414.517 185.939 95.444 11.250 31
33 17 410.186 185.139 94.499 9.000 32
34 17 405.551 184.005 92.484 7.250 33
35 17 401.418 183.180 90.408 7.000 34
36 17 397.996 182.586 89.007 6.250 35
37 17 395.183 182.227 88.538 5.250 36
38 17 392.279 181.573 88.436 4.750 37
39 17 388.776 180.796 87.746 4.500 38
40 17 384.178 179.681 86.236 4.750 39
41 17 378.785 178.439 84.032 5.000 40
42 17 373.497 177.301 81.907 5.250 41
43 17 369.004 176.695 80.543 5.500 42
44 17 365.493 177.034 80.326 5.250 43
45 17 362.661 178.205 80.982 5.250 44
46 17 359.822 179.969 81.340 5.750 45
47 17 356.294 182.086 80.220 6.250 46
48 17 351.774 184.748 77.651 6.500 47
49 17 346.256 188.078 74.592 7.000 48
50 17 340.044 191.306 72.124 8.000 49
51 17 332.965 193.234 70.224 8.250 50
52 17 325.246 192.858 68.495 8.750 51
53 17 316.980 190.777 66.681 11.750 52
54 17 308.529 188.400 65.074 16.250 53
55 17 300.351 186.939 63.986 18.250 54
56 17 293.335 186.509 63.403 16.500 55
57 17 288.286 186.615 63.095 14.000 56
58 17 285.415 186.761 62.910 12.000 57
59 17 283.634 186.828 62.770 10.000 58
