# Supplementary material for: Virtual finger boosts three-dimensional imaging and microsurgery as well as terabyte volume image visualization and analysis
Source: Nat Commun. 2014 Jul 11;5:4342. doi: 10.1038/ncomms5342 (PMC4104457; doi:10.1038/ncomms5342)
Supplement: Supplementary Data 1 — 3D projectome and reconstructed neurite tracts of a Drosophila brain. [file ncomms5342-s2.zip › sdata1_projectome9198/tracts_1027.swc]

507 18 385.202 438.113 100.967 5.000 -1
506 18 384.812 438.200 100.362 5.500 507
505 18 383.635 438.605 101.172 5.250 506
504 18 381.842 439.175 102.498 5.000 505
503 18 379.000 439.476 104.505 4.750 504
502 18 375.450 439.342 106.689 4.500 503
501 18 371.222 438.593 108.346 4.500 502
500 18 367.752 437.626 108.526 3.750 501
499 18 365.172 436.558 107.390 2.500 500
498 18 363.449 435.559 105.703 2.000 499
497 18 361.581 434.541 104.174 2.000 498
496 18 359.021 433.247 102.683 1.750 497
495 18 355.486 431.530 101.315 1.250 496
494 18 351.374 429.225 100.214 1.000 495
493 18 347.361 426.694 99.719 1.250 494
492 18 344.028 424.138 99.362 1.750 493
491 18 341.561 421.664 98.399 1.750 492
490 18 339.694 419.169 96.609 1.250 491
489 18 337.731 416.235 94.060 1.000 490
488 18 335.098 412.683 91.102 1.250 489
487 18 331.810 408.145 87.421 1.750 488
486 18 328.812 403.112 83.411 2.000 487
485 18 326.772 397.939 79.415 2.000 486
484 18 325.950 393.124 75.801 2.750 485
483 18 325.812 388.836 72.386 3.750 484
482 18 326.098 385.240 68.990 3.250 483
481 18 326.654 382.433 65.870 2.000 482
480 18 327.721 380.203 63.432 1.250 481
479 18 329.007 378.506 61.952 1.000 480
478 18 330.245 377.352 61.359 1.500 479
477 18 331.188 376.670 61.264 3.000 478
