# Supplementary material for: Virtual finger boosts three-dimensional imaging and microsurgery as well as terabyte volume image visualization and analysis
Source: Nat Commun. 2014 Jul 11;5:4342. doi: 10.1038/ncomms5342 (PMC4104457; doi:10.1038/ncomms5342)
Supplement: Supplementary Data 1 — 3D projectome and reconstructed neurite tracts of a Drosophila brain. [file ncomms5342-s2.zip › sdata1_projectome9198/tracts_10270.swc]

367 18 546.419 247.278 105.368 3.000 -1
368 18 545.016 246.243 105.547 2.500 367
369 18 543.791 245.473 106.975 1.500 368
370 18 542.163 244.159 110.042 1.000 369
371 18 539.860 242.243 113.658 1.250 370
372 18 536.640 239.695 117.317 1.750 371
373 18 532.655 237.097 120.299 2.000 372
374 18 528.650 234.588 123.089 2.000 373
375 18 524.573 232.023 124.681 2.250 374
376 18 520.859 229.741 125.555 2.500 375
377 18 517.009 227.846 126.012 2.000 376
378 18 513.271 226.686 126.843 1.250 377
379 18 509.087 226.008 127.085 1.250 378
380 18 504.660 226.127 126.839 1.750 379
381 18 500.005 227.264 126.480 1.750 380
382 18 495.245 229.534 126.367 1.250 381
383 18 490.238 232.479 125.386 1.000 382
384 18 484.975 235.670 123.166 1.000 383
385 18 479.809 238.642 120.627 1.250 384
386 18 475.089 241.445 118.809 1.500 385
387 18 471.235 243.790 117.908 1.500 386
388 18 468.218 245.858 117.347 1.750 387
389 18 466.332 247.220 116.615 2.000 388
390 18 465.274 248.087 115.932 2.000 389
391 18 465.048 248.260 115.358 2.000 390
392 18 465.143 248.146 115.089 2.000 391
