# Supplementary material for: Virtual finger boosts three-dimensional imaging and microsurgery as well as terabyte volume image visualization and analysis
Source: Nat Commun. 2014 Jul 11;5:4342. doi: 10.1038/ncomms5342 (PMC4104457; doi:10.1038/ncomms5342)
Supplement: Supplementary Data 1 — 3D projectome and reconstructed neurite tracts of a Drosophila brain. [file ncomms5342-s2.zip › sdata1_projectome9198/tracts_10271.swc]

393 15 559.971 467.711 173.044 7.000 -1
394 15 562.297 467.146 171.570 8.500 393
395 15 565.098 465.851 169.271 8.500 394
396 15 568.488 463.636 166.285 7.500 395
397 15 572.600 460.348 163.008 7.000 396
398 15 576.733 456.369 160.037 7.000 397
399 15 581.103 451.924 157.436 7.250 398
400 15 585.185 447.324 155.270 8.000 399
401 15 588.667 443.200 153.605 9.250 400
402 15 591.542 439.534 152.319 10.250 401
403 15 593.907 436.531 151.357 10.250 402
404 15 596.068 433.855 150.521 9.750 403
405 15 597.814 431.605 149.799 9.250 404
406 15 599.246 429.351 149.088 8.750 405
407 15 600.575 426.887 148.384 8.500 406
408 15 602.218 424.007 147.627 9.000 407
409 15 604.498 420.733 146.952 9.250 408
410 15 607.524 417.073 146.407 7.500 409
411 15 611.076 413.221 145.903 5.000 410
412 15 614.495 409.866 145.178 4.000 411
413 15 617.449 407.297 144.056 4.250 412
414 15 619.932 405.507 142.496 5.000 413
415 15 622.389 403.904 140.710 6.250 414
416 15 625.053 402.308 138.935 6.750 415
417 15 627.845 400.748 137.455 5.750 416
418 15 630.646 399.626 136.163 5.250 417
419 15 633.226 399.017 134.827 6.000 418
420 15 635.497 398.618 133.566 6.500 419
421 15 637.361 397.802 132.364 6.000 420
422 15 638.835 396.375 131.365 5.250 421
423 15 640.302 394.628 130.271 5.250 422
424 15 641.666 393.091 129.214 5.750 423
425 15 642.839 392.095 128.392 5.750 424
426 15 643.618 391.534 127.837 5.000 425
