# Supplementary material for: Virtual finger boosts three-dimensional imaging and microsurgery as well as terabyte volume image visualization and analysis
Source: Nat Commun. 2014 Jul 11;5:4342. doi: 10.1038/ncomms5342 (PMC4104457; doi:10.1038/ncomms5342)
Supplement: Supplementary Data 1 — 3D projectome and reconstructed neurite tracts of a Drosophila brain. [file ncomms5342-s2.zip › sdata1_projectome9198/tracts_10272.swc]

427 15 479.683 463.568 176.642 5.000 -1
428 15 477.787 462.396 176.078 6.500 427
429 15 475.554 461.572 174.994 7.000 428
430 15 472.644 460.767 172.542 6.750 429
431 15 469.371 460.082 168.611 6.000 430
432 15 466.296 459.221 164.095 5.250 431
433 15 463.570 458.252 160.309 5.500 432
434 15 460.891 457.000 157.575 7.250 433
435 15 457.831 455.528 155.615 9.250 434
436 15 453.958 453.324 153.797 10.000 435
437 15 449.795 450.631 152.275 11.000 436
438 15 445.446 447.453 151.074 12.750 437
439 15 441.420 444.543 150.258 13.000 438
440 15 437.604 441.979 149.641 12.500 439
441 15 434.301 439.951 149.036 12.000 440
442 15 430.897 437.680 148.144 10.250 441
443 15 426.981 434.834 146.878 9.000 442
444 15 422.251 430.984 145.194 9.750 443
445 15 417.326 426.822 143.503 10.750 444
446 15 412.616 422.679 141.899 11.000 445
447 15 408.116 419.140 140.925 11.250 446
448 15 403.933 415.761 140.349 11.250 447
449 15 400.067 412.321 140.067 10.000 448
450 15 396.831 408.342 139.455 8.250 449
451 15 393.807 404.116 138.425 7.250 450
452 15 391.193 400.083 137.157 6.750 451
453 15 389.491 396.996 135.789 6.500 452
454 15 389.621 395.366 135.068 7.000 453
455 15 391.787 395.189 134.939 7.500 454
456 15 395.276 396.294 135.870 7.000 455
457 15 399.167 398.273 137.127 6.500 456
458 15 402.848 400.810 138.765 7.250 457
459 15 406.223 403.316 140.158 8.500 458
460 15 409.401 405.385 141.374 9.000 459
461 15 412.588 407.011 142.319 9.000 460
462 15 415.780 408.529 143.211 9.250 461
463 15 418.868 410.260 144.152 9.500 462
464 15 421.642 412.063 144.857 9.000 463
465 15 424.208 413.726 145.267 8.500 464
466 15 426.671 415.029 145.277 8.250 465
467 15 428.726 415.894 145.181 7.250 466
468 15 430.166 416.322 145.013 6.250 467
469 15 430.681 416.316 144.860 6.000 468
470 15 430.681 416.084 144.655 6.000 469
