# Supplementary material for: Virtual finger boosts three-dimensional imaging and microsurgery as well as terabyte volume image visualization and analysis
Source: Nat Commun. 2014 Jul 11;5:4342. doi: 10.1038/ncomms5342 (PMC4104457; doi:10.1038/ncomms5342)
Supplement: Supplementary Data 1 — 3D projectome and reconstructed neurite tracts of a Drosophila brain. [file ncomms5342-s2.zip › sdata1_projectome9198/tracts_10273.swc]

471 6 514.522 225.124 138.740 1.000 -1
472 6 515.095 224.213 141.572 1.000 471
473 6 515.708 223.357 143.189 1.000 472
474 6 516.421 222.290 144.655 1.000 473
475 6 517.197 220.777 145.242 1.000 474
476 6 518.150 218.931 145.136 1.000 475
477 6 519.182 216.653 144.460 1.000 476
478 6 520.057 214.508 144.738 1.000 477
479 6 520.565 212.492 145.936 1.000 478
480 6 520.924 210.717 148.276 1.000 479
481 6 521.373 208.933 150.357 1.000 480
482 6 522.005 207.134 151.956 1.000 481
483 6 522.712 205.317 153.025 1.000 482
484 6 523.513 203.285 153.849 1.000 483
485 6 524.517 200.940 154.495 1.250 484
486 6 525.725 198.178 154.970 1.500 485
487 6 526.927 195.412 155.311 1.500 486
488 6 528.039 192.858 155.951 1.500 487
489 6 529.172 190.729 157.058 1.250 488
490 6 530.510 188.707 158.169 1.250 489
491 6 532.041 186.785 159.016 1.750 490
492 6 533.513 184.939 158.841 2.000 491
493 6 534.766 183.503 158.592 2.000 492
494 6 535.790 182.263 158.029 2.000 493
495 6 536.853 181.143 158.141 1.750 494
496 6 538.039 179.928 158.567 1.250 495
497 6 539.358 178.829 159.489 1.250 496
498 6 540.649 177.720 159.957 2.000 497
499 6 542.109 176.496 159.744 2.750 498
500 6 543.743 175.056 158.955 2.500 499
501 6 545.675 173.617 157.936 1.500 500
502 6 547.646 172.295 157.571 1.000 501
503 6 549.670 171.093 158.071 1.000 502
504 6 551.659 169.909 159.623 1.250 503
505 6 553.755 168.727 161.217 1.500 504
506 6 556.043 167.541 162.518 1.250 505
507 6 558.510 166.349 163.340 1.000 506
508 6 560.938 165.251 163.606 1.000 507
509 6 563.334 164.249 163.427 1.000 508
510 6 565.600 163.344 162.885 1.000 509
511 6 567.961 162.438 162.237 1.000 510
512 6 570.207 161.530 161.445 1.000 511
513 6 572.560 160.728 160.716 1.000 512
514 6 574.738 160.033 160.479 1.000 513
515 6 576.840 159.447 160.646 1.000 514
516 6 578.623 158.750 160.708 1.000 515
517 6 580.356 157.941 160.088 1.000 516
518 6 581.831 157.120 158.822 1.000 517
519 6 582.978 156.499 157.394 1.000 518
520 6 583.685 156.076 155.692 1.000 519
