# Supplementary material for: Virtual finger boosts three-dimensional imaging and microsurgery as well as terabyte volume image visualization and analysis
Source: Nat Commun. 2014 Jul 11;5:4342. doi: 10.1038/ncomms5342 (PMC4104457; doi:10.1038/ncomms5342)
Supplement: Supplementary Data 1 — 3D projectome and reconstructed neurite tracts of a Drosophila brain. [file ncomms5342-s2.zip › sdata1_projectome9198/tracts_10275.swc]

555 6 515.095 224.213 141.572 1.000 -1
556 6 513.240 222.950 142.632 1.500 555
557 6 512.143 221.722 142.803 1.250 556
558 6 511.088 220.272 142.825 1.250 557
559 6 510.193 218.717 143.054 1.500 558
560 6 509.321 217.284 143.777 1.250 559
561 6 508.494 215.988 145.473 1.000 560
562 6 507.678 214.805 147.472 1.000 561
563 6 506.956 213.512 149.240 1.000 562
564 6 506.407 211.986 150.238 1.000 563
565 6 506.155 209.932 150.791 1.000 564
566 6 506.010 207.464 151.294 1.000 565
567 6 505.896 204.597 152.330 1.000 566
568 6 505.591 201.840 153.729 1.000 567
569 6 505.286 199.187 155.176 1.000 568
570 6 504.834 197.026 155.868 1.000 569
571 6 504.353 195.160 156.053 1.250 570
572 6 503.651 193.699 156.077 2.000 571
573 6 502.856 192.348 156.369 2.500 572
574 6 501.855 191.203 156.777 2.500 573
575 6 500.641 190.155 157.089 3.000 574
576 6 499.205 189.200 157.106 3.250 575
577 6 497.774 188.248 157.243 2.250 576
578 6 496.566 187.308 157.740 1.250 577
579 6 495.576 186.378 158.494 1.000 578
580 6 494.565 185.227 158.676 1.000 579
581 6 493.331 183.854 158.421 1.000 580
582 6 491.894 182.272 158.197 1.000 581
583 6 490.280 180.911 158.775 1.000 582
584 6 488.669 179.762 159.519 1.000 583
585 6 486.959 178.823 160.497 1.000 584
586 6 485.346 177.986 161.352 1.000 585
587 6 483.737 177.256 162.394 1.000 586
588 6 482.207 176.618 162.819 1.000 587
589 6 480.653 175.966 162.604 1.000 588
590 6 479.078 175.304 161.835 1.000 589
591 6 477.609 174.644 161.116 1.000 590
592 6 476.159 173.890 160.844 1.000 591
593 6 474.620 173.142 160.989 1.000 592
594 6 472.789 172.401 161.703 1.000 593
595 6 470.853 171.761 162.428 1.000 594
596 6 469.023 171.021 163.204 1.000 595
597 6 467.381 170.272 163.359 1.000 596
598 6 465.828 169.517 163.078 1.000 597
599 6 464.262 169.067 162.544 1.000 598
600 6 462.709 168.730 162.476 1.000 599
601 6 461.378 168.614 163.006 1.000 600
602 6 459.660 168.195 164.298 1.000 601
