# Supplementary material for: Virtual finger boosts three-dimensional imaging and microsurgery as well as terabyte volume image visualization and analysis
Source: Nat Commun. 2014 Jul 11;5:4342. doi: 10.1038/ncomms5342 (PMC4104457; doi:10.1038/ncomms5342)
Supplement: Supplementary Data 1 — 3D projectome and reconstructed neurite tracts of a Drosophila brain. [file ncomms5342-s2.zip › sdata1_projectome9198/tracts_10276.swc]

603 14 272.733 200.402 101.693 2.000 -1
604 14 272.481 199.299 98.821 1.250 603
605 14 272.021 198.299 96.047 1.250 604
606 14 271.373 197.091 93.117 2.000 605
607 14 270.480 195.812 91.270 3.000 606
608 14 269.428 194.670 90.681 3.750 607
609 14 268.029 193.555 91.138 4.000 608
610 14 266.410 192.447 92.002 3.750 609
611 14 264.475 191.341 93.172 3.250 610
612 14 262.645 190.433 94.150 3.000 611
613 14 260.826 189.717 94.780 3.000 612
614 14 259.239 188.986 94.763 3.000 613
615 14 257.563 188.247 94.507 3.250 614
616 14 255.990 187.608 94.167 4.000 615
617 14 254.293 187.278 94.162 4.750 616
618 14 252.454 187.165 94.870 5.000 617
619 14 250.190 187.058 96.018 5.000 618
620 14 247.326 186.839 97.171 5.000 619
621 14 244.002 186.592 97.529 5.000 620
622 14 240.695 186.437 97.526 5.000 621
623 14 237.992 186.390 97.445 5.250 622
624 14 236.089 186.158 97.486 6.250 623
625 14 234.483 185.833 97.624 7.500 624
626 14 232.875 185.509 97.812 8.000 625
627 14 230.736 185.488 98.361 8.000 626
628 14 228.182 185.565 99.071 8.250 627
629 14 225.322 185.439 99.941 9.250 628
630 14 222.578 184.910 100.694 10.000 629
631 14 220.351 183.982 101.326 9.250 630
632 14 218.749 182.856 101.670 8.000 631
633 14 217.963 181.738 101.813 7.250 632
634 14 217.787 180.927 101.722 7.250 633
635 14 218.013 180.422 101.523 8.000 634
