# Supplementary material for: Virtual finger boosts three-dimensional imaging and microsurgery as well as terabyte volume image visualization and analysis
Source: Nat Commun. 2014 Jul 11;5:4342. doi: 10.1038/ncomms5342 (PMC4104457; doi:10.1038/ncomms5342)
Supplement: Supplementary Data 1 — 3D projectome and reconstructed neurite tracts of a Drosophila brain. [file ncomms5342-s2.zip › sdata1_projectome9198/tracts_10279.swc]

697 1 662.726 185.885 71.961 5.000 -1
698 1 663.091 186.343 73.839 4.250 697
699 1 664.265 186.748 74.165 4.000 698
700 1 666.288 186.998 74.076 4.000 699
701 1 668.563 187.111 73.641 4.250 700
702 1 670.843 186.838 73.392 4.750 701
703 1 672.929 186.378 73.275 4.500 702
704 1 675.064 185.759 73.681 3.000 703
705 1 677.144 185.177 74.527 1.500 704
706 1 678.935 184.610 75.478 1.000 705
707 1 680.334 183.788 75.654 1.000 706
708 1 681.429 182.698 74.925 1.500 707
709 1 682.489 181.388 73.950 2.750 708
710 1 683.594 180.111 73.385 3.750 709
711 1 684.757 178.876 73.370 4.000 710
712 1 686.040 177.653 73.527 4.000 711
713 1 687.426 176.528 73.676 3.750 712
714 1 688.997 175.485 73.653 3.500 713
715 1 690.662 174.631 73.509 4.000 714
716 1 692.321 173.872 73.277 4.500 715
717 1 694.194 173.411 73.071 4.250 716
718 1 696.081 173.155 72.924 4.000 717
719 1 697.980 173.202 72.795 4.250 718
720 1 699.588 173.360 72.731 5.000 719
