# Supplementary material for: Virtual finger boosts three-dimensional imaging and microsurgery as well as terabyte volume image visualization and analysis
Source: Nat Commun. 2014 Jul 11;5:4342. doi: 10.1038/ncomms5342 (PMC4104457; doi:10.1038/ncomms5342)
Supplement: Supplementary Data 1 — 3D projectome and reconstructed neurite tracts of a Drosophila brain. [file ncomms5342-s2.zip › sdata1_projectome9198/tracts_1028.swc]

508 1 567.711 68.186 100.561 2.000 -1
509 1 568.437 70.674 88.966 1.250 508
510 1 566.287 71.979 83.911 1.000 509
511 1 562.390 72.777 81.907 1.000 510
512 1 556.616 73.508 84.019 1.750 511
513 1 550.956 74.611 87.904 3.250 512
514 1 545.729 76.566 91.719 3.750 513
515 1 542.078 78.554 94.325 3.250 514
516 1 539.407 80.737 95.309 3.500 515
517 1 537.532 83.088 94.851 4.500 516
518 1 535.845 85.989 93.112 5.000 517
519 1 534.349 88.720 91.736 4.750 518
520 1 532.766 91.223 91.242 4.000 519
521 1 530.966 93.638 91.589 3.250 520
522 1 528.908 96.196 91.830 3.000 521
523 1 527.014 98.541 91.441 3.250 522
524 1 525.367 100.653 90.653 4.000 523
525 1 523.931 102.655 89.607 4.750 524
526 1 522.579 105.053 88.789 5.000 525
527 1 521.609 107.718 88.153 4.500 526
528 1 521.238 111.003 86.883 3.250 527
529 1 521.343 114.498 84.899 2.750 528
530 1 521.807 119.402 82.646 2.750 529
531 1 522.350 125.156 81.711 2.000 530
532 1 523.119 132.814 81.014 2.250 531
533 1 523.660 140.650 79.568 3.250 532
534 1 524.076 149.707 76.454 3.000 533
535 1 524.056 159.457 72.853 2.250 534
536 1 523.874 171.200 69.880 2.000 535
537 1 523.451 183.405 67.823 2.000 536
538 1 523.123 194.423 66.999 2.250 537
539 1 522.939 202.116 66.681 2.750 538
540 1 522.930 207.045 66.747 3.000 539
541 1 522.954 210.474 66.682 3.000 540
542 1 522.905 213.888 66.887 2.500 541
543 1 522.535 219.601 67.781 1.500 542
544 1 521.868 228.834 69.814 1.000 543
545 1 521.247 241.331 72.760 1.000 544
546 1 521.300 252.882 75.842 1.000 545
547 1 522.242 261.732 78.237 1.000 546
548 1 523.595 267.883 79.610 1.000 547
549 1 525.175 273.117 79.584 1.000 548
550 1 526.404 277.409 78.731 1.000 549
551 1 527.541 280.742 77.676 1.500 550
552 1 528.381 283.906 77.745 2.000 551
553 1 529.379 287.469 78.295 1.500 552
554 1 530.516 291.718 78.861 1.000 553
555 1 531.728 295.573 78.595 1.000 554
556 1 532.991 298.891 77.587 1.000 555
557 1 534.235 301.390 76.097 1.000 556
558 1 535.655 304.574 74.479 1.000 557
559 1 536.907 308.560 74.050 1.000 558
560 1 537.988 313.625 74.831 1.250 559
561 1 538.617 318.126 76.802 1.750 560
562 1 539.155 322.085 78.577 2.250 561
563 1 539.600 325.778 79.619 3.000 562
564 1 540.116 332.222 79.307 3.250 563
565 1 540.800 341.403 77.271 2.750 564
566 1 541.798 352.350 73.480 2.750 565
567 1 542.881 360.402 68.800 2.750 566
568 1 543.569 365.703 64.540 2.250 567
569 1 543.278 368.682 61.879 1.750 568
570 1 542.308 371.395 60.212 1.250 569
571 1 540.912 373.431 59.106 1.000 570
572 1 539.642 375.194 58.057 1.250 571
573 1 538.329 377.102 57.709 1.500 572
574 1 536.745 379.577 58.933 1.500 573
575 1 534.774 382.077 61.627 2.000 574
576 1 532.674 384.314 64.804 2.500 575
577 1 530.774 386.117 66.142 2.250 576
578 1 529.076 387.610 65.105 1.750 577
579 1 527.435 388.938 62.252 1.250 578
580 1 525.977 390.124 59.253 1.000 579
581 1 524.691 391.313 56.679 1.000 580
582 1 523.240 392.378 54.736 1.000 581
583 1 521.199 393.048 53.419 1.000 582
584 1 517.782 393.054 52.499 1.000 583
585 1 513.717 391.710 51.880 1.000 584
586 1 509.535 389.004 51.164 1.000 585
587 1 507.103 385.068 50.743 1.000 586
588 1 505.768 380.989 50.436 1.000 587
589 1 504.958 377.045 50.271 1.000 588
590 1 503.334 373.103 49.984 1.000 589
591 1 501.289 369.026 49.686 1.000 590
592 1 499.088 364.677 49.437 1.000 591
593 1 497.181 360.734 49.148 1.000 592
594 1 495.437 357.062 48.786 1.000 593
595 1 494.096 353.796 48.500 1.000 594
596 1 493.200 349.848 48.639 1.000 595
597 1 492.969 345.487 49.428 1.000 596
598 1 493.331 340.576 51.128 1.000 597
599 1 493.994 336.611 53.789 1.000 598
600 1 494.521 333.180 57.452 1.000 599
601 1 494.608 330.698 61.185 1.000 600
602 1 494.542 327.944 63.942 1.000 601
603 1 494.702 325.061 64.873 1.000 602
604 1 495.324 321.775 64.663 1.000 603
605 1 496.004 318.626 64.241 1.000 604
606 1 496.648 315.470 64.461 1.000 605
607 1 497.171 312.036 65.111 1.000 606
608 1 497.873 308.320 66.144 1.000 607
609 1 498.335 304.310 68.045 1.000 608
610 1 498.342 299.733 70.560 1.500 609
611 1 497.785 292.813 73.035 2.250 610
612 1 497.281 283.585 73.757 2.250 611
613 1 497.213 273.416 73.415 2.000 612
614 1 497.552 265.594 72.648 2.000 613
615 1 498.198 259.830 72.331 1.750 614
616 1 498.987 254.895 72.023 1.500 615
617 1 499.929 249.139 71.666 1.750 616
618 1 500.964 242.691 71.485 2.250 617
619 1 501.948 236.236 71.488 2.250 618
620 1 502.970 225.701 70.805 1.500 619
621 1 503.697 212.475 69.101 1.000 620
622 1 504.245 196.282 66.471 1.000 621
623 1 504.465 185.269 64.555 1.000 622
624 1 504.473 177.749 63.952 1.000 623
625 1 504.468 172.090 64.446 1.000 624
626 1 504.587 164.233 64.993 1.000 625
627 1 504.901 154.467 65.330 1.000 626
628 1 504.998 146.180 65.955 1.000 627
629 1 504.626 137.089 67.764 1.000 628
630 1 503.631 128.280 70.809 1.000 629
631 1 502.139 117.867 74.606 1.500 630
632 1 500.150 109.788 78.142 2.000 631
633 1 497.976 103.235 81.313 2.000 632
634 1 495.803 98.319 84.480 2.500 633
635 1 494.134 94.124 87.378 3.500 634
636 1 492.641 89.986 89.628 3.750 635
637 1 490.852 86.157 91.377 2.500 636
638 1 488.149 81.447 93.287 1.750 637
639 1 484.658 77.104 95.423 2.750 638
640 1 481.005 72.993 96.583 3.500 639
641 1 477.730 70.002 96.387 3.250 640
642 1 475.071 67.704 95.034 2.750 641
643 1 472.669 65.958 93.796 2.000 642
644 1 469.709 64.431 92.995 1.750 643
645 1 465.784 63.259 92.535 2.750 644
646 1 460.708 63.088 91.554 3.000 645
647 1 455.763 63.858 89.637 2.250 646
648 1 451.819 65.589 86.787 2.500 647
649 1 449.634 67.423 83.392 3.000 648
650 1 447.777 69.502 80.379 2.500 649
651 1 445.532 71.202 78.201 1.500 650
652 1 442.602 72.604 77.358 1.000 651
653 1 439.613 73.466 77.679 1.000 652
