# Supplementary material for: Virtual finger boosts three-dimensional imaging and microsurgery as well as terabyte volume image visualization and analysis
Source: Nat Commun. 2014 Jul 11;5:4342. doi: 10.1038/ncomms5342 (PMC4104457; doi:10.1038/ncomms5342)
Supplement: Supplementary Data 1 — 3D projectome and reconstructed neurite tracts of a Drosophila brain. [file ncomms5342-s2.zip › sdata1_projectome9198/tracts_10280.swc]

721 15 359.822 179.969 81.340 6.000 -1
722 15 358.169 181.021 80.781 5.750 721
723 15 356.803 181.721 80.119 6.500 722
724 15 355.035 182.213 79.348 6.750 723
725 15 353.048 182.227 78.935 5.750 724
726 15 351.039 181.781 79.051 4.500 725
727 15 349.215 181.059 79.550 4.000 726
728 15 347.590 180.229 79.990 4.000 727
729 15 346.163 179.292 80.418 4.250 728
730 15 344.833 178.253 80.856 4.750 729
731 15 343.700 177.113 81.333 5.000 730
732 15 342.675 176.053 81.584 5.000 731
733 15 341.758 175.074 81.608 5.000 732
734 15 340.846 174.184 81.498 5.000 733
735 15 339.836 173.298 81.385 5.000 734
736 15 338.723 172.417 81.324 4.500 735
737 15 336.921 171.638 81.054 3.500 736
738 15 334.532 170.953 80.520 2.750 737
739 15 331.564 170.447 79.507 2.250 738
740 15 329.296 170.028 78.520 2.250 739
741 15 327.441 169.675 77.191 3.000 740
