# Supplementary material for: Virtual finger boosts three-dimensional imaging and microsurgery as well as terabyte volume image visualization and analysis
Source: Nat Commun. 2014 Jul 11;5:4342. doi: 10.1038/ncomms5342 (PMC4104457; doi:10.1038/ncomms5342)
Supplement: Supplementary Data 1 — 3D projectome and reconstructed neurite tracts of a Drosophila brain. [file ncomms5342-s2.zip › sdata1_projectome9198/tracts_10281.swc]

742 11 635.924 185.423 80.460 5.000 -1
743 11 634.294 186.075 81.525 4.500 742
744 11 633.131 186.622 81.961 4.750 743
745 11 631.761 187.235 82.260 5.000 744
746 11 630.495 187.994 82.488 5.000 745
747 11 629.237 188.852 82.750 5.000 746
748 11 628.186 189.800 83.025 4.750 747
749 11 627.138 190.746 83.352 4.250 748
750 11 626.101 191.681 83.862 4.250 749
751 11 624.975 192.714 84.513 4.500 750
752 11 623.956 193.843 85.174 4.000 751
753 11 623.049 195.168 85.872 3.250 752
754 11 622.255 196.477 86.774 3.000 753
755 11 621.474 197.774 87.896 3.000 754
756 11 620.568 198.887 88.789 3.000 755
757 11 619.524 200.040 89.076 3.000 756
758 11 618.330 201.246 88.504 3.000 757
759 11 617.310 202.681 87.269 3.250 758
760 11 616.479 204.117 85.791 4.000 759
761 11 615.867 205.529 84.578 4.750 760
762 11 615.178 206.709 83.968 5.000 761
763 11 614.411 207.768 83.834 4.750 762
764 11 613.555 208.819 83.933 3.750 763
765 11 612.810 210.067 84.012 2.500 764
766 11 612.172 211.517 84.032 1.750 765
767 11 611.636 212.959 84.082 1.500 766
768 11 611.003 214.193 84.380 1.500 767
769 11 610.331 215.163 86.015 1.250 768
770 11 609.626 215.971 88.996 1.000 769
771 11 608.984 216.826 93.107 1.000 770
772 11 608.299 217.934 96.258 1.000 771
773 11 607.556 219.307 98.174 1.000 772
774 11 606.738 220.750 98.689 1.000 773
775 11 605.789 222.119 98.759 1.000 774
776 11 604.722 223.400 98.622 1.000 775
777 11 603.563 224.786 98.547 1.250 776
778 11 602.516 226.262 98.590 1.500 777
779 11 601.695 227.920 98.904 1.250 778
780 11 601.089 229.559 99.427 1.000 779
781 11 600.586 231.084 100.106 1.000 780
782 11 599.957 232.320 100.567 1.250 781
783 11 599.107 233.473 100.808 1.500 782
784 11 598.153 234.741 100.875 1.250 783
785 11 597.209 236.212 100.966 1.250 784
786 11 596.476 237.666 101.215 1.750 785
787 11 595.751 238.902 101.842 2.000 786
788 11 595.039 239.916 102.943 2.000 787
789 11 594.240 240.923 104.372 1.750 788
790 11 593.437 242.039 105.617 1.250 789
791 11 592.748 243.460 106.817 1.000 790
792 11 592.174 244.972 108.219 1.000 791
793 11 591.756 246.754 110.488 1.000 792
794 11 591.369 248.728 113.208 1.000 793
795 11 591.146 252.032 115.889 1.000 794
796 11 591.139 256.171 117.970 1.000 795
797 11 591.320 260.633 119.389 1.000 796
798 11 591.564 264.380 120.693 1.000 797
