# Supplementary material for: Virtual finger boosts three-dimensional imaging and microsurgery as well as terabyte volume image visualization and analysis
Source: Nat Commun. 2014 Jul 11;5:4342. doi: 10.1038/ncomms5342 (PMC4104457; doi:10.1038/ncomms5342)
Supplement: Supplementary Data 1 — 3D projectome and reconstructed neurite tracts of a Drosophila brain. [file ncomms5342-s2.zip › sdata1_projectome9198/tracts_10282.swc]

799 14 752.691 306.454 115.349 5.000 -1
800 14 753.325 304.230 115.501 6.750 799
801 14 753.879 302.027 115.659 7.500 800
802 14 754.507 299.565 115.970 7.000 801
803 14 755.119 297.262 116.411 5.500 802
804 14 755.878 295.258 117.018 3.750 803
805 14 756.749 293.040 117.717 3.250 804
806 14 757.735 290.400 118.563 4.000 805
807 14 758.619 287.244 119.533 4.000 806
808 14 759.418 284.191 120.588 2.750 807
809 14 760.090 281.352 121.468 2.000 808
810 14 760.777 278.832 121.784 2.250 809
811 14 761.383 275.908 121.746 2.500 810
812 14 761.941 272.680 121.510 2.500 811
813 14 762.370 269.134 121.784 3.000 812
814 14 762.755 265.684 122.368 4.000 813
815 14 762.736 261.852 122.547 4.500 814
816 14 761.949 258.024 120.249 4.250 815
817 14 759.939 254.648 115.159 5.500 816
818 14 757.223 252.589 108.747 9.000 817
819 14 754.459 251.412 104.142 11.250 818
820 14 752.474 250.643 101.985 11.250 819
821 14 751.124 249.792 101.609 10.750 820
822 14 749.861 248.921 101.713 10.000 821
823 14 748.216 248.061 102.000 9.250 822
824 14 746.167 247.218 102.349 9.000 823
825 14 744.282 246.376 102.453 9.000 824
826 14 742.583 245.633 102.408 9.000 825
827 14 741.091 244.984 102.344 9.000 826
828 14 739.543 244.431 102.529 9.000 827
829 14 738.216 243.763 102.808 9.250 828
830 14 736.799 242.992 103.198 9.500 829
831 14 735.172 242.127 103.600 9.250 830
832 14 733.142 241.278 104.064 9.000 831
833 14 731.194 240.430 104.407 9.000 832
834 14 729.330 239.581 104.642 9.000 833
835 14 727.454 238.736 104.802 8.750 834
836 14 725.292 237.898 105.111 8.000 835
837 14 722.946 237.064 105.559 7.250 836
838 14 720.523 236.226 106.175 7.250 837
839 14 717.986 235.499 106.702 8.000 838
840 14 715.537 234.876 107.109 8.500 839
841 14 713.269 234.354 107.335 8.250 840
842 14 711.527 233.702 107.639 8.000 841
843 14 710.044 233.026 108.263 8.000 842
844 14 708.781 232.310 109.611 8.000 843
845 14 707.561 231.658 111.856 7.750 844
846 14 706.444 230.976 114.753 7.000 845
847 14 705.309 230.297 117.549 6.250 846
848 14 704.073 229.646 119.734 6.000 847
849 14 702.833 228.916 121.290 5.750 848
850 14 701.647 228.091 122.560 5.250 849
851 14 700.626 227.165 123.591 5.000 850
852 14 699.497 226.243 124.610 5.000 851
853 14 698.189 225.530 125.762 4.750 852
854 14 696.721 225.125 127.158 4.000 853
855 14 695.550 225.129 128.342 3.250 854
856 14 694.756 225.336 129.216 3.000 855
