# Supplementary material for: Virtual finger boosts three-dimensional imaging and microsurgery as well as terabyte volume image visualization and analysis
Source: Nat Commun. 2014 Jul 11;5:4342. doi: 10.1038/ncomms5342 (PMC4104457; doi:10.1038/ncomms5342)
Supplement: Supplementary Data 1 — 3D projectome and reconstructed neurite tracts of a Drosophila brain. [file ncomms5342-s2.zip › sdata1_projectome9198/tracts_10284.swc]

890 10 261.405 314.322 116.079 4.000 -1
891 10 262.292 313.260 116.168 3.250 890
892 10 263.225 312.129 116.438 3.000 891
893 10 264.199 310.569 116.969 3.000 892
894 10 265.122 308.691 117.447 3.500 893
895 10 265.932 306.515 117.801 4.750 894
896 10 266.726 303.932 118.059 6.250 895
897 10 267.506 301.044 118.366 8.250 896
898 10 268.147 297.341 118.927 10.000 897
899 10 268.469 293.342 119.635 10.000 898
900 10 268.273 289.152 120.674 8.750 899
901 10 267.625 286.109 121.387 7.250 900
902 10 266.710 283.803 121.630 6.000 901
903 10 265.731 282.225 121.356 5.000 902
904 10 264.854 280.644 121.028 4.250 903
905 10 264.188 279.255 120.777 4.000 904
906 10 263.836 278.060 120.410 3.750 905
907 10 263.687 276.767 119.599 3.000 906
