# Supplementary material for: Virtual finger boosts three-dimensional imaging and microsurgery as well as terabyte volume image visualization and analysis
Source: Nat Commun. 2014 Jul 11;5:4342. doi: 10.1038/ncomms5342 (PMC4104457; doi:10.1038/ncomms5342)
Supplement: Supplementary Data 1 — 3D projectome and reconstructed neurite tracts of a Drosophila brain. [file ncomms5342-s2.zip › sdata1_projectome9198/tracts_10285.swc]

1 17 614.610 318.124 56.723 8.000 -1
2 17 613.208 316.735 58.843 9.500 1
3 17 611.938 315.161 60.712 11.250 2
4 17 610.164 312.772 62.380 12.500 3
5 17 607.714 309.554 63.719 13.500 4
6 17 604.901 306.449 64.589 13.250 5
7 17 601.949 303.680 65.662 11.250 6
8 17 599.495 301.563 66.923 9.000 7
9 17 597.383 299.468 68.459 7.250 8
10 17 595.562 297.505 69.692 6.000 9
11 17 593.705 295.505 70.520 5.250 10
12 17 591.824 293.640 71.074 4.500 11
13 17 590.115 291.787 71.781 3.250 12
14 17 588.416 289.945 72.617 2.250 13
15 17 586.533 288.236 73.142 1.750 14
16 17 584.291 286.645 73.175 1.500 15
17 17 581.530 285.172 72.677 1.750 16
18 17 578.302 283.710 72.321 2.250 17
19 17 574.288 282.260 72.083 2.250 18
20 17 570.168 280.864 72.515 2.000 19
21 17 566.374 279.476 73.040 2.250 20
22 17 563.563 278.115 73.929 2.000 21
23 17 561.054 276.736 74.607 1.250 22
24 17 558.402 275.377 75.539 1.500 23
25 17 554.932 274.155 76.172 2.500 24
26 17 551.173 273.283 77.221 2.500 25
27 17 546.945 272.903 78.431 1.500 26
28 17 543.079 272.891 80.279 1.250 27
29 17 537.528 273.125 83.230 2.000 28
