# Supplementary material for: Virtual finger boosts three-dimensional imaging and microsurgery as well as terabyte volume image visualization and analysis
Source: Nat Commun. 2014 Jul 11;5:4342. doi: 10.1038/ncomms5342 (PMC4104457; doi:10.1038/ncomms5342)
Supplement: Supplementary Data 1 — 3D projectome and reconstructed neurite tracts of a Drosophila brain. [file ncomms5342-s2.zip › sdata1_projectome9198/tracts_10286.swc]

30 17 406.836 312.540 57.361 14.000 -1
31 17 405.588 312.487 58.490 13.250 30
32 17 405.282 310.839 59.509 13.250 31
33 17 405.766 307.964 60.969 13.750 32
34 17 407.038 304.909 62.226 13.750 33
35 17 408.785 302.335 63.580 12.750 34
36 17 410.687 300.511 64.475 11.250 35
37 17 412.426 298.969 64.968 10.000 36
38 17 414.002 297.540 64.961 9.000 37
39 17 415.585 296.145 65.355 8.250 38
40 17 417.338 294.809 66.440 7.750 39
41 17 419.414 293.511 67.980 7.000 40
42 17 421.485 292.172 69.046 6.750 41
43 17 423.712 290.658 69.943 7.500 42
44 17 425.781 288.973 70.721 7.750 43
45 17 428.016 287.164 71.928 7.500 44
46 17 430.240 285.461 72.492 7.500 45
47 17 432.937 283.900 72.875 7.250 46
48 17 436.109 282.325 73.103 6.000 47
49 17 439.922 280.619 73.694 3.750 48
50 17 443.885 278.729 73.966 2.750 49
51 17 447.668 277.091 73.413 3.000 50
52 17 451.305 275.793 73.138 2.750 51
53 17 454.962 275.020 73.484 3.250 52
54 17 459.148 274.368 75.391 5.250 53
55 17 463.986 273.736 77.595 7.500 54
56 17 469.008 272.987 80.367 8.750 55
57 17 473.219 272.346 82.467 8.500 56
58 17 475.847 271.876 84.696 7.000 57
