# Supplementary material for: Virtual finger boosts three-dimensional imaging and microsurgery as well as terabyte volume image visualization and analysis
Source: Nat Commun. 2014 Jul 11;5:4342. doi: 10.1038/ncomms5342 (PMC4104457; doi:10.1038/ncomms5342)
Supplement: Supplementary Data 1 — 3D projectome and reconstructed neurite tracts of a Drosophila brain. [file ncomms5342-s2.zip › sdata1_projectome9198/tracts_10287.swc]

59 15 670.684 214.706 130.421 4.000 -1
60 15 669.863 217.477 122.782 2.000 59
61 15 667.583 219.231 118.471 2.000 60
62 15 664.168 220.312 113.696 2.500 61
63 15 660.120 220.416 108.846 2.250 62
64 15 656.255 219.727 104.235 2.000 63
65 15 652.781 218.783 101.219 2.000 64
66 15 650.012 217.588 99.777 2.250 65
67 15 647.756 216.268 99.115 2.750 66
68 15 645.656 214.944 98.297 2.750 67
69 15 643.065 213.762 97.086 2.250 68
70 15 639.674 213.052 95.777 1.750 69
71 15 635.489 212.819 94.552 1.250 70
72 15 630.999 213.400 93.820 1.250 71
73 15 626.838 214.478 93.490 2.000 72
74 15 623.165 216.052 93.539 2.250 73
75 15 619.814 217.636 93.773 1.500 74
76 15 616.466 219.225 94.140 1.000 75
77 15 613.277 220.497 94.515 1.000 76
78 15 610.403 221.764 94.697 1.000 77
79 15 607.846 223.031 94.840 1.000 78
80 15 605.448 224.299 94.965 1.000 79
81 15 603.058 225.428 95.573 1.000 80
82 15 600.673 226.413 96.523 1.250 81
83 15 598.451 227.577 97.878 1.750 82
84 15 596.227 228.901 99.214 2.250 83
85 15 593.996 230.542 100.436 2.750 84
86 15 591.439 232.334 101.467 2.500 85
87 15 588.715 234.267 102.053 1.500 86
88 15 585.985 236.022 102.240 1.000 87
89 15 583.091 237.930 102.266 1.250 88
90 15 580.354 240.650 102.465 1.750 89
91 15 577.773 244.517 103.078 1.750 90
92 15 576.152 249.047 103.928 1.250 91
93 15 575.174 253.107 104.886 1.000 92
94 15 574.676 256.498 105.259 1.250 93
95 15 574.337 259.364 104.821 1.750 94
96 15 573.994 262.190 103.660 2.000 95
97 15 573.648 265.160 102.244 1.750 96
98 15 572.983 268.124 100.806 1.250 97
99 15 572.316 271.239 99.258 1.000 98
100 15 571.491 274.016 97.514 1.000 99
101 15 570.824 276.920 95.284 1.250 100
102 15 570.157 279.805 92.827 1.750 101
103 15 569.967 283.003 90.266 2.000 102
104 15 570.098 286.028 87.598 2.500 103
105 15 570.704 288.677 84.163 3.750 104
106 15 571.307 291.105 79.933 4.500 105
107 15 572.074 293.452 76.880 4.000 106
108 15 572.853 295.797 76.115 3.000 107
109 15 573.964 297.832 77.720 2.500 108
110 15 575.234 299.525 79.011 3.000 109
111 15 576.981 301.023 79.737 3.000 110
112 15 579.205 302.500 80.108 1.750 111
113 15 582.216 304.104 79.996 1.000 112
114 15 585.518 305.700 77.646 1.500 113
115 15 588.627 307.089 72.568 3.500 114
116 15 592.146 308.425 62.576 7.000 115
