# Supplementary material for: Virtual finger boosts three-dimensional imaging and microsurgery as well as terabyte volume image visualization and analysis
Source: Nat Commun. 2014 Jul 11;5:4342. doi: 10.1038/ncomms5342 (PMC4104457; doi:10.1038/ncomms5342)
Supplement: Supplementary Data 1 — 3D projectome and reconstructed neurite tracts of a Drosophila brain. [file ncomms5342-s2.zip › sdata1_projectome9198/tracts_10288.swc]

117 13 434.652 306.545 107.418 4.000 -1
118 13 436.985 302.376 87.767 4.500 117
119 13 438.493 300.439 82.257 5.500 118
120 13 440.033 298.866 80.526 6.250 119
121 13 441.452 297.758 82.254 6.500 120
122 13 442.724 296.451 83.814 6.000 121
123 13 443.841 294.993 85.465 4.750 122
124 13 444.645 292.818 87.714 3.500 123
125 13 445.134 290.203 90.294 3.250 124
126 13 445.164 286.659 93.223 4.000 125
127 13 444.879 282.934 96.138 4.500 126
128 13 444.446 278.868 99.018 3.750 127
129 13 444.014 274.779 101.814 2.750 128
130 13 443.622 269.523 104.485 2.750 129
131 13 443.263 263.125 107.182 3.250 130
132 13 442.932 256.174 109.521 3.500 131
133 13 442.410 251.018 110.918 3.250 132
134 13 441.703 247.494 111.376 3.250 133
135 13 440.493 245.310 111.137 3.750 134
136 13 438.961 243.122 110.918 3.750 135
137 13 436.938 241.248 110.713 3.500 136
138 13 434.908 239.551 110.588 3.750 137
139 13 432.715 238.140 110.242 4.000 138
140 13 430.370 236.845 109.612 3.500 139
141 13 427.556 235.493 108.689 2.750 140
142 13 424.441 233.642 107.729 3.000 141
143 13 421.354 230.991 106.814 3.750 142
144 13 418.441 227.733 106.131 3.750 143
145 13 415.686 224.356 105.689 2.750 144
146 13 412.902 221.370 105.693 1.500 145
147 13 410.095 218.895 105.865 1.000 146
148 13 407.114 216.752 106.115 1.000 147
149 13 403.975 214.893 106.127 1.000 148
150 13 400.545 213.095 105.489 1.000 149
151 13 397.140 211.527 104.203 1.500 150
152 13 393.900 210.099 102.737 2.250 151
153 13 390.929 209.260 101.937 2.000 152
154 13 388.057 208.883 102.083 1.250 153
155 13 384.982 209.203 102.623 1.000 154
156 13 381.705 209.764 103.747 1.000 155
157 13 378.091 210.646 104.916 1.000 156
158 13 374.122 211.595 106.606 1.000 157
159 13 369.830 212.826 108.055 1.000 158
160 13 365.404 214.140 108.987 1.000 159
161 13 361.214 215.283 108.707 1.250 160
162 13 357.232 216.024 107.849 2.000 161
163 13 353.663 216.320 108.296 3.000 162
164 13 350.417 216.202 111.392 3.500 163
165 13 347.812 215.529 117.251 3.250 164
166 13 345.802 214.198 124.109 2.750 165
167 13 344.331 212.295 130.350 2.000 166
168 13 343.170 210.088 134.484 1.250 167
169 13 341.830 207.730 136.505 1.000 168
170 13 340.265 205.319 137.065 1.000 169
171 13 338.424 202.807 136.973 1.000 170
172 13 336.629 200.217 136.292 1.250 171
173 13 334.858 197.739 135.234 1.750 172
174 13 333.083 195.270 134.227 2.000 173
175 13 331.420 192.899 133.894 1.750 174
176 13 330.236 189.946 133.968 1.250 175
177 13 329.713 186.533 134.111 1.000 176
178 13 329.698 182.484 134.266 1.000 177
179 13 329.673 178.606 134.479 1.250 178
180 13 329.478 174.741 134.803 1.750 179
181 13 329.472 170.987 134.673 2.000 180
182 13 329.819 167.045 134.250 2.250 181
183 13 330.490 163.413 133.625 2.500 182
184 13 330.942 160.631 133.349 2.000 183
185 13 331.193 158.212 133.410 1.000 184
