# Supplementary material for: Virtual finger boosts three-dimensional imaging and microsurgery as well as terabyte volume image visualization and analysis
Source: Nat Commun. 2014 Jul 11;5:4342. doi: 10.1038/ncomms5342 (PMC4104457; doi:10.1038/ncomms5342)
Supplement: Supplementary Data 1 — 3D projectome and reconstructed neurite tracts of a Drosophila brain. [file ncomms5342-s2.zip › sdata1_projectome9198/tracts_10289.swc]

186 17 667.583 219.231 118.471 2.000 -1
187 17 668.122 218.484 114.167 2.750 186
188 17 669.597 218.052 114.189 3.000 187
189 17 671.929 217.546 115.012 3.000 188
190 17 674.567 216.614 115.685 2.500 189
191 17 676.984 215.192 115.493 1.500 190
192 17 678.911 213.226 115.083 1.000 191
193 17 680.540 210.972 114.930 1.000 192
194 17 681.989 208.674 114.555 1.250 193
195 17 683.400 206.632 113.779 2.000 194
196 17 684.807 204.918 113.021 2.250 195
197 17 686.244 203.442 112.680 1.500 196
198 17 687.579 201.584 112.955 1.000 197
199 17 688.781 199.109 113.446 1.000 198
200 17 689.719 195.570 114.414 1.000 199
201 17 690.703 191.620 115.834 1.000 200
202 17 691.612 187.501 118.207 1.000 201
203 17 692.400 183.617 121.067 1.000 202
204 17 692.728 179.588 124.154 1.000 203
205 17 692.816 175.226 126.277 1.250 204
206 17 692.961 170.831 127.194 2.000 205
207 17 693.460 167.039 126.739 2.750 206
208 17 694.197 164.107 125.495 2.750 207
209 17 695.206 161.764 123.794 2.250 208
210 17 696.382 159.610 122.215 2.000 209
211 17 697.676 157.511 121.989 1.750 210
212 17 699.139 155.716 123.695 1.750 211
213 17 701.056 154.169 126.913 2.000 212
214 17 703.580 152.905 129.755 2.000 213
215 17 706.120 151.721 131.007 2.750 214
216 17 707.894 150.794 130.926 3.500 215
217 17 708.811 150.080 130.302 3.000 216
