# Supplementary material for: Virtual finger boosts three-dimensional imaging and microsurgery as well as terabyte volume image visualization and analysis
Source: Nat Commun. 2014 Jul 11;5:4342. doi: 10.1038/ncomms5342 (PMC4104457; doi:10.1038/ncomms5342)
Supplement: Supplementary Data 1 — 3D projectome and reconstructed neurite tracts of a Drosophila brain. [file ncomms5342-s2.zip › sdata1_projectome9198/tracts_1029.swc]

654 11 531.563 287.570 72.889 4.000 -1
655 11 532.829 290.488 78.417 3.000 654
656 11 534.243 294.297 83.031 2.250 655
657 11 535.311 298.357 86.613 2.000 656
658 11 536.244 302.718 88.216 2.000 657
659 11 537.015 307.084 88.103 2.000 658
660 11 538.035 312.298 87.442 1.750 659
661 11 538.805 316.938 87.395 1.500 660
662 11 539.458 321.007 87.718 1.750 661
663 11 540.025 323.962 88.229 1.750 662
664 11 540.661 326.666 88.267 1.500 663
665 11 541.011 329.110 88.480 2.000 664
666 11 541.013 331.682 89.361 2.500 665
667 11 541.019 337.529 90.991 2.000 666
668 11 540.955 346.555 92.906 1.250 667
669 11 540.723 358.536 94.368 1.500 668
670 11 539.833 367.180 94.818 2.500 669
671 11 538.899 372.571 94.022 2.750 670
672 11 538.055 374.812 92.338 2.500 671
673 11 537.481 377.009 91.013 2.750 672
674 11 536.794 379.317 90.495 3.250 673
675 11 536.134 381.858 90.843 3.750 674
676 11 535.722 384.792 91.120 4.000 675
677 11 535.638 387.969 91.429 4.000 676
678 11 535.743 391.118 91.963 3.750 677
679 11 535.816 393.823 93.313 2.750 678
680 11 536.409 395.895 95.300 1.500 679
681 11 537.642 397.170 98.246 1.000 680
682 11 539.896 397.476 102.005 1.750 681
683 11 543.152 396.387 106.805 3.000 682
684 11 547.200 394.262 111.083 2.750 683
685 11 551.319 391.895 114.309 1.500 684
686 11 555.005 389.909 116.093 1.000 685
