# Supplementary material for: Virtual finger boosts three-dimensional imaging and microsurgery as well as terabyte volume image visualization and analysis
Source: Nat Commun. 2014 Jul 11;5:4342. doi: 10.1038/ncomms5342 (PMC4104457; doi:10.1038/ncomms5342)
Supplement: Supplementary Data 1 — 3D projectome and reconstructed neurite tracts of a Drosophila brain. [file ncomms5342-s2.zip › sdata1_projectome9198/tracts_10290.swc]

218 10 739.143 200.810 121.260 1.000 -1
219 10 736.804 202.069 125.222 3.500 218
220 10 734.920 203.087 125.800 4.500 219
221 10 732.809 204.321 125.782 4.000 220
222 10 730.963 205.633 125.224 3.500 221
223 10 729.157 207.017 125.068 3.500 222
224 10 727.341 208.549 124.825 3.500 223
225 10 725.331 210.180 124.260 3.750 224
226 10 723.457 212.973 121.956 4.500 225
227 10 721.672 217.157 117.440 4.750 226
228 10 719.983 223.073 110.817 3.750 227
229 10 718.157 228.838 104.379 3.000 228
230 10 716.358 233.944 99.734 3.000 229
231 10 714.627 237.813 97.249 3.000 230
232 10 713.037 240.958 96.108 2.750 231
233 10 711.514 243.237 95.536 2.250 232
234 10 710.016 245.067 95.168 1.750 233
235 10 708.525 246.744 94.843 1.250 234
236 10 707.005 248.693 94.255 1.000 235
237 10 705.626 250.773 93.475 1.250 236
238 10 704.227 253.144 92.529 1.500 237
239 10 702.840 255.877 91.766 1.250 238
240 10 701.289 258.927 90.998 1.000 239
241 10 699.891 262.133 90.172 1.500 240
242 10 698.462 265.266 88.988 2.250 241
243 10 696.899 268.622 88.125 2.750 242
244 10 695.039 272.360 87.582 3.750 243
245 10 693.067 276.542 87.637 4.500 244
246 10 691.105 280.757 87.833 4.250 245
247 10 689.173 284.544 88.306 3.750 246
248 10 687.402 287.841 88.739 3.000 247
249 10 685.788 290.973 89.120 2.250 248
250 10 684.315 294.237 89.321 1.750 249
251 10 682.851 297.356 89.601 1.250 250
252 10 681.238 299.999 89.962 1.000 251
253 10 679.472 302.144 90.309 1.000 252
254 10 677.541 304.108 90.596 1.000 253
255 10 675.754 305.859 90.634 1.000 254
256 10 674.117 307.420 90.526 1.000 255
257 10 672.468 308.778 90.238 1.250 256
258 10 670.661 310.139 89.988 1.750 257
259 10 668.694 311.491 89.725 2.000 258
260 10 666.887 312.848 89.460 2.250 259
261 10 665.243 314.223 89.245 3.000 260
262 10 663.635 315.534 89.477 3.750 261
263 10 661.889 316.911 90.029 3.250 262
264 10 659.850 318.192 90.927 1.750 263
265 10 657.952 319.423 91.575 1.000 264
266 10 655.271 320.520 92.472 1.000 265
