# Supplementary material for: Virtual finger boosts three-dimensional imaging and microsurgery as well as terabyte volume image visualization and analysis
Source: Nat Commun. 2014 Jul 11;5:4342. doi: 10.1038/ncomms5342 (PMC4104457; doi:10.1038/ncomms5342)
Supplement: Supplementary Data 1 — 3D projectome and reconstructed neurite tracts of a Drosophila brain. [file ncomms5342-s2.zip › sdata1_projectome9198/tracts_10291.swc]

267 1 300.526 211.621 122.934 5.000 -1
268 1 301.398 214.158 125.027 4.500 267
269 1 301.988 217.457 125.955 3.250 268
270 1 302.854 222.181 126.562 2.000 269
271 1 303.860 228.406 126.382 1.250 270
272 1 305.081 233.779 125.974 1.000 271
273 1 306.358 238.148 125.444 1.000 272
274 1 307.521 241.104 125.248 1.000 273
275 1 308.531 243.607 125.279 1.000 274
276 1 309.382 245.957 125.387 1.000 275
277 1 310.385 248.482 125.520 1.000 276
278 1 311.535 251.343 125.655 1.000 277
279 1 312.832 254.393 125.879 1.000 278
280 1 314.158 257.079 125.919 1.000 279
281 1 315.514 259.392 125.737 1.000 280
282 1 316.909 261.307 125.198 1.000 281
283 1 318.314 263.190 124.503 1.000 282
284 1 319.713 265.374 123.668 1.000 283
285 1 321.082 268.076 122.953 1.000 284
286 1 322.424 271.284 122.303 1.000 285
287 1 323.763 274.360 121.812 1.000 286
288 1 325.133 276.775 121.311 1.000 287
289 1 326.522 278.707 120.861 1.000 288
290 1 327.910 280.501 120.538 1.000 289
291 1 329.267 282.687 120.513 1.000 290
292 1 330.599 285.236 120.642 1.000 291
293 1 331.925 288.089 120.647 1.000 292
294 1 333.433 290.738 120.435 1.000 293
295 1 335.134 292.724 120.181 1.000 294
296 1 336.864 293.911 120.052 1.000 295
297 1 338.916 295.115 119.945 1.000 296
