# Supplementary material for: Virtual finger boosts three-dimensional imaging and microsurgery as well as terabyte volume image visualization and analysis
Source: Nat Commun. 2014 Jul 11;5:4342. doi: 10.1038/ncomms5342 (PMC4104457; doi:10.1038/ncomms5342)
Supplement: Supplementary Data 1 — 3D projectome and reconstructed neurite tracts of a Drosophila brain. [file ncomms5342-s2.zip › sdata1_projectome9198/tracts_10293.swc]

328 8 559.367 350.374 149.410 3.500 -1
329 8 558.347 353.320 149.435 3.250 328
330 8 557.565 356.922 147.409 3.250 329
331 8 557.159 362.324 143.204 2.750 330
332 8 556.742 368.146 137.590 2.250 331
333 8 556.636 373.964 131.851 2.000 332
334 8 556.837 378.540 127.205 2.000 333
335 8 557.066 382.501 124.097 1.750 334
336 8 556.725 386.078 121.630 2.000 335
337 8 555.533 388.933 120.128 3.250 336
338 8 553.781 391.088 119.307 4.500 337
339 8 551.711 392.342 119.804 4.500 338
340 8 549.535 393.563 120.777 3.250 339
341 8 547.260 394.747 122.297 2.000 340
342 8 544.738 396.139 123.110 1.250 341
343 8 542.061 397.619 122.588 1.000 342
344 8 539.213 399.194 120.569 1.000 343
345 8 536.768 400.818 117.800 1.000 344
346 8 534.381 402.569 115.505 1.000 345
347 8 532.058 404.444 113.752 1.500 346
348 8 529.203 406.412 113.022 2.250 347
349 8 526.248 407.864 112.782 2.500 348
350 8 522.531 408.649 112.865 2.500 349
351 8 518.438 408.504 112.340 2.250 350
352 8 513.811 408.068 111.288 1.750 351
353 8 509.992 407.316 110.204 1.250 352
354 8 506.694 406.708 109.451 1.000 353
355 8 503.487 405.886 109.547 1.000 354
356 8 499.385 405.174 110.394 1.500 355
357 8 494.877 404.250 112.022 2.500 356
358 8 491.028 403.317 113.832 3.000 357
359 8 488.139 402.069 115.563 3.000 358
360 8 485.726 400.504 117.217 3.000 359
361 8 483.152 398.455 118.867 3.000 360
362 8 480.712 396.101 120.216 3.000 361
363 8 478.728 393.607 121.249 2.750 362
364 8 477.219 391.117 122.200 2.500 363
365 8 476.213 388.452 123.341 2.500 364
366 8 475.676 385.638 124.292 2.000 365
367 8 475.711 382.724 124.394 1.250 366
368 8 475.834 379.708 123.653 1.000 367
369 8 475.792 375.891 122.801 1.500 368
370 8 475.315 371.228 122.425 2.000 369
371 8 474.419 366.026 122.752 1.500 370
372 8 473.219 361.766 123.417 1.000 371
373 8 471.877 358.609 124.415 1.000 372
374 8 470.551 356.555 125.731 1.000 373
375 8 469.093 354.791 127.456 1.000 374
376 8 467.324 353.331 129.388 1.500 375
377 8 464.915 352.017 131.483 2.000 376
378 8 461.838 351.197 133.456 1.750 377
379 8 458.583 350.711 135.320 2.000 378
380 8 455.922 350.763 136.587 2.750 379
381 8 454.053 350.999 137.617 3.000 380
