# Supplementary material for: Virtual finger boosts three-dimensional imaging and microsurgery as well as terabyte volume image visualization and analysis
Source: Nat Commun. 2014 Jul 11;5:4342. doi: 10.1038/ncomms5342 (PMC4104457; doi:10.1038/ncomms5342)
Supplement: Supplementary Data 1 — 3D projectome and reconstructed neurite tracts of a Drosophila brain. [file ncomms5342-s2.zip › sdata1_projectome9198/tracts_10294.swc]

382 2 594.130 385.590 87.852 2.250 -1
383 2 592.366 383.217 88.256 3.250 382
384 2 590.364 380.912 88.114 5.000 383
385 2 588.620 379.043 88.412 7.000 384
386 2 587.271 377.596 89.459 9.250 385
387 2 586.605 375.879 91.295 11.750 386
388 2 586.784 373.545 93.579 13.500 387
389 2 588.362 370.968 96.219 13.750 388
390 2 590.860 368.961 98.721 13.000 389
391 2 593.705 367.590 100.596 11.750 390
392 2 596.081 366.379 101.781 9.750 391
393 2 598.037 364.738 102.564 7.250 392
394 2 599.322 362.090 102.563 4.500 393
395 2 600.220 358.879 101.875 2.500 394
396 2 600.863 355.565 100.657 2.500 395
397 2 602.443 353.232 101.611 2.750 396
398 2 604.634 351.399 104.957 2.250 397
399 2 607.088 349.570 110.881 2.500 398
400 2 608.622 347.488 116.863 4.250 399
401 2 609.508 345.726 122.136 6.500 400
402 2 609.977 344.813 125.848 8.000 401
403 2 610.439 344.516 128.560 9.000 402
