# Supplementary material for: Virtual finger boosts three-dimensional imaging and microsurgery as well as terabyte volume image visualization and analysis
Source: Nat Commun. 2014 Jul 11;5:4342. doi: 10.1038/ncomms5342 (PMC4104457; doi:10.1038/ncomms5342)
Supplement: Supplementary Data 1 — 3D projectome and reconstructed neurite tracts of a Drosophila brain. [file ncomms5342-s2.zip › sdata1_projectome9198/tracts_10297.swc]

108 17 528.783 251.135 63.899 21.000 -1
109 17 529.085 252.773 64.406 22.500 108
110 17 529.293 254.625 63.622 23.250 109
111 17 529.276 257.302 62.062 23.500 110
112 17 528.939 260.416 60.695 23.500 111
113 17 528.395 263.256 60.258 23.500 112
114 17 527.519 265.909 60.368 22.750 113
115 17 526.419 268.686 60.562 21.000 114
116 17 525.092 271.916 60.621 18.750 115
117 17 523.895 275.636 61.087 16.500 116
118 17 522.822 279.498 61.881 15.250 117
119 17 521.876 283.742 63.102 15.000 118
120 17 521.046 287.663 64.548 14.750 119
121 17 520.549 291.441 65.674 14.250 120
122 17 520.593 294.772 65.665 13.500 121
123 17 521.185 298.335 64.425 12.000 122
124 17 521.991 301.841 62.569 10.250 123
125 17 522.910 305.232 60.777 9.500 124
126 17 523.826 307.955 59.257 10.500 125
127 17 525.188 309.867 57.746 12.750 126
128 17 527.099 310.613 56.117 15.250 127
129 17 529.789 310.189 54.345 17.500 128
130 17 532.931 308.879 52.971 19.250 129
131 17 536.081 306.834 52.300 20.500 130
132 17 538.784 304.282 52.279 20.750 131
133 17 540.910 300.951 52.424 20.250 132
134 17 542.570 297.382 52.412 20.000 133
135 17 543.750 293.755 51.646 20.250 134
136 17 544.347 290.989 50.150 20.250 135
137 17 544.372 289.109 48.220 19.250 136
138 17 544.066 288.031 46.262 18.000 137
