# Supplementary material for: Virtual finger boosts three-dimensional imaging and microsurgery as well as terabyte volume image visualization and analysis
Source: Nat Commun. 2014 Jul 11;5:4342. doi: 10.1038/ncomms5342 (PMC4104457; doi:10.1038/ncomms5342)
Supplement: Supplementary Data 1 — 3D projectome and reconstructed neurite tracts of a Drosophila brain. [file ncomms5342-s2.zip › sdata1_projectome9198/tracts_10298.swc]

139 15 490.935 281.651 65.451 11.000 -1
140 15 489.173 283.557 67.493 11.000 139
141 15 488.067 285.546 68.249 11.000 140
142 15 487.077 288.375 68.484 11.250 141
143 15 486.307 291.959 67.269 11.750 142
144 15 485.650 295.930 65.233 11.750 143
145 15 484.874 299.857 62.717 11.500 144
146 15 483.860 302.562 60.700 11.750 145
147 15 482.383 304.369 58.898 12.500 146
148 15 480.210 305.254 57.000 14.250 147
149 15 477.352 305.818 55.284 17.000 148
150 15 474.149 305.665 54.471 20.000 149
151 15 471.176 305.049 54.889 22.750 150
152 15 468.654 303.879 55.573 24.250 151
153 15 466.583 302.306 55.651 24.000 152
154 15 464.733 300.092 54.989 22.750 153
155 15 463.107 297.517 54.156 21.000 154
156 15 461.592 294.608 53.416 19.000 155
157 15 460.194 291.822 52.756 17.000 156
158 15 458.348 289.627 52.256 15.000 157
159 15 455.830 288.637 52.393 12.750 158
160 15 452.752 288.855 53.204 10.000 159
161 15 449.907 289.794 54.448 7.500 160
162 15 447.748 290.940 55.534 6.000 161
163 15 445.930 292.061 56.355 5.500 162
164 15 444.113 293.029 56.713 5.750 163
165 15 442.072 293.819 56.311 6.250 164
166 15 440.382 294.264 54.624 7.000 165
167 15 439.270 294.510 52.032 10.250 166
168 15 438.745 294.465 47.496 18.000 167
