# Supplementary material for: Virtual finger boosts three-dimensional imaging and microsurgery as well as terabyte volume image visualization and analysis
Source: Nat Commun. 2014 Jul 11;5:4342. doi: 10.1038/ncomms5342 (PMC4104457; doi:10.1038/ncomms5342)
Supplement: Supplementary Data 1 — 3D projectome and reconstructed neurite tracts of a Drosophila brain. [file ncomms5342-s2.zip › sdata1_projectome9198/tracts_10299.swc]

169 1 489.297 247.213 65.199 17.000 -1
170 1 487.835 248.003 63.061 18.000 169
171 1 486.400 248.794 62.090 19.000 170
172 1 484.831 249.755 61.360 20.000 171
173 1 483.356 250.782 61.062 21.250 172
174 1 481.884 251.838 61.181 22.750 173
175 1 480.188 252.932 61.810 24.000 174
176 1 478.150 254.047 62.684 24.250 175
177 1 475.996 255.147 63.302 23.250 176
178 1 473.952 256.201 63.304 22.500 177
179 1 472.249 257.337 62.886 22.250 178
180 1 470.661 258.462 62.345 21.500 179
181 1 468.731 259.619 62.187 20.750 180
182 1 466.343 260.705 62.558 19.750 181
183 1 463.501 261.928 63.172 18.000 182
184 1 460.774 263.367 63.601 15.250 183
185 1 457.935 265.002 63.578 11.750 184
186 1 455.096 267.030 64.171 8.750 185
187 1 451.685 269.448 65.265 6.750 186
188 1 448.160 272.248 66.821 5.750 187
189 1 444.524 274.973 67.375 5.000 188
190 1 441.120 277.394 67.015 4.000 189
191 1 437.493 279.515 65.731 4.000 190
192 1 433.641 281.505 64.232 6.250 191
193 1 429.674 283.517 63.017 9.500 192
194 1 425.592 285.791 62.191 11.750 193
195 1 421.401 288.546 61.649 13.000 194
196 1 417.216 291.754 61.040 12.250 195
197 1 413.715 295.079 60.552 8.750 196
198 1 410.883 298.589 60.928 5.500 197
199 1 408.603 302.292 62.241 4.000 198
200 1 406.535 306.414 64.363 4.000 199
201 1 405.052 310.472 65.828 5.250 200
202 1 404.047 314.679 66.423 5.750 201
203 1 403.523 318.787 65.976 5.250 202
204 1 403.114 322.651 65.412 5.000 203
205 1 402.811 325.836 64.971 4.750 204
206 1 402.485 328.513 65.211 4.250 205
207 1 402.022 331.051 66.327 3.750 206
208 1 401.537 333.685 68.361 3.250 207
209 1 401.046 335.985 70.496 2.750 208
210 1 400.672 338.635 72.653 2.000 209
