# Supplementary material for: Virtual finger boosts three-dimensional imaging and microsurgery as well as terabyte volume image visualization and analysis
Source: Nat Commun. 2014 Jul 11;5:4342. doi: 10.1038/ncomms5342 (PMC4104457; doi:10.1038/ncomms5342)
Supplement: Supplementary Data 1 — 3D projectome and reconstructed neurite tracts of a Drosophila brain. [file ncomms5342-s2.zip › sdata1_projectome9198/tracts_103.swc]

250 11 519.382 388.212 70.967 5.000 -1
249 11 519.290 388.635 71.326 5.000 250
248 11 519.796 389.784 71.054 5.500 249
247 11 520.657 391.474 71.073 7.250 248
246 11 521.746 393.691 71.106 10.000 247
245 11 522.947 396.121 71.015 13.250 246
244 11 524.229 398.946 70.191 16.250 245
243 11 525.828 402.171 68.833 16.500 244
242 11 527.530 405.921 67.039 12.250 243
241 11 529.517 410.054 66.028 6.250 242
240 11 531.296 414.211 65.290 2.500 241
239 11 533.087 418.272 64.827 1.250 240
238 11 534.573 421.924 63.334 1.000 239
237 11 536.355 425.408 61.311 1.000 238
236 11 538.444 428.955 58.857 1.000 237
235 11 541.243 433.063 56.747 1.000 236
234 11 544.313 437.328 55.298 1.000 235
233 11 547.300 441.094 54.564 1.000 234
232 11 549.830 443.788 54.239 1.000 233
231 11 551.858 445.465 53.639 1.000 232
230 11 553.721 446.547 52.589 1.000 231
229 11 555.431 447.132 49.708 1.000 230
228 11 557.119 447.349 45.233 1.500 229
227 11 558.693 447.011 39.529 2.500 228
226 11 560.485 446.265 35.528 3.000 227
225 11 562.400 445.025 33.463 3.500 226
224 11 564.422 443.378 33.062 4.750 225
223 11 566.107 441.417 32.753 6.000 224
222 11 567.557 439.342 32.332 7.000 223
221 11 568.674 437.277 31.913 7.750 222
220 11 569.802 435.331 31.580 7.750 221
219 11 570.854 433.852 31.499 7.500 220
218 11 571.828 433.051 31.535 7.750 219
217 11 572.625 433.157 31.750 8.000 218
