# Supplementary material for: Virtual finger boosts three-dimensional imaging and microsurgery as well as terabyte volume image visualization and analysis
Source: Nat Commun. 2014 Jul 11;5:4342. doi: 10.1038/ncomms5342 (PMC4104457; doi:10.1038/ncomms5342)
Supplement: Supplementary Data 1 — 3D projectome and reconstructed neurite tracts of a Drosophila brain. [file ncomms5342-s2.zip › sdata1_projectome9198/tracts_10303.swc]

373 5 681.504 382.332 92.431 17.000 -1
374 5 680.450 381.223 93.992 18.750 373
375 5 679.599 380.331 95.123 20.000 374
376 5 678.609 379.313 95.919 21.000 375
377 5 677.600 378.285 96.438 21.500 376
378 5 676.598 377.144 97.081 21.000 377
379 5 675.617 375.780 98.059 20.000 378
380 5 674.648 374.189 99.229 18.750 379
381 5 673.658 372.587 100.068 17.500 380
382 5 672.644 371.091 100.568 16.500 381
383 5 671.617 369.704 100.854 15.000 382
384 5 670.599 368.322 101.295 13.000 383
385 5 669.468 366.707 101.798 11.000 384
386 5 668.215 364.509 102.213 8.750 385
387 5 666.841 361.727 102.552 6.000 386
388 5 665.707 358.830 103.028 3.750 387
389 5 664.820 356.519 103.738 2.750 388
390 5 664.166 354.790 104.453 2.250 389
391 5 663.385 353.521 105.010 2.000 390
392 5 662.391 352.259 105.919 1.750 391
393 5 661.181 351.001 107.111 1.500 392
394 5 659.860 349.512 108.412 2.000 393
395 5 658.485 348.005 108.802 3.000 394
396 5 656.966 346.372 108.733 3.500 395
397 5 655.329 344.738 108.661 3.500 396
398 5 653.598 343.111 108.976 4.000 397
399 5 651.979 341.600 109.212 4.750 398
400 5 650.347 340.317 109.205 5.000 399
401 5 648.833 339.035 109.252 5.000 400
402 5 647.336 337.874 109.589 5.000 401
403 5 646.078 336.715 110.060 5.250 402
404 5 644.936 335.671 110.506 5.750 403
405 5 643.908 334.627 110.920 5.750 404
406 5 642.882 333.583 111.389 5.500 405
407 5 641.741 332.539 111.887 5.750 406
408 5 640.365 331.494 112.362 6.000 407
409 5 638.751 330.448 112.780 6.000 408
410 5 637.020 329.519 113.173 5.750 409
411 5 635.289 328.706 113.604 5.250 410
412 5 633.337 328.013 114.302 5.000 411
413 5 630.926 327.204 115.206 4.750 412
414 5 627.823 326.281 116.355 4.000 413
415 5 624.119 325.120 117.183 3.250 414
416 5 620.401 323.838 117.723 3.000 415
417 5 617.240 322.434 117.653 3.500 416
418 5 615.127 321.146 117.456 4.000 417
419 5 613.614 319.743 117.671 3.250 418
420 5 612.365 317.993 118.636 2.500 419
421 5 611.029 315.662 120.359 3.000 420
422 5 609.679 312.977 121.775 4.000 421
423 5 608.081 310.170 122.849 5.000 422
424 5 605.648 307.475 123.650 5.250 423
425 5 601.939 305.132 124.916 4.750 424
426 5 597.068 303.257 126.606 4.500 425
427 5 591.960 301.732 128.364 4.000 426
428 5 587.422 300.323 129.714 3.500 427
429 5 583.802 299.148 130.481 4.000 428
430 5 580.758 298.325 130.917 4.750 429
431 5 577.826 297.972 131.192 4.750 430
432 5 574.538 297.736 131.367 4.250 431
433 5 570.891 297.501 131.317 4.000 432
434 5 567.241 297.031 131.152 3.750 433
435 5 562.889 296.561 131.106 3.250 434
436 5 557.601 296.090 131.393 3.500 435
437 5 550.906 295.853 132.060 4.250 436
438 5 544.802 295.734 132.975 4.000 437
439 5 539.869 295.615 133.658 3.250 438
440 5 536.577 295.379 133.950 3.000 439
441 5 533.633 295.026 133.793 3.250 440
442 5 530.571 294.791 133.701 3.500 441
443 5 527.158 294.555 133.918 3.250 442
444 5 523.982 294.318 134.469 3.250 443
445 5 521.159 293.963 135.036 3.750 444
446 5 518.452 293.728 135.064 4.000 445
447 5 515.272 293.611 134.656 4.250 446
448 5 511.621 293.731 133.845 4.500 447
449 5 507.854 293.968 133.085 3.750 448
450 5 504.207 294.323 132.374 2.250 449
451 5 500.560 294.559 131.949 1.250 450
452 5 496.912 294.677 131.952 1.000 451
453 5 493.146 294.677 132.216 1.250 452
454 5 489.495 294.675 132.721 2.000 453
455 5 485.957 294.791 133.509 2.750 454
456 5 482.888 295.025 134.401 3.250 455
457 5 480.289 295.494 135.192 3.500 456
458 5 477.811 296.083 135.596 3.250 457
459 5 474.158 296.907 135.731 3.250 458
460 5 469.100 297.732 135.411 3.500 459
461 5 463.106 298.557 134.702 3.000 460
462 5 458.409 299.146 133.948 2.500 461
463 5 455.236 299.735 133.592 2.500 462
464 5 453.242 300.206 133.261 2.500 463
465 5 451.365 300.794 133.004 2.500 464
466 5 449.496 301.265 132.399 2.500 465
467 5 447.511 301.853 131.784 2.500 466
468 5 445.186 302.322 130.722 2.750 467
469 5 442.512 302.909 129.556 3.500 468
470 5 439.837 303.378 128.492 4.000 469
471 5 437.265 303.965 128.033 3.750 470
472 5 434.687 304.552 127.818 3.000 471
473 5 431.878 305.373 127.516 2.500 472
474 5 428.859 306.310 126.470 2.750 473
475 5 425.852 307.362 125.115 3.000 474
476 5 423.203 308.414 123.600 3.250 475
477 5 421.014 309.465 122.466 4.250 476
478 5 419.153 310.519 122.018 5.250 477
479 5 417.502 311.575 122.303 5.000 478
480 5 415.843 312.632 122.806 4.250 479
481 5 414.096 313.802 122.537 4.000 480
482 5 412.151 315.084 121.313 4.000 481
483 5 410.217 316.480 119.812 3.750 482
484 5 408.612 317.763 118.933 3.500 483
485 5 407.316 319.053 119.125 4.000 484
486 5 406.015 320.343 119.474 4.750 485
487 5 404.495 321.747 119.446 5.000 486
488 5 402.429 323.142 118.469 5.000 487
489 5 400.253 324.536 117.378 5.000 488
490 5 397.960 325.929 116.294 5.000 489
491 5 395.994 327.328 115.801 5.000 490
492 5 393.776 328.730 115.704 4.750 491
493 5 391.075 330.136 115.967 4.250 492
494 5 388.039 331.421 115.928 3.750 493
495 5 385.378 332.699 115.366 3.500 494
496 5 383.559 334.088 114.328 4.000 495
497 5 382.330 335.824 113.193 4.750 496
498 5 381.329 337.678 112.191 5.000 497
499 5 380.314 339.419 111.480 4.750 498
500 5 379.283 340.813 111.097 4.250 499
501 5 378.241 341.978 110.952 4.000 500
502 5 377.198 343.025 110.807 4.000 501
503 5 376.055 344.068 110.361 4.250 502
504 5 374.814 345.103 109.571 4.750 503
505 5 373.122 346.251 108.522 5.000 504
506 5 370.980 347.508 107.201 5.000 505
507 5 368.257 348.997 105.886 5.500 506
508 5 365.410 350.489 104.730 6.500 507
509 5 362.753 351.995 104.357 7.500 508
510 5 360.543 353.275 104.337 8.500 509
511 5 358.901 354.443 104.557 9.000 510
512 5 357.606 355.496 104.804 9.250 511
513 5 356.529 356.555 105.294 9.750 512
514 5 355.450 357.730 105.808 10.250 513
515 5 354.386 359.017 106.078 11.000 514
516 5 353.346 360.411 105.951 11.750 515
517 5 352.320 361.684 105.602 12.250 516
518 5 351.308 362.950 105.017 13.250 517
519 5 350.300 364.215 104.385 14.750 518
520 5 349.282 365.599 103.910 16.000 519
521 5 348.015 367.223 103.709 16.750 520
522 5 346.391 369.082 103.633 17.000 521
523 5 344.425 371.172 103.463 17.000 522
524 5 342.682 373.032 103.429 16.750 523
525 5 341.499 374.554 103.728 15.750 524
526 5 340.993 375.619 104.343 14.500 525
527 5 340.826 376.456 105.094 14.000 526
