# Supplementary material for: Virtual finger boosts three-dimensional imaging and microsurgery as well as terabyte volume image visualization and analysis
Source: Nat Commun. 2014 Jul 11;5:4342. doi: 10.1038/ncomms5342 (PMC4104457; doi:10.1038/ncomms5342)
Supplement: Supplementary Data 1 — 3D projectome and reconstructed neurite tracts of a Drosophila brain. [file ncomms5342-s2.zip › sdata1_projectome9198/tracts_10304.swc]

528 17 608.081 310.170 122.849 5.000 -1
529 17 608.306 312.970 120.810 3.750 528
530 17 607.831 315.742 118.710 2.750 529
531 17 607.007 318.919 116.838 3.250 530
532 17 605.952 322.380 115.107 4.500 531
533 17 605.016 325.950 113.345 4.500 532
534 17 604.195 329.737 111.144 3.750 533
535 17 603.725 333.060 109.134 3.500 534
536 17 603.489 335.919 107.392 3.000 535
537 17 603.720 338.091 106.130 2.250 536
538 17 604.181 340.251 104.592 2.250 537
539 17 604.875 342.291 103.044 2.500 538
540 17 605.567 344.439 101.300 2.250 539
541 17 606.259 346.364 99.906 2.000 540
542 17 607.068 348.184 98.855 2.000 541
543 17 607.877 350.015 98.175 1.750 542
544 17 608.684 352.060 97.072 1.250 543
545 17 609.372 354.310 95.319 1.000 544
546 17 610.171 356.533 92.960 1.250 545
547 17 611.089 358.551 91.297 1.750 546
548 17 612.126 360.368 90.441 1.750 547
549 17 613.165 362.096 90.308 1.250 548
550 17 614.203 363.699 89.942 1.250 549
551 17 615.238 365.060 89.347 1.750 550
552 17 616.272 366.296 88.553 2.250 551
553 17 617.884 367.425 87.965 2.750 552
554 17 620.075 368.564 87.644 3.500 553
555 17 623.194 369.498 87.927 4.500 554
556 17 626.435 370.340 88.730 5.000 555
557 17 630.138 371.069 89.592 4.500 556
558 17 633.607 371.780 90.076 3.250 557
559 17 636.726 372.593 90.210 2.250 558
560 17 638.813 373.538 90.683 2.250 559
561 17 640.326 374.610 91.387 3.250 560
562 17 641.605 375.673 91.876 4.250 561
563 17 642.993 376.717 91.960 3.750 562
564 17 644.261 377.749 91.793 2.250 563
565 17 645.413 378.780 91.618 1.250 564
566 17 646.554 379.668 90.880 1.500 565
567 17 648.035 380.428 89.897 2.500 566
568 17 649.866 381.078 89.065 3.500 567
569 17 651.831 381.891 89.186 5.250 568
570 17 653.458 382.841 89.723 7.500 569
571 17 654.859 383.915 90.415 9.500 570
572 17 656.142 384.983 90.983 11.750 571
573 17 657.541 386.166 91.533 14.000 572
574 17 658.813 387.441 91.622 16.000 573
575 17 659.955 388.800 91.092 17.250 574
576 17 661.105 390.060 90.874 17.500 575
577 17 662.408 391.282 92.105 17.750 576
578 17 663.865 392.468 94.809 17.250 577
579 17 665.203 393.647 97.372 15.500 578
580 17 666.512 394.763 98.742 14.250 579
581 17 667.792 395.817 98.952 14.250 580
582 17 669.181 396.974 98.922 14.750 581
583 17 670.211 398.222 98.462 14.750 582
584 17 670.762 399.442 97.481 14.000 583
585 17 670.722 400.288 96.045 13.000 584
586 17 670.449 400.784 94.567 12.000 585
