# Supplementary material for: Virtual finger boosts three-dimensional imaging and microsurgery as well as terabyte volume image visualization and analysis
Source: Nat Commun. 2014 Jul 11;5:4342. doi: 10.1038/ncomms5342 (PMC4104457; doi:10.1038/ncomms5342)
Supplement: Supplementary Data 1 — 3D projectome and reconstructed neurite tracts of a Drosophila brain. [file ncomms5342-s2.zip › sdata1_projectome9198/tracts_10305.swc]

587 11 408.612 317.763 118.933 3.000 -1
588 11 409.147 319.665 119.994 4.500 587
589 11 410.463 320.455 120.324 4.750 588
590 11 412.377 320.959 120.183 4.000 589
591 11 414.876 321.532 119.713 3.250 590
592 11 417.807 322.192 118.096 3.250 591
593 11 420.793 322.713 115.631 3.750 592
594 11 423.647 323.540 111.613 3.750 593
595 11 425.811 325.056 107.324 3.250 594
596 11 427.265 328.317 103.068 3.000 595
597 11 427.940 332.650 99.922 3.000 596
598 11 428.101 338.157 97.449 3.500 597
599 11 427.874 343.557 95.549 4.500 598
600 11 427.273 348.269 94.038 5.000 599
601 11 426.401 351.489 93.130 5.000 600
602 11 425.380 353.565 92.734 5.000 601
603 11 424.336 354.957 92.674 5.000 602
604 11 423.305 356.109 92.443 5.250 603
605 11 422.187 357.013 91.798 5.500 604
606 11 420.991 357.779 90.628 5.250 605
607 11 419.678 358.430 89.471 5.250 606
608 11 418.452 359.444 88.728 5.750 607
609 11 417.300 360.831 88.580 5.750 608
610 11 416.242 362.577 88.732 5.250 609
611 11 415.181 364.094 88.933 5.250 610
612 11 413.900 365.372 88.971 6.000 611
613 11 412.290 366.523 88.750 6.500 612
614 11 410.355 367.777 88.217 6.250 613
615 11 408.544 369.141 87.584 6.000 614
616 11 407.067 370.398 87.141 6.000 615
617 11 405.915 371.552 87.001 6.250 616
618 11 404.863 372.600 87.093 7.000 617
619 11 403.567 373.655 87.316 7.750 618
620 11 402.038 374.712 87.570 8.000 619
621 11 400.269 375.773 87.900 8.000 620
622 11 398.711 376.963 88.493 8.000 621
623 11 397.397 378.493 88.931 7.250 622
624 11 396.340 380.471 89.051 5.750 623
625 11 395.351 382.639 88.317 5.250 624
626 11 394.358 384.694 87.638 5.750 625
627 11 393.354 386.523 87.097 6.250 626
628 11 392.318 388.373 86.964 6.250 627
629 11 391.270 390.346 86.971 5.250 628
630 11 390.210 392.442 87.121 4.250 629
631 11 389.131 394.435 87.497 4.000 630
632 11 388.045 396.434 87.958 4.250 631
633 11 386.951 398.438 88.500 4.750 632
634 11 385.854 400.561 89.079 5.250 633
635 11 384.633 402.574 89.742 6.000 634
636 11 383.295 404.473 90.403 7.250 635
637 11 381.841 406.255 91.058 8.750 636
638 11 380.504 408.039 91.703 10.000 637
639 11 379.376 409.838 92.599 10.750 638
640 11 378.453 411.659 93.825 10.500 639
641 11 377.602 413.279 95.544 9.000 640
642 11 376.736 414.444 97.429 7.250 641
643 11 375.410 415.225 100.575 6.000 642
