# Supplementary material for: Virtual finger boosts three-dimensional imaging and microsurgery as well as terabyte volume image visualization and analysis
Source: Nat Commun. 2014 Jul 11;5:4342. doi: 10.1038/ncomms5342 (PMC4104457; doi:10.1038/ncomms5342)
Supplement: Supplementary Data 1 — 3D projectome and reconstructed neurite tracts of a Drosophila brain. [file ncomms5342-s2.zip › sdata1_projectome9198/tracts_10306.swc]

644 1 613.165 362.096 90.308 1.000 -1
645 1 613.668 364.015 90.968 2.500 644
646 1 614.502 366.051 90.015 3.250 645
647 1 615.475 368.223 88.803 4.250 646
648 1 616.381 370.830 87.749 5.500 647
649 1 617.092 373.351 87.637 5.500 648
650 1 617.651 376.103 88.249 4.250 649
651 1 617.979 378.599 89.419 3.500 650
652 1 618.389 381.034 90.197 4.250 651
653 1 618.828 383.475 90.270 5.000 652
654 1 619.459 386.089 89.977 4.250 653
655 1 619.921 388.954 90.495 2.750 654
656 1 620.338 392.154 92.367 1.750 655
657 1 620.800 395.528 94.591 2.000 656
658 1 621.379 398.811 96.250 3.000 657
659 1 622.106 401.560 96.061 3.750 658
660 1 622.798 403.920 94.911 4.000 659
661 1 623.411 406.389 92.993 4.000 660
662 1 623.800 409.527 91.573 4.750 661
663 1 623.956 413.016 90.135 6.750 662
664 1 624.025 415.995 89.134 8.500 663
665 1 624.110 418.496 88.070 9.000 664
