# Supplementary material for: Virtual finger boosts three-dimensional imaging and microsurgery as well as terabyte volume image visualization and analysis
Source: Nat Commun. 2014 Jul 11;5:4342. doi: 10.1038/ncomms5342 (PMC4104457; doi:10.1038/ncomms5342)
Supplement: Supplementary Data 1 — 3D projectome and reconstructed neurite tracts of a Drosophila brain. [file ncomms5342-s2.zip › sdata1_projectome9198/tracts_10310.swc]

772 5 662.335 101.513 90.105 3.000 -1
773 5 659.966 101.934 87.408 2.250 772
774 5 657.746 102.136 86.033 1.750 773
775 5 654.838 101.991 84.600 1.500 774
776 5 651.145 101.546 83.937 1.750 775
777 5 647.345 100.734 83.521 2.000 776
778 5 643.328 99.649 83.631 2.000 777
779 5 639.657 98.330 83.815 2.000 778
780 5 636.102 96.893 84.052 2.000 779
781 5 633.235 95.589 84.146 2.000 780
782 5 631.055 94.427 84.002 2.000 781
783 5 629.447 93.394 83.754 2.000 782
784 5 628.185 92.374 83.397 2.000 783
785 5 626.808 91.339 83.205 2.000 784
786 5 625.204 90.287 83.184 1.750 785
787 5 622.912 89.091 83.435 1.500 786
788 5 620.160 87.660 83.667 1.500 787
789 5 617.065 85.992 83.938 1.500 788
790 5 613.968 84.207 84.223 1.750 789
791 5 610.871 82.517 84.735 1.750 790
792 5 606.733 80.914 85.448 1.250 791
793 5 600.975 79.369 86.594 1.250 792
794 5 593.367 77.791 87.900 1.750 793
795 5 584.821 76.406 89.511 2.000 794
796 5 574.639 75.711 90.965 1.750 795
797 5 562.814 75.908 92.602 1.250 796
798 5 550.291 76.738 93.554 1.000 797
799 5 540.430 77.624 94.178 1.000 798
800 5 533.929 78.349 94.401 1.000 799
801 5 530.187 79.042 95.330 1.000 800
802 5 526.089 79.599 96.437 1.000 801
803 5 520.374 79.927 97.333 1.000 802
804 5 512.940 79.959 97.429 1.000 803
805 5 505.746 79.900 97.265 1.000 804
806 5 500.400 79.841 97.322 1.000 805
807 5 496.675 79.669 97.532 1.000 806
808 5 493.661 79.296 97.459 1.000 807
809 5 490.439 78.620 96.855 1.000 808
810 5 486.892 77.630 95.825 1.000 809
811 5 482.876 76.507 94.935 1.000 810
812 5 477.219 75.570 94.377 1.000 811
813 5 469.811 75.064 93.996 1.000 812
814 5 459.839 75.337 93.693 1.250 813
815 5 449.748 76.311 93.325 1.750 814
816 5 440.321 77.948 93.410 1.750 815
817 5 433.553 79.597 93.665 1.250 816
818 5 428.285 81.015 94.090 1.000 817
819 5 422.854 82.280 93.565 1.000 818
820 5 416.430 83.596 92.327 1.250 819
821 5 408.807 85.104 90.059 1.750 820
822 5 402.452 86.487 88.019 2.000 821
823 5 396.793 87.751 86.082 2.000 822
824 5 392.465 88.838 85.018 2.000 823
825 5 388.404 89.847 84.924 2.000 824
826 5 384.953 90.779 85.842 1.750 825
827 5 381.458 91.669 87.257 1.250 826
828 5 377.607 92.554 88.711 1.250 827
829 5 373.299 93.447 90.030 2.000 828
830 5 368.175 94.337 91.304 3.250 829
831 5 362.712 95.238 92.410 4.750 830
832 5 357.611 96.039 93.364 5.250 831
833 5 353.403 97.055 94.654 4.000 832
