# Supplementary material for: Virtual finger boosts three-dimensional imaging and microsurgery as well as terabyte volume image visualization and analysis
Source: Nat Commun. 2014 Jul 11;5:4342. doi: 10.1038/ncomms5342 (PMC4104457; doi:10.1038/ncomms5342)
Supplement: Supplementary Data 1 — 3D projectome and reconstructed neurite tracts of a Drosophila brain. [file ncomms5342-s2.zip › sdata1_projectome9198/tracts_10311.swc]

834 2 417.815 141.223 83.608 13.000 -1
835 2 417.288 142.327 84.366 12.750 834
836 2 416.518 143.421 85.272 12.000 835
837 2 415.465 144.820 86.837 11.000 836
838 2 414.141 146.419 88.898 10.250 837
839 2 412.722 147.804 90.669 9.750 838
840 2 411.047 148.913 91.231 8.750 839
841 2 409.456 149.858 90.694 7.500 840
842 2 407.919 151.194 89.410 6.750 841
843 2 406.806 153.433 88.577 6.250 842
844 2 405.898 156.468 88.031 5.750 843
845 2 405.306 160.061 87.860 4.750 844
846 2 404.815 163.414 87.890 3.000 845
847 2 404.306 166.871 88.153 1.750 846
848 2 403.669 169.969 88.603 2.000 847
849 2 402.911 173.297 89.083 2.500 848
850 2 402.293 176.177 89.302 2.250 849
851 2 401.690 179.066 89.329 2.000 850
852 2 401.131 181.866 88.810 2.000 851
853 2 400.333 184.891 88.366 2.250 852
854 2 399.532 187.915 87.948 2.750 853
855 2 398.702 190.805 87.911 2.750 854
856 2 397.977 193.806 88.009 2.250 855
857 2 397.241 197.034 88.218 2.250 856
858 2 396.503 200.262 88.454 2.750 857
859 2 395.763 203.141 88.729 2.750 858
860 2 394.914 205.674 88.961 2.250 859
861 2 393.956 207.978 89.112 2.250 860
862 2 392.884 210.166 89.247 2.750 861
863 2 391.812 212.121 89.410 2.750 862
864 2 390.742 213.962 89.551 2.250 863
865 2 389.701 215.465 89.369 2.250 864
866 2 388.680 216.745 88.967 2.500 865
867 2 387.635 218.015 88.856 2.250 866
868 2 386.559 219.506 89.089 1.750 867
869 2 385.467 221.222 89.497 1.250 868
870 2 384.433 222.843 89.240 1.000 869
871 2 383.414 224.587 88.782 1.000 870
872 2 382.472 226.551 88.762 1.000 871
873 2 381.679 229.303 89.643 1.000 872
874 2 381.197 232.278 90.942 1.000 873
875 2 380.987 235.153 91.785 1.000 874
876 2 380.946 237.465 92.070 1.000 875
