# Supplementary material for: Virtual finger boosts three-dimensional imaging and microsurgery as well as terabyte volume image visualization and analysis
Source: Nat Commun. 2014 Jul 11;5:4342. doi: 10.1038/ncomms5342 (PMC4104457; doi:10.1038/ncomms5342)
Supplement: Supplementary Data 1 — 3D projectome and reconstructed neurite tracts of a Drosophila brain. [file ncomms5342-s2.zip › sdata1_projectome9198/tracts_10312.swc]

877 3 605.938 144.996 84.392 11.000 -1
878 3 608.134 144.398 85.064 11.250 877
879 3 610.095 144.492 85.701 10.500 878
880 3 611.822 145.041 86.409 9.250 879
881 3 613.200 145.962 86.648 7.750 880
882 3 614.228 147.137 86.458 6.750 881
883 3 615.137 148.565 85.876 6.500 882
884 3 615.930 150.220 85.322 6.500 883
885 3 616.606 151.987 84.816 5.750 884
886 3 617.397 153.967 84.593 4.500 885
887 3 618.301 156.509 84.664 4.250 886
888 3 619.203 159.617 84.899 5.000 887
889 3 619.988 162.840 85.115 6.000 888
890 3 620.546 165.601 85.346 6.250 889
891 3 621.108 168.121 85.767 5.250 890
892 3 621.553 170.873 86.160 4.000 891
893 3 621.987 174.793 86.253 3.000 892
894 3 622.300 179.302 86.105 2.250 893
895 3 622.726 184.156 86.010 1.750 894
896 3 623.393 188.069 86.368 1.250 895
897 3 624.179 191.521 86.716 1.000 896
898 3 624.969 194.172 86.933 1.000 897
899 3 625.639 196.505 86.466 1.000 898
900 3 626.424 198.618 85.710 1.000 899
901 3 627.317 201.089 84.676 1.000 900
902 3 628.324 204.012 83.839 1.000 901
903 3 629.219 207.036 83.307 1.250 902
904 3 629.887 210.042 83.201 1.750 903
905 3 630.330 212.920 83.397 2.000 904
906 3 630.661 215.673 83.841 1.750 905
907 3 630.995 218.193 84.395 1.250 906
908 3 631.327 220.719 84.773 1.000 907
909 3 631.653 223.374 84.701 1.250 908
910 3 631.973 226.157 84.256 1.500 909
911 3 632.302 228.807 84.427 1.250 910
912 3 632.759 231.888 85.798 1.000 911
913 3 633.330 235.652 87.542 1.000 912
914 3 633.881 240.938 88.493 1.000 913
915 3 634.175 246.842 87.681 1.000 914
916 3 634.124 252.630 86.872 1.000 915
917 3 633.857 256.794 86.357 1.000 916
918 3 633.501 259.204 86.911 1.000 917
919 3 633.157 260.342 87.662 1.000 918
