# Supplementary material for: Virtual finger boosts three-dimensional imaging and microsurgery as well as terabyte volume image visualization and analysis
Source: Nat Commun. 2014 Jul 11;5:4342. doi: 10.1038/ncomms5342 (PMC4104457; doi:10.1038/ncomms5342)
Supplement: Supplementary Data 1 — 3D projectome and reconstructed neurite tracts of a Drosophila brain. [file ncomms5342-s2.zip › sdata1_projectome9198/tracts_10318.swc]

1194 1 649.436 346.606 104.526 6.000 -1
1195 1 649.264 343.871 104.236 6.000 1194
1196 1 648.973 341.147 103.956 5.750 1195
1197 1 648.588 338.433 103.579 5.000 1196
1198 1 648.214 336.079 102.796 4.000 1197
1199 1 647.969 333.850 101.514 3.250 1198
1200 1 647.849 331.407 99.631 2.750 1199
1201 1 647.730 328.627 97.619 2.000 1200
1202 1 647.543 325.956 95.936 1.250 1201
1203 1 647.135 323.176 94.647 1.000 1202
1204 1 646.360 320.515 93.955 1.000 1203
1205 1 645.260 317.616 94.046 1.000 1204
1206 1 644.073 315.046 94.619 1.000 1205
1207 1 643.068 312.926 95.089 1.000 1206
1208 1 642.239 311.297 94.515 1.250 1207
1209 1 641.557 309.574 93.289 2.000 1208
1210 1 640.883 307.513 91.914 2.750 1209
1211 1 640.144 305.310 91.243 2.750 1210
1212 1 639.208 303.331 90.986 2.500 1211
1213 1 638.219 301.458 90.987 3.000 1212
1214 1 637.320 299.710 90.662 3.500 1213
1215 1 636.567 297.732 90.135 3.250 1214
1216 1 635.855 295.647 89.399 3.000 1215
1217 1 635.071 293.103 88.797 3.250 1216
1218 1 634.237 290.552 88.397 3.750 1217
1219 1 633.381 287.998 88.085 4.000 1218
1220 1 632.470 285.659 88.079 4.000 1219
1221 1 631.566 283.293 88.515 3.750 1220
1222 1 630.581 281.026 89.321 3.000 1221
1223 1 629.755 278.868 89.993 2.500 1222
1224 1 628.938 276.964 90.233 2.750 1223
1225 1 628.178 275.067 90.246 3.000 1224
1226 1 627.392 273.196 89.890 3.000 1225
1227 1 626.744 271.125 88.907 3.250 1226
1228 1 626.287 268.978 87.115 4.000 1227
1229 1 625.867 266.838 85.178 4.750 1228
1230 1 625.336 264.792 83.729 4.750 1229
1231 1 624.604 262.710 83.089 4.500 1230
1232 1 623.633 260.501 82.891 4.500 1231
1233 1 622.464 258.060 82.933 4.500 1232
1234 1 621.192 255.631 82.920 4.750 1233
1235 1 620.040 253.193 82.895 5.000 1234
1236 1 619.038 250.976 82.817 5.000 1235
1237 1 618.141 248.860 82.827 4.500 1236
1238 1 617.109 246.747 82.905 3.500 1237
1239 1 615.938 244.638 83.071 3.000 1238
1240 1 614.630 242.643 83.349 2.500 1239
1241 1 613.332 240.985 83.702 1.500 1240
1242 1 612.035 239.438 84.089 1.000 1241
1243 1 610.754 237.782 84.372 1.250 1242
1244 1 609.439 236.006 84.742 1.500 1243
1245 1 608.029 234.206 85.483 1.250 1244
1246 1 606.506 232.491 86.693 1.000 1245
1247 1 604.952 230.767 88.017 1.000 1246
1248 1 603.586 229.050 89.067 1.000 1247
1249 1 602.487 227.471 89.578 1.000 1248
1250 1 601.643 226.029 89.594 1.000 1249
1251 1 600.871 224.753 88.921 1.000 1250
1252 1 600.055 223.392 87.923 1.000 1251
1253 1 599.119 221.926 86.895 1.000 1252
1254 1 598.171 220.308 86.330 1.000 1253
1255 1 597.159 218.787 86.046 1.000 1254
1256 1 596.115 217.369 85.925 1.250 1255
1257 1 594.884 216.091 85.658 2.000 1256
1258 1 593.668 214.817 85.330 2.500 1257
1259 1 592.324 213.324 84.962 2.000 1258
1260 1 590.915 211.590 84.766 1.250 1259
1261 1 589.478 209.737 84.634 1.000 1260
1262 1 587.728 207.320 84.598 1.000 1261
